# Supplementary material for: Comparative Metabolomics and Transcriptomics Reveal Multiple Pathways Associated with Polymyxin Killing in Pseudomonas aeruginosa
Source: mSystems. 2019 Jan 8;4(1):e00149-18. doi: 10.1128/mSystems.00149-18 (PMC6325167; doi:10.1128/mSystems.00149-18)
Supplement: DATA SET S1 [file sys001192312sd1.xlsx]

## Sheet: Data file S1
PeakID	Mass	RT	FORMULA	Putative metabolite	confidence	Map	Pathway	Max intensity	PAK							PAKpmrB6							QC	PAK_0h					PAK_1h_control					PAK_1h_treatment					PAK_4h_control					PAK_4h_treatment					PAK_24h_control
									PAK-0	PAK-1-C	PAK-1-P	PAK-4-C	PAK-4-P	PAK-24-C	PAK-24-P	P6-0	P6-1-C	P6-1-P	P6-4-C	P6-4-P	P6-24-C	P6-24-P	QC	PAK-1-0	PAK-2-0	PAK-3-0	PAK-4-0	PAK-5-0	PAK-1-1-C	PAK-2-1-C	PAK-3-1-C	PAK-4-1-C	PAK-5-1-C	PAK-1-1-P	PAK-2-1-P	PAK-3-1-P	PAK-4-1-P	PAK-5-1-P	PAK-1-4-C	PAK-2-4-C	PAK-3-4-C	PAK-4-4-C	PAK-5-4-C	PAK-1-4-P	PAK-2-4-P	PAK-3-4-P	PAK-4-4-P	PAK-5-4-P	PAK-1-24-C
p1756	89.0477	14.8337	C3H7NO2	L-Alanine	10	Amino Acid Metabolism	Alanine and aspartate metabolism__Cysteine metabolism__Taurine and hypotaurine metabolism__Selenoamino acid metabolism__D-Alanine metabolism__Carbon fixation__Reductive carboxylate cycle (CO2 fixation)	5628314	1.09878	1	0.893502	2.06863	1.33046	2.85744	2.28335	0.944848	0.907562	0.637311	2.47516	2.31195	5.27365	6.12896	0.916379	356643	344156	425295	547728	504245	380731	337261	317481	390900	555882	222270	408340	255470	388477	496589	519108	344619	1.63653e+06	744871	855416	311531	320303	1.10334e+06	459434	442697	710601
p775	103.063	15.2352	C4H9NO2	4-Aminobutanoate	10	Amino Acid Metabolism	Arginine and proline metabolism__Glutamate metabolism__beta-Alanine metabolism__Butanoate metabolism	56915628	1.03935	1	0.969985	1.70667	0.595028	3.8645	3.65793	1.75252	2.12586	1.36432	2.92968	1.52226	5.2919	4.07715	1.83645	3.64466e+06	6.04567e+06	7.11114e+06	9.47118e+06	1.00309e+07	3.11958e+06	4.29973e+06	6.67291e+06	9.85132e+06	1.09855e+07	4.53139e+06	6.77949e+06	6.39964e+06	1.15001e+07	4.67006e+06	8.90299e+06	8.37427e+06	1.29055e+07	1.73314e+07	1.20983e+07	3.00922e+06	3.71576e+06	5.9916e+06	3.62181e+06	4.44538e+06	3.97493e+07
p2574	103.1	20.6569	C5H13NO	Choline	10	Amino Acid Metabolism	Glycine, serine and threonine metabolism__Glycerophospholipid metabolism	1793024	0.782993	1	0.361647	0.90213	0.317817	0.165679	0.114262	0.39813	0.532929	0.256397	0.55485	0.210488	0.152513	0.125438	0.378954	1.03909e+06	1.48268e+06	989714	1.06902e+06	1.12265e+06	1.33873e+06	1.79302e+06	1.36443e+06	1.34883e+06	1.43875e+06	491793	520591	589123	459892	572755	1.64713e+06	944300	1.30427e+06	1.17937e+06	1.49583e+06	454811	510349	466772	370886	512086	251746
p2227	105.043	15.5021	C3H7NO3	L-Serine	10	Amino Acid Metabolism	Glycine, serine and threonine metabolism__Methionine metabolism__Cysteine metabolism__Cyanoamino acid metabolism__Sphingolipid metabolism__Methane metabolism__Sulfur metabolism	3131108	1.21856	1	1.10063	1.41781	0.838616	1.29724	1.28813	1.19045	1.24294	1.48455	1.37989	1.13195	1.67531	1.7422	1.146	962627	1.8483e+06	1.76626e+06	2.11075e+06	1.30147e+06	1.65291e+06	1.2181e+06	1.12264e+06	1.25208e+06	1.31072e+06	1.39536e+06	1.66274e+06	1.05954e+06	1.82283e+06	1.27572e+06	1.41024e+06	1.49614e+06	1.90946e+06	2.87171e+06	1.60824e+06	1.19147e+06	1.19627e+06	1.03035e+06	897521	1.18273e+06	1.63919e+06
p3458	113.059	9.66149	C4H7N3O	Creatinine	10	Amino Acid Metabolism	Arginine and proline metabolism	294277	1.15314	1	1.24829	0.859588	1.03115	0.610442	0.646953	1.1789	1.33333	1.36817	1.04887	0.965647	0.889954	1.03638	0.827246	99200.7	192560	192804	212403	136367	187058	129123	98138.4	120944	187402	153264	192968	131270	264399	160197	113963	92498.2	129561	96837.5	188334	147812	152727	114472	125481	204685	74679.6
p786	115.063	12.6322	C5H9NO2	L-Proline	10	Amino Acid Metabolism	Arginine and proline metabolism__Novobiocin biosynthesis	40809992	1.27783	1	1.31444	1.65408	1.0033	1.20434	1.18327	1.24118	1.28638	1.56476	1.32372	1.077	1.30048	1.70543	1.08041	1.04658e+07	2.08035e+07	2.28732e+07	1.81508e+07	9.40379e+06	1.6562e+07	1.17928e+07	1.1971e+07	1.127e+07	1.23386e+07	1.80983e+07	1.66223e+07	1.2995e+07	2.29983e+07	1.3324e+07	1.44727e+07	1.2157e+07	1.61197e+07	4.081e+07	2.2193e+07	1.40035e+07	1.21086e+07	1.24635e+07	1.24151e+07	1.31549e+07	1.48559e+07
p1161	117.079	12.3648	C5H11NO2	L-Valine	10	Amino Acid Metabolism	Valine, leucine and isoleucine degradation__Valine, leucine and isoleucine biosynthesis__Penicillin and cephalosporin biosynthesis__Propanoate metabolism__Pantothenate and CoA biosynthesis	16820237	0.969737	1	0.668266	0.925746	0.638268	0.991187	1.06289	0.648362	0.780017	1.10999	0.884516	0.883164	1.48517	1.03857	0.716992	1.05582e+07	5.85914e+06	5.52132e+06	7.90171e+06	6.84681e+06	1.07849e+07	4.81935e+06	4.93606e+06	8.48616e+06	8.80558e+06	4.935e+06	4.17838e+06	4.51738e+06	5.91667e+06	5.73446e+06	4.31886e+06	4.45285e+06	6.65493e+06	1.34257e+07	6.17052e+06	4.13772e+06	3.721e+06	7.23952e+06	4.18407e+06	4.86466e+06	9.68874e+06
p1782	119.058	14.2808	C4H9NO3	L-Threonine	10	Amino Acid Metabolism	Glycine, serine and threonine metabolism__Valine, leucine and isoleucine biosynthesis__Porphyrin and chlorophyll metabolism	5149629	1.12436	1	0.795555	1.34069	0.793511	0.620382	0.657973	0.910248	0.918485	1.01161	0.973203	0.781984	0.644272	0.798975	0.747913	1.88743e+06	2.1379e+06	2.93885e+06	2.613e+06	1.8355e+06	2.27287e+06	1.59963e+06	1.80054e+06	2.14852e+06	2.3288e+06	1.63752e+06	1.88303e+06	1.23631e+06	2.04999e+06	1.26832e+06	2.09812e+06	1.7725e+06	2.46091e+06	5.14963e+06	2.12735e+06	1.79461e+06	1.63656e+06	1.34911e+06	1.46071e+06	1.81344e+06	1.35158e+06
p3531	126.043	11.0682	C5H6N2O2	Imidazole-4-acetate	10	Amino Acid Metabolism	Histidine metabolism	197135	0.48066	1	0.602878	0.905838	0.590645	1.44033	1.32042	0.339418	0.522734	0.611532	1.02762	1.26541	0.884514	1.17042	0.751162	42669.5	55314.3	26185.5	28403.3	23931.8	87023.1	59312.6	85313	91336.5	44227.2	59967.5	47607.5	33419.8	29302.1	51087.3	81372.6	68751.3	62502.8	60149.7	59858.6	51794.5	43646.3	66110.7	27689.8	27650.8	117741
p878	131.095	10.7646	C6H13NO2	L-Leucine	10	Amino Acid Metabolism	Valine, leucine and isoleucine degradation__Valine, leucine and isoleucine biosynthesis	30939584	1.1459	1	0.888919	1.14073	0.711172	0.755144	0.896009	0.923979	0.919834	1.26795	0.978701	0.930924	1.14965	1.02515	0.785448	1.68477e+07	1.32507e+07	1.5267e+07	2.00856e+07	1.7728e+07	1.84372e+07	9.48516e+06	1.22673e+07	1.40648e+07	1.83339e+07	9.95015e+06	1.1426e+07	1.10214e+07	1.61726e+07	1.5955e+07	1.04755e+07	1.14075e+07	1.49341e+07	3.09396e+07	1.5047e+07	8.29826e+06	1.02172e+07	1.16135e+07	9.69904e+06	1.17949e+07	1.3013e+07
p2132	132.09	22.1527	C5H12N2O2	L-Ornithine	10	Amino Acid Metabolism	Arginine and proline metabolism__D-Arginine and D-ornithine metabolism__Glutathione metabolism	3502198	0.67577	1	0.197017	0.72192	0.357094	1.7569	1.3656	0.128361	0.311272	0.669885	0.904472	1.01612	1.79999	1.44407	0.581762	696480	296653	410424	639333	750518	1.27358e+06	515922	559517	821006	963647	235300	115335	69017.7	185100	209650	465789	378490	863404	902110	374384	214944	174439	754478	127149	205098	707435
n942	133.038	14.5139	C4H7NO4	L-Aspartate	10	Amino Acid Metabolism	Alanine and aspartate metabolism__Arginine and proline metabolism__Glycine, serine and threonine metabolism__Lysine biosynthesis__Arginine and proline metabolism__Histidine metabolism__beta-Alanine metabolism__Cyanoamino acid metabolism__Carbon fixation	10255818	1.25061	1	1.42814	1.12834	1.29666	3.52828	3.05148	1.33355	1.56564	1.65393	1.67158	1.77744	4.4685	4.42195	1.72791	1.24792e+06	1.90639e+06	3.56958e+06	2.12293e+06	1.57218e+06	1.79216e+06	1.81878e+06	1.42908e+06	1.29218e+06	1.99896e+06	2.20869e+06	2.58394e+06	1.45875e+06	3.19836e+06	2.44829e+06	1.56975e+06	1.82248e+06	2.45235e+06	841170	2.71463e+06	2.08934e+06	2.20589e+06	1.78651e+06	1.58442e+06	3.13651e+06	5.24763e+06
n607	141.019	15.5008	C2H8NO4P	Ethanolamine phosphate	10	Amino Acid Metabolism	Glycine, serine and threonine metabolism__Glycerophospholipid metabolism__Sphingolipid metabolism	29827369	1.19341	1	0.997996	0.394811	2.04272	0.0135295	0.0380323	0.794409	0.610165	0.404916	0.492117	0.489883	0.00864432	0.0182812	0.386707	9.79398e+06	1.00884e+07	1.25795e+07	1.34054e+07	1.13755e+07	9.80634e+06	9.24733e+06	7.31412e+06	1.07939e+07	1.08041e+07	1.18716e+07	9.57717e+06	4.43587e+06	1.12379e+07	1.07471e+07	7.56173e+06	1.15179e+06	4.2584e+06	3.13476e+06	2.83076e+06	1.42396e+07	1.48885e+07	1.60048e+07	2.98274e+07	2.30206e+07	229031
p1796	146.069	14.8292	C5H10N2O3	L-Glutamine	10	Amino Acid Metabolism	Glutamate metabolism__Purine metabolism__Pyrimidine metabolism__D-Glutamine and D-glutamate metabolism__Nitrogen metabolism	4957754	1.28885	1	0.86419	23.7124	1.52386	4.22311	2.15467	1.09882	0.891453	4.31064	1.28644	2.84676	3.80514	4.39759	1.281	55232	55393.5	56438.9	68078.9	44100.9	42251	17477.7	54023.6	37704.8	65204.1	48184.4	21167.9	36379.2	46379.6	35125.4	47497.2	42381.5	43459.9	4.95775e+06	46455.5	21589	55741.3	50509.2	162337	39984.8	73758.1
p1183	146.106	22.9587	C6H14N2O2	L-Lysine	10	Amino Acid Metabolism	Lysine biosynthesis__Lysine degradation__Biotin metabolism__Alkaloid biosynthesis II	15975109	0.84358	1	0.755983	1.19706	0.786303	2.3974	1.97812	0.5687	0.723267	1.22527	1.33014	1.4785	2.96452	2.87146	0.994502	2.81149e+06	2.40414e+06	2.91866e+06	3.89724e+06	3.67959e+06	5.1522e+06	2.50699e+06	2.91799e+06	3.38564e+06	4.66152e+06	2.78376e+06	2.52608e+06	1.679e+06	3.66957e+06	3.42128e+06	3.116e+06	2.52731e+06	5.29682e+06	7.50769e+06	3.84666e+06	2.58382e+06	2.15506e+06	5.10131e+06	1.65521e+06	3.14897e+06	7.25286e+06
p14	147.053	14.2095	C5H9NO4	L-Glutamate	10	Amino Acid Metabolism	Arginine and proline metabolism__Glutamate metabolism__Histidine metabolism__D-Glutamine and D-glutamate metabolism__Glutathione metabolism_Butanoate metabolism_C5-Branched dibasic acid metabolism_Porphyrin and chlorophyll metabolism_Nitrogen metabolism	330189137	1.27003	1	0.994509	2.0965	0.867155	10.8016	5.20538	1.21387	1.21668	1.49422	1.39789	1.28902	10.5334	8.90857	1.58733	9.24022e+06	1.46047e+07	2.25919e+07	2.09593e+07	1.05946e+07	1.5941e+07	1.18081e+07	1.06459e+07	1.11545e+07	1.1859e+07	1.30278e+07	1.36957e+07	8.22521e+06	1.78081e+07	8.31452e+06	1.03496e+07	9.03389e+06	1.35811e+07	8.56521e+07	1.01263e+07	1.06235e+07	1.03135e+07	1.19657e+07	1.15296e+07	8.81836e+06	8.52092e+07
p1270	149.051	11.4363	C5H11NO2S	L-Methionine	10	Amino Acid Metabolism	Methionine metabolism	15535300	1.02855	1	0.930273	1.14659	0.868523	1.13932	1.21465	0.804248	0.836864	1.18779	1.17945	1.17406	1.18054	1.26105	0.819492	7.70999e+06	6.23569e+06	8.39177e+06	9.64485e+06	9.30904e+06	9.65917e+06	5.55583e+06	6.63834e+06	8.06338e+06	1.02286e+07	6.49927e+06	6.52402e+06	6.80756e+06	9.24586e+06	8.26941e+06	7.41501e+06	6.23852e+06	9.77016e+06	1.46738e+07	7.93286e+06	5.90322e+06	6.38733e+06	9.37872e+06	6.33261e+06	6.86525e+06	9.06549e+06
p1064	161.105	13.1838	C7H15NO3	L-Carnitine	10	Amino Acid Metabolism	Lysine degradation	20735091	0.851454	1	0.946608	1.29849	1.00357	33.6729	11.922	0.999286	0.984261	1.50707	1.23516	1.74889	51.8488	25.9457	2.49471	117240	80441.6	68492.5	101075	80505	143302	90724.2	86004.6	104383	101457	120136	92707.7	71539.1	114402	99008.3	73538.6	65243	114827	316650	112577	89703	104817	167931	70927	94368.4	789309
p1147	165.079	10.1605	C9H11NO2	L-Phenylalanine	10	Amino Acid Metabolism	Phenylalanine metabolism__Phenylalanine, tyrosine and tryptophan biosynthesis__Phenylpropanoid biosynthesis__Alkaloid biosynthesis II	18477415	1.10952	1	1.19603	1.66934	1.20587	1.80497	1.83542	1.1103	1.0854	1.31576	1.73904	1.5763	1.95142	1.86272	1.19843	5.16877e+06	6.46562e+06	8.42167e+06	9.48186e+06	7.63314e+06	6.87801e+06	5.91756e+06	5.82654e+06	6.73799e+06	8.14189e+06	7.51256e+06	8.09716e+06	6.09935e+06	1.02084e+07	8.15185e+06	7.80807e+06	8.25988e+06	1.10766e+07	1.65898e+07	1.21918e+07	8.18106e+06	7.75464e+06	8.44334e+06	6.82224e+06	9.19785e+06	1.36715e+07
n2929	174.112	24.0346	C6H14N4O2	L-Arginine	10	Amino Acid Metabolism	Arginine and proline metabolism__Clavulanic acid biosynthesis__D-Arginine and D-ornithine metabolism	222566	1.26319	1	1.52176	1.05643	1.13163	1.01075	1.00349	1.54478	1.48121	1.84405	1.14918	1.23981	1.26307	1.71176	1.12264	62918.3	67073.6	169441	109685	66032.1	67846.7	64591.1	72368.9	72131.8	99211.6	95929.8	130956	66059.4	171414	108053	66133.8	65709.9	63707.3	111791	90034.9	85526.4	90242.1	61823.9	72455	115614	65347.9
p822	175.096	15.6856	C6H13N3O3	L-Citrulline	10	Amino Acid Metabolism	Arginine and proline metabolism	38773931	1.08604	1	0.817043	1.51542	1.01982	0.833935	0.874214	0.961974	1.04608	1.30024	1.73893	1.54639	1.38914	1.12749	1.01119	1.65707e+07	1.4499e+07	1.38931e+07	1.69004e+07	2.08383e+07	1.63479e+07	9.06762e+06	1.17935e+07	2.09176e+07	1.80231e+07	9.96169e+06	1.16783e+07	1.0375e+07	1.51756e+07	1.5027e+07	1.64163e+07	1.89335e+07	2.19783e+07	3.72862e+07	2.07847e+07	1.24489e+07	1.6914e+07	1.86381e+07	1.40443e+07	1.56138e+07	9.45668e+06
p1168	181.074	12.7932	C9H11NO3	L-Tyrosine	10	Amino Acid Metabolism	Tyrosine metabolism__Phenylalanine, tyrosine and tryptophan biosynthesis__Novobiocin biosynthesis__Thiamine metabolism__Phenylpropanoid biosynthesis__Alkaloid biosynthesis I	19123267	1.16399	1	0.514658	0.854386	0.593812	0.652217	0.645324	0.656318	0.799964	1.41926	0.70898	0.678031	0.804052	0.814666	0.54561	9.69608e+06	6.03873e+06	1.21255e+07	1.18314e+07	1.27619e+07	1.16036e+07	5.05103e+06	7.20491e+06	7.58775e+06	1.36163e+07	3.74545e+06	5.06146e+06	3.07298e+06	5.27332e+06	6.03915e+06	4.93094e+06	4.52821e+06	5.79091e+06	1.58911e+07	7.36054e+06	4.0339e+06	4.47934e+06	4.90917e+06	3.83719e+06	9.49968e+06	6.31807e+06
p2864	185.009	15.9	C3H8NO6P	O-Phospho-L-serine	10	Amino Acid Metabolism	Glycine, serine and threonine metabolism__Cysteine metabolism	828573	1.42081	1	1.5273	0.791232	1.13274	5.83714	4.28279	1.33011	1.60562	2.01457	2.44563	2.55938	8.09126	9.04413	2.11337	23424.2	57969.6	66388.6	101278	0	49511.2	37162	45079.6	43542.1	0	62914.2	50696.8	45882.8	86611.1	21623.1	23653.6	14836.2	54436.4	28292.5	17480.3	53086	26745.5	75185.9	23004.4	20542.6	85706.2
p2618	219.111	8.34048	C9H17NO5	Pantothenate	10	Amino Acid Metabolism	beta-Alanine metabolism__Pantothenate and CoA biosynthesis	1571463	0.583427	1	0.339029	0.215407	0.292725	0.131462	0.117628	0.235894	0.416906	0.716913	0.672659	0.307427	0.253241	0.185607	0.309186	591794	372234	274037	350780	456948	1.29782e+06	432463	481068	609440	685716	407503	208517	155241	187455	230091	147604	132065	177528	141084	157045	114182	108167	471690	145656	186748	89899
p2414	384.121	13.4196	C14H20N6O5S	S-Adenosyl-L-homocysteine	10	Amino Acid Metabolism	Methionine metabolism	1758028	0.948684	1	0.531179	1.29741	0.89866	2.20944	2.1146	0.562057	0.411946	0.416907	0.814131	0.760199	1.8028	1.54227	0.732247	390858	326757	492369	575091	714410	506379	351054	446700	573628	756926	261569	234365	253924	281017	368615	664311	567033	808182	883635	495117	411754	395903	811447	381462	367123	1.14162e+06
p2489	103.063	13.0941	C4H9NO2	N,N-Dimethylglycine	8	Amino Acid Metabolism	Glycine, serine and threonine metabolism	1549798	1.12109	1	1.27581	1.02144	1.25286	1.16415	1.12101	1.0933	1.13616	1.04984	1.0956	1.0662	1.56952	1.18341	1.0427	652110	681390	517910	471853	502445	460830	518268	576077	492414	472904	648944	624305	686386	689739	566299	605407	516900	496326	471204	484695	719009	593581	677169	605367	562710	594999
p2517	113.048	15.5744	C5H7NO2	(S)-1-Pyrroline-5-carboxylate	8	Amino Acid Metabolism	Glutamate metabolism__Arginine and proline metabolism	1475666	1.05653	1	0.928406	1.41577	1.02269	1.26726	1.08044	0.996086	1.1837	1.21658	1.55793	1.38639	3.22035	4.02572	0.987932	189308	147807	156954	154166	188996	136608	129831	126500	205920	193579	119267	143665	122922	185301	164550	166631	176769	254908	329946	193658	148321	148187	198905	144605	170401	123354
p3257	116.047	13.3575	C5H8O3	3-Methyl-2-oxobutanoic acid	8	Amino Acid Metabolism	Valine, leucine and isoleucine degradation__Valine, leucine and isoleucine biosynthesis__Pantothenate and CoA biosynthesis	526551	0.941635	1	1.82362	0.875642	1.85066	1.66258	1.52922	0.905417	0.920133	0.931402	1.03954	1.1501	1.87302	1.86507	0.974962	160226	58496.1	168357	122803	79296.7	160072	50970.2	194484	129938	90232.9	526551	184104	247618	89340.1	93422.8	163215	86406.3	116050	94742.9	87472.3	284161	313235	129742	215226	215587	234734
p1	117.079	11.1825	C5H11NO2	5-Aminopentanoate	8	Amino Acid Metabolism	Lysine degradation__Arginine and proline metabolism	799029525	1.32025	1	0.216277	0.995607	0.309509	5.18255	2.81947	0.693541	0.542402	1.07498	0.777448	0.609089	5.17525	2.85236	0.558545	1.6894e+08	4.308e+07	3.29663e+07	6.30085e+07	6.21354e+07	9.32069e+07	2.89238e+07	3.54738e+07	5.7782e+07	6.49627e+07	1.3921e+07	1.14063e+07	8.34643e+06	1.18815e+07	1.5078e+07	2.44548e+07	2.77524e+07	3.41864e+07	1.78226e+08	1.44986e+07	1.00815e+07	1.00149e+07	4.6027e+07	1.35572e+07	7.09013e+06	2.13902e+08
p2423	121.089	7.67096	C8H11N	1-Phenylethylamine	8	Amino Acid Metabolism	PhenylalanineMetabolism	2575146	0.865261	1	0.972312	0.839757	0.921392	0.850546	0.790871	1.07958	1.03077	0.96585	0.81045	0.992661	0.756656	0.86075	0.864839	1.66127e+06	1.59251e+06	1.21192e+06	952502	1.55676e+06	1.07941e+06	2.10393e+06	1.57965e+06	1.4681e+06	1.83003e+06	1.46816e+06	2.19187e+06	1.47855e+06	1.30268e+06	1.39665e+06	1.31382e+06	1.75463e+06	1.3272e+06	998780	1.37493e+06	1.33819e+06	1.73693e+06	1.16957e+06	1.70986e+06	1.47288e+06	1.57063e+06
p3363	126.008	9.11638	C2H7O4P	2-Hydroxyethylphosphonate	8	Amino Acid Metabolism	Aminophosphonate metabolism	470334	1.18073	1	0.246702	0.162354	0.0658555	0	0	1.19372	1.34926	0.346348	0.647595	0	0.0262842	0	0.565078	406907	193515	17915	0	0	318714	87611.5	65407	51959.1	0	22263.3	24529.3	26574.7	24696.9	31131.3	0	19170.6	23413.4	20064.9	22374.5	17895.9	16592.1	0	0	0	0
p1445	129.043	9.76391	C5H7NO3	4-Oxoproline	8	Amino Acid Metabolism	Arginine and proline metabolism	11779471	1.52982	1	1.12288	0.814794	0.845251	0.913373	0.872938	1.38164	1.20133	1.56009	0.875844	0.905051	0.988313	1.22814	0.694369	2.36442e+06	2.89066e+06	7.37688e+06	3.90975e+06	5.97945e+06	2.79474e+06	1.87181e+06	1.68547e+06	1.94805e+06	6.42133e+06	2.90283e+06	2.96148e+06	1.7317e+06	2.69605e+06	6.23828e+06	1.61305e+06	1.32063e+06	1.41268e+06	1.33918e+06	6.30937e+06	1.57719e+06	1.67969e+06	1.34374e+06	1.59626e+06	6.2464e+06	1.60776e+06
p2162	129.079	12.2523	C6H11NO2	L-Pipecolate	8	Amino Acid Metabolism	Lysine degradation__Alkaloid biosynthesis II	3975976	0.815671	1	1.03436	2.87041	2.49254	14.682	18.3892	0.650311	0.813627	1.00843	3.92541	4.64983	14.6412	16.1263	4.76114	138191	151115	86685	109334	120674	195565	119980	120954	137515	168930	188003	107864	114983	168883	188738	382774	339530	669847	268846	471562	323011	224437	778224	275275	250871	2.89877e+06
n1763	130.063	4.83122	C6H10O3	4-Methyl-2-oxopentanoate	8	Amino Acid Metabolism	Valine, leucine and isoleucine degradation__Valine, leucine and isoleucine biosynthesis	1991535	1.01424	1	0.798937	1.36644	0.96463	0.323083	0.473718	0.758137	0.907433	1.25764	1.05623	0.880403	0.367697	0.555589	0.630941	748121	894451	967185	1.19935e+06	1.42723e+06	1.23124e+06	725097	851581	967742	1.38716e+06	879682	701107	682376	767725	1.09388e+06	758897	1.04863e+06	1.38239e+06	1.99153e+06	1.87325e+06	753763	986440	640316	1.07841e+06	1.52129e+06	384434
n81	138.032	4.86432	C7H6O3	Gentisate aldehyde	8	Amino Acid Metabolism	Tyrosine metabolism	144689491	5.58707	1	0.360582	0.326616	3.702	2.78807	1.24547	52.2467	39.6759	0.425524	2.2427	7.05369	0.512686	36.9294	2.77221	1.27995e+07	184910	6.35832e+06	111177	157248	2.44994e+06	119799	171502	583524	185322	244280	453697	166828	233917	166951	143882	237657	245496	297656	221762	207099	187939	169369	8.25363e+06	4.1763e+06	255724
p1926	138.043	10.2897	C6H6N2O2	Urocanate	8	Amino Acid Metabolism	Histidine metabolism	5611188	1.42506	1	0.77735	3.11326	1.44996	2.96575	4.80341	0.59673	0.680289	1.23947	3.06662	3.85751	3.8351	5.16334	1.89788	1.01744e+06	587741	859683	2.06987e+06	632277	800178	392214	478396	972507	982514	596421	384986	443168	714955	678992	1.30718e+06	1.65497e+06	2.49479e+06	3.41561e+06	2.41555e+06	714103	1.01483e+06	1.47591e+06	1.11889e+06	933543	3.1246e+06
p2518	139.075	7.61576	C6H9N3O	L-Histidinal	8	Amino Acid Metabolism	Histidine metabolism	2334825	1.15638	1	1.2447	1.22451	1.27006	0.689005	1.02027	1.16302	0.847373	0.681775	3.90018	0.847017	1.14154	1.10608	0.997905	59968.9	265846	47681.7	327422	133138	279902	82535.5	71247.6	61463.8	226115	396369	101268	324347	26400.5	49375.5	72700.4	57059.2	339976	310299	103163	68489.9	69516.7	305297	270004	202744	195857
p2602	156.053	10.6318	C6H8N2O3	4-Imidazolone-5-propanoate	8	Amino Acid Metabolism	Histidine metabolism	1618174	0.528971	1	1.95468	1.91968	2.70719	4.1073	7.33349	0.19117	0.593527	1.16719	1.61139	2.19257	2.67534	3.38816	1.86935	60664.3	54774.1	46351.2	30386.5	47936	101829	101667	66963.8	84624.4	98838.4	312581	109950	137942	174180	152622	250970	124637	235958	67613.9	192207	246344	135327	462197	175899	209088	562707
n1473	160.085	10.7803	C6H12N2O3	D-Alanyl-D-alanine	8	Amino Acid Metabolism	D-Alanine metabolism__Peptidoglycan biosynthesis	3330440	0.830232	1	0.570914	8.90911	0.76184	5.19264	3.60281	0.530095	0.684252	2.44586	1.55059	1.48203	6.1688	4.83352	1.31882	110835	39399.9	51009.2	79365.8	79408.4	97125.6	48651.2	70051	93875.2	123933	52067.9	37681.1	37133.6	51754.9	68931.7	177504	109768	142268	3.33044e+06	103333	50308.1	42132.3	125721	76308.5	35891.3	354671
p2112	161.069	14.4103	C6H11NO4	L-2-Aminoadipate	8	Amino Acid Metabolism	Lysine biosynthesis__Lysine degradation__Penicillin and cephalosporin biosynthesis	589200	1.00983	1	0.773023	1.90991	0.79793	2.27987	1.74415	0.950982	0.915803	1.2487	1.34118	1.08284	2.05529	2.08673	0.936296	111659	124021	86871.3	142208	80798.8	101670	103399	103017	107202	124961	99014	81626.4	82221.2	76688.4	78074.2	137934	108663	110305	589200	85722.9	87043.5	74786.8	95932.1	89757.1	83561.1	315323
p2692	162.035	11.5324	C6H10O3S	1,2-Dihydroxy-5-(methylthio)pent-1-en-3-one	8	Amino Acid Metabolism	Methionine metabolism	1055765	0	0	0	0	0	31.7468	10.7223	107.118	108.804	200.72	154.649	142.714	403.648	264.789	86.8885	0	0	0	0	0	0	0	0	0	0	0	0	0	0	0	0	0	0	0	0	0	0	0	0	0	0
n1764	164.047	4.80458	C9H8O3	Phenylpyruvate	8	Amino Acid Metabolism	Phenylalanine metabolism__Phenylalanine, tyrosine and tryptophan biosynthesis	217578	1.15306	1	1.04365	1.84423	1.35176	0.702615	0.887517	1.02964	1.04991	1.30538	1.53256	1.30732	0.571813	0.976768	0.826235	46307.7	64927.4	88721.4	126793	97409.7	94636.9	37527.4	47215	45271.5	143203	84950.8	87804.6	36755.5	73248.3	101150	75051	99875.5	129452	156448	217578	100119	107012	65805.1	99448	124864	61152.7
p2827	165.046	13.181	C5H11NO3S	L-Methionine S-oxide	8	Amino Acid Metabolism	Methionine metabolism	1232022	1.13096	1	1.27353	1.13413	1.0471	0.855854	0.874182	1.46929	1.21566	1.28371	1.0191	0.992952	0.928623	0.957753	0.952787	445154	450146	639794	457392	452191	557247	367042	339071	363108	535123	585126	620249	361797	606893	578782	464017	363564	372484	431733	819729	448252	387354	318276	409795	699735	332403
p3665	167.095	8.45387	C9H13NO2	3-Methoxytyramine	8	Amino Acid Metabolism	Tyrosine metabolism	189014	1.11066	1	1.18337	0.958455	1.48311	1.06006	1.05727	1.21746	1.18914	0.843182	0.894313	0.831661	0.836005	0.955866	0.87771	111763	91023.1	99525.8	112076	55484.8	106869	52290.8	106766	96989.2	60141.8	161070	90584	106024	73910.9	69042.9	132122	83542.6	56310.9	69541.9	63964	169815	133895	99395.7	107211	117122	74813.8
n3037	174.064	10.2401	C6H10N2O4	N-Formimino-L-glutamate	8	Amino Acid Metabolism	Histidine metabolism	159184	0.810872	1	0.745118	2.4306	1.8837	2.26766	2.5588	0.517171	0.72457	0.981097	2.46566	2.77779	2.03654	1.85956	1.69209	40382.3	31266.9	24998.4	32224.3	47698.8	48196.6	29311.6	28044.2	66615.5	45586.2	37880.4	32971.1	25803.2	37370.7	28227.2	111504	124291	143590	45508	104379	97044.7	89378.2	108525	59301.6	55934.7	96967.4
n2206	180.042	7.75902	C9H8O4	3-(4-Hydroxyphenyl)pyruvate	8	Amino Acid Metabolism	Tyrosine metabolism__Phenylalanine, tyrosine and tryptophan biosynthesis__Novobiocin biosynthesis__Alkaloid biosynthesis I__Biosynthesis of vancomycin group antibiotics	826295	0.941957	1	0.545619	1.40824	0.772679	0.327565	0.49387	0.769158	0.990876	1.5622	1.05334	0.907428	0.270233	0.281726	0.529251	229611	189406	313773	312370	491886	284577	232288	296504	314627	503762	156942	199395	102757	157088	274137	244997	325214	403299	702095	622300	206575	204731	171021	256487	422014	130080
p1755	189.064	13.5616	C7H11NO5	N-Acetyl-L-glutamate	8	Amino Acid Metabolism	Arginine and proline metabolism	2583005	1.28948	1	0.913888	2.84217	0.736186	9.41917	4.51643	1.77295	1.3447	2.62151	1.37671	1.91248	4.43143	3.41995	0.986477	135246	42019.1	60600.1	124974	111361	121158	43823	25903.5	97795.8	79066.8	46023	67733.8	37089.5	79261.5	105971	39852.4	46392.2	59275.7	843878	55799.9	34496.8	20906.2	137415	38706.3	39205.6	169888
p2366	203.079	11.679	C8H13NO5	N2-Acetyl-L-aminoadipate	8	Amino Acid Metabolism	Lysine biosynthesis	3389792	0.758494	1	0.662777	1.31341	1.27155	0.290212	0.33271	0.54644	0.69593	1.08145	1.4248	1.19951	0.288047	0.307924	0.602694	1.11195e+06	666207	1.0889e+06	1.46254e+06	1.43747e+06	1.35551e+06	996255	1.49952e+06	1.70105e+06	2.05098e+06	561930	600720	1.34298e+06	947133	1.58655e+06	1.97982e+06	1.97259e+06	2.26842e+06	2.12591e+06	1.63952e+06	1.30793e+06	1.79093e+06	2.66617e+06	2.38691e+06	1.51604e+06	389043
p1272	204.09	11.5321	C11H12N2O2	L-Tryptophan	8	Amino Acid Metabolism	Tryptophan metabolism__Phenylalanine, tyrosine and tryptophan biosynthesis__Indole and ipecac alkaloid biosynthesis	2132255	1.05924	1	1.06665	2.24972	1.23339	2.09627	2.04324	1.20774	1.14207	1.50543	2.30332	1.91065	2.53406	2.46227	1.42141	471187	510460	522802	871926	627387	609359	456381	498713	543786	727538	516748	559985	499901	754061	694093	891793	942208	1.25134e+06	2.13226e+06	1.16212e+06	654023	675561	892844	599229	675958	1.08106e+06
p1834	204.111	9.22324	C8H16N2O4	N6-Acetyl-N6-hydroxy-L-lysine	8	Amino Acid Metabolism	Lysine degradation	4409603	1.14507	1	0.948471	1.18966	0.805837	6.9032	2.83702	0.939197	1.04903	1.04419	0.995529	1.21286	6.3837	5.02774	0.894099	87015.1	108147	248249	182871	201899	121095	106239	125591	135524	234811	125754	123808	110790	155088	170553	196646	145523	209483	86416.1	222371	110569	116179	105310	87239.6	163533	128352
p2368	221.09	11.6817	C8H15NO6	N-Acetyl-D-glucosamine	8	Amino Acid Metabolism	Glutamate metabolism__Aminosugars metabolism	1797270	0.789728	1	0.692827	1.33704	1.31679	0.313209	0.343098	0.546317	0.736567	1.11248	1.53774	1.18725	0.308401	0.331848	0.634201	563490	296738	532481	647096	656225	665427	423352	707289	774558	843245	306895	251913	615473	474553	716388	840587	893974	1.07779e+06	918926	833198	664161	836067	1.24547e+06	993278	756362	190349
p3548	226.107	15.5249	C9H14N4O3	Carnosine	8	Amino Acid Metabolism	Alanine and aspartate metabolism__Histidine metabolism__beta-Alanine metabolism	246600	0.922097	1	0.764432	0.694064	0.716038	0	0.0468876	0.609423	0.866775	1.26015	0.840158	1.35304	0	0.0582077	0.545368	82452.5	93961.3	69113.8	133273	86329.6	121454	92967.2	78260.4	77803	133943	79223	82738.8	29688	79025.2	114925	35020.8	0	71324.7	172587	71171.3	69462.4	75631	83832.3	48222.2	84040.7	0
p2814	230.106	9.12198	C13H14N2O2	(1xi,3xi)-1,2,3,4-Tetrahydro-1-methyl-beta-carboline-3-carboxylic acid	8	Amino Acid Metabolism	Undefined	915133	1.02597	1	0.773262	1.13537	0.768419	3.0811	2.93518	0.694389	0.692239	1.12334	1.34235	1.48183	2.78808	3.49466	0.636993	71149	67218.3	124037	69983.4	311306	118526	64389.4	52115	71923.9	320445	84907.3	32168.9	27414.4	74719.5	265934	68607.8	58887	92561.2	129535	362742	51865.5	39064	130034	49656.6	211485	162890
p3468	232.106	13.1361	C9H16N2O5	N6-Acetyl-LL-2,6-diaminoheptanedioate	8	Amino Acid Metabolism	Lysine biosynthesis	261934	0.876397	1	0.793449	0.986968	0.724553	1.26078	1.24179	0.885684	1.04082	1.4216	1.34901	1.29381	1.35712	1.23078	0.847542	93852.7	72203	98525.4	123580	130085	132932	85723	93439.4	104211	175030	75839.3	69112	81360.6	105688	137194	108967	115155	141881	86275.6	131352	69080.9	71939.8	104515	79927	102991	120578
p1160	232.106	15.1688	C9H16N2O5	N2-Succinyl-L-ornithine	8	Amino Acid Metabolism	Arginine and proline metabolism	16396815	1.0428	1	0.723282	43.2606	1.22935	9.49783	7.6341	0.979349	0.845135	7.96463	1.85923	2.2908	9.22272	6.16161	1.23173	55671.2	73735.5	70271.8	133425	69906.2	57214.7	45891.2	74695.3	97809.4	110861	41399.9	75850	25880.1	76977.3	59420.3	65620.8	71666.1	99053.5	1.63968e+07	85826.9	58549	53250.6	134447	168738	60124.7	478929
p3604	236.08	10.0354	C11H12N2O4	L-Formylkynurenine	8	Amino Acid Metabolism	Tryptophan metabolism	215340	0.976127	1	1.87563	0.619254	0.967356	0	0	0.846504	1.32572	1.7038	1.35982	0.824676	0	0.130991	0.825166	76473.7	92684.4	50678.1	76898.7	76897.4	76539.5	106040	77538.5	65738.2	56913.7	136257	100626	122615	143099	215340	51980.4	60692.5	49089.6	0	75269.6	81398.7	55462.5	51427.2	78021.8	103965	0
p2246	240.024	15.8911	C6H12N2O4S2	L-Cystine	8	Amino Acid Metabolism	Cysteine metabolism	2829009	1.06275	1	0.311772	7.09572	1.06774	22.3924	24.9204	0.894064	1.17876	4.33651	9.2808	7.67686	85.4748	52.8257	8.52481	0	0	12877.1	38086.1	37030.4	16950.9	0	0	20657.6	45189.4	0	0	0	0	25814.1	48352.8	55981	79561.9	328514	75100.9	0	0	66889.5	0	21517.3	311266
n3063	243.086	11.6873	C9H13N3O5	gamma-Glutamyl-beta-cyanoalanine	8	Amino Acid Metabolism	Cyanoamino acid metabolism	123266	0.635184	1	0.846584	1.12961	0.774769	1.40821	1.39228	0.706635	0.921636	1.16992	0.934083	1.31148	1.26331	1.41949	0.999796	39789.1	31812.3	23599.8	35152.3	30662.5	61932.4	55042.9	39536.9	42674.7	54308.4	43146.3	47928.4	31442.7	50431.7	41656.1	28616.1	33022.7	53967.8	123266	47478.1	38524.2	29475.5	56032.6	31340.7	41027.3	95217
p2743	246.133	16.9826	C9H18N4O4	N2-(D-1-Carboxyethyl)-L-arginine	8	Amino Acid Metabolism	Arginine and proline metabolism	1027785	0.789811	1	0.819918	1.14587	0.858047	5.40307	3.11277	0.467009	0.766726	1.27229	1.49552	1.89125	7.59483	5.58028	1.31632	43987.6	22985	30831.5	40468	41735.4	76153.2	17318.2	35874.4	40099.5	58466.8	41181.2	32813.1	34507	23889.5	54478.6	41129.3	21141.7	55345.8	95342.5	48197.5	21895.1	14892.7	83402.6	39180.4	36188.2	162394
p3075	258.085	13.3633	C10H14N2O6	(1-Ribosylimidazole)-4-acetate	8	Amino Acid Metabolism	Histidine metabolism	587215	0.913736	1	0.740103	0.843189	0.806504	1.3696	1.48654	0.810917	0.79853	1.34848	1.13625	1.44554	1.09935	1.65127	0.823824	174259	134804	182206	149890	256933	209988	140944	141434	156788	333725	136504	128563	76035.4	162163	224168	130388	93919.9	168663	174597	261185	105180	110110	226860	93332.5	257214	270249
n1456	260.012	11.5199	C6H13O7PS	S-Methyl-5-thio-D-ribose 1-phosphate	8	Amino Acid Metabolism	Methionine metabolism	3495214	1.18052	1	4.13611	0.566964	1.99298	10.3926	5.11253	32.8323	37.4494	58.883	39.2494	44.1574	113.404	75.6309	25.3836	10978.9	17619.5	11245.6	14288.6	15323.7	9009.24	15581.7	9745.17	12209.1	12290.2	44451	50614.8	26723.7	53498.2	68062	0	6967.15	12100.4	0	14290	15861.4	19249.1	33995.1	19346.3	28806.1	27436
n3015	287.056	13.5224	C11H14NO6P	Indoleglycerol phosphate	8	Amino Acid Metabolism	Phenylalanine, tyrosine and tryptophan biosynthesis__Benzoxazinone biosynthesis	183040	0.974257	1	1.15359	1.01813	1.17131	0.842153	0.630435	0.533997	0.884213	1.07685	1.88742	2.04197	1.58249	1.06624	0.952354	47900.3	35281.2	56361.2	87160.2	87085.5	55771	32660	64580.6	77661.2	91406.7	52059.9	32671.6	62640.7	90453.5	133723	69351.8	51494.6	93869.7	11235.4	101967	67249.2	43198.5	98207.2	61825.7	106774	61646.3
n2989	292.106	9.23531	C14H16N2O5	(2S,4S)-Monatin	8	Amino Acid Metabolism	Undefined	149429	0.998419	1	0.831194	1.08961	0.925925	1.39596	1.52473	0.998683	0.9267	1.4236	1.09431	1.41386	1.10201	1.78135	0.699057	29968.1	22080.4	42452.8	27400.8	69461.2	28249.4	11404.2	21748	25745.6	104519	30880.6	20395.2	9147.62	25907.3	72981.2	18998.7	19378	27992.5	39546.9	102925	22188.2	18966.5	32586.5	21314.6	82412.8	51369
p2083	331.211	4.90678	C15H29N3O5	Marimastat	8	Amino Acid Metabolism	Undefined	3922805	0.929627	1	0.65921	1.37014	0.910905	0.931879	0.922127	1.18	1.06734	0.755853	1.23058	1.28755	1.23835	0.857684	0.699581	491908	684090	1.47452e+06	1.30163e+06	2.06458e+06	883213	753790	1.02798e+06	1.38353e+06	2.42368e+06	537836	512566	879219	975005	1.36191e+06	1.81814e+06	1.53356e+06	1.82981e+06	1.43449e+06	2.25183e+06	939802	1.04611e+06	1.09464e+06	1.49552e+06	1.31949e+06	747854
p3711	510.11	11.569	C17H28N4O8P2S	3-Methyl-1-hydroxybutyl-ThPP	8	Amino Acid Metabolism	Valine, leucine and isoleucine degradation	153900	0	0	0	70.5078	49.993	83.5153	88.6071	0	0	0	80.4659	92.8518	87.5627	107.67	51.3105	0	0	0	0	0	0	0	0	0	0	0	0	0	0	0	67946.5	74849.3	95670.6	46374.7	67698	62385.2	81808.2	54738.8	51032.7	0	77384.7
n1697	525.634	17.2837	C35H55N7O26P2	UDP-N-acetylmuramoyl-L-alanyl-D-gamma-glutamyl-meso-2,6- diaminopimelate	8	Amino Acid Metabolism	Lysine biosynthesis__Peptidoglycan biosynthesis	2215140	1.14173	1	0.233628	1.25038	0.334519	4.31813	3.11745	2.32883	0.734374	1.7666	1.28618	1.23899	6.2009	4.33533	1.14382	210683	82937.4	141862	278019	248506	155020	99696.3	120703	141083	326086	37739.5	22269.9	31136.1	40242.5	65464	216488	67960.5	202230	450109	116767	37188.4	30213.2	159033	31209.9	24217.4	684339
n962	612.152	16.8999	C20H32N6O12S2	Glutathione disulfide	8	Amino Acid Metabolism	Glutamate metabolism__Glutathione metabolism	9962972	0.969328	1	0.153379	3.90968	0.575021	17.4471	3.27842	0.44964	0.771485	2.07256	0.859195	1.10054	31.7612	15.7377	1.11419	145359	53044.1	42427	48105.3	42841.5	118872	51341.3	58933.9	66886	46241.7	16285.1	13085.6	0	15764.8	7362.4	58623.5	49952.5	64867.1	1.1356e+06	29142.3	35392.5	29258.4	68362.1	50318.3	13484.1	300908
p3200	867.167	11.7858	C26H44N7O18P3S	(2S,3S)-3-Hydroxy-2-methylbutanoyl-CoA	8	Amino Acid Metabolism	Valine, leucine and isoleucine degradation	426211	0.402693	1	1.08192	0.664815	0.534397	1.15176	0.912907	0.133857	0.409904	1.09031	0.590676	0.725282	1.01655	0.743079	0.489873	47518.2	67740	66633.9	128946	105227	151926	173347	199671	278141	230121	219541	121449	203793	270185	302872	305438	82418.4	158090	38405	102539	197822	66522.9	203358	45642.6	38795.7	173702
p438	101.084	28.3646	C5H11NO	Betaine aldehyde	6	Amino Acid Metabolism	Glycine, serine and threonine metabolism	1174218	1.01679	1	1.21994	1.04082	1.06892	0.921596	1.04495	1.09602	1.19596	1.13706	1.12377	1.21617	1.01591	1.04331	0.822619	532632	967812	720664	465533	842751	575499	994469	711176	629605	560358	761176	858201	794297	905905	914960	745547	865523	610033	553741	837949	863108	717450	902481	618978	608336	654575
p2594	103.063	11.2122	C4H9NO2	L-3-Amino-isobutanoate	6	Amino Acid Metabolism	Valine, leucine and isoleucine degradation	879052	1.19433	1	1.12321	1.00686	1.12279	1.15803	1.20126	1.10583	0.969246	1.17282	1.01303	0.913402	1.09888	1.11609	0.890321	879052	709597	615174	660476	687866	589159	573804	632379	563577	615262	641006	606510	735836	653803	703469	623073	628923	615845	486919	639829	687557	641496	683360	776252	550716	842144
n1645	104.011	13.9678	C3H4O4	Hydroxypyruvate	6	Amino Acid Metabolism	Glycine, serine and threonine metabolism__Glyoxylate and dicarboxylate metabolism	345590	1.20759	1	1.42199	1.66956	1.73601	1.25095	1.40885	1.3301	1.27339	1.74282	1.41259	1.49446	1.59856	1.44269	1.3304	122707	95811.5	91809.4	114041	91647.7	85419.3	85302.8	78709.1	92436.7	85443.6	114027	114393	101863	148592	128757	108361	81280.4	98524.7	261923	163333	143732	155330	117177	142065	183515	122293
p1974	109.053	7.75035	C6H7NO	2-Aminophenol	6	Amino Acid Metabolism	Tryptophan metabolism__Naphthalene and anthracene degradation	271722	1.20069	1	1.2431	0.982864	1.36364	1.05055	1.00621	1.32562	0.930448	0.995712	1.13932	1.013	1.08329	1.1048	0.91663	225599	213190	136455	195941	81320.5	164056	138709	152848	133214	121184	202103	161603	230435	147738	140740	142768	128235	141856	151515	133471	211577	144110	191023	242751	178739	151765
n1633	110.048	7.63735	C5H6N2O	Imidazole-4-acetaldehyde	6	Amino Acid Metabolism	Histidine metabolism	506969	1.23271	1	1.54862	1.3389	1.4388	0.78134	1.18904	1.51151	1.27722	1.0372	1.62153	1.15941	1.07327	1.28898	1.43941	71767.8	200729	70806.2	221176	142732	134927	156549	69833.5	107797	104595	330823	98353.1	263102	70673.2	125495	91603.7	64373	249094	136624	226435	121901	103137	306100	168081	126225	120420
p142	117.058	4.33428	C8H7N	Indole	6	Amino Acid Metabolism	Tryptophan metabolism__Phenylalanine, tyrosine and tryptophan biosynthesis__Benzoxazinone biosynthesis	1366342	0.952101	1	0.502587	1.09531	0.588587	0.232817	0.327922	1.19993	1.37094	0.735201	1.24033	0.765373	0.250538	0.231272	0.502348	1.17884e+06	1.13028e+06	444954	689607	276946	189255	1.00778e+06	1.13125e+06	576037	1.00348e+06	373194	402709	418915	364203	404989	1.09869e+06	965383	923548	431210	861429	411211	379012	403899	315328	790633	193152
n1259	120.025	7.755	C4H8O2S	3-(Methylthio)propionic acid	6	Amino Acid Metabolism	Methionine metabolism	213491	0	0	0	12.166	10.0256	66.4399	63.9697	0	0	0	30.0988	89.8827	89.7734	151.272	3.05177	0	0	0	0	0	0	0	0	0	0	0	0	0	0	0	0	0	0	0	60830	0	0	50128	0	0	0
p751	120.057	4.39095	C8H8O	Phenylacetaldehyde	6	Amino Acid Metabolism	Phenylalanine metabolism__Styrene degradation	1005871	0.837429	1	0.452043	0.796651	0.424129	0.261435	0.240953	0.821532	1.03434	0.678221	1.0465	0.60007	0.25753	0.240879	0.376775	559171	811793	364436	794847	633580	724909	794337	868385	583592	806800	306779	353959	358935	314608	373549	889593	919695	506356	260125	433999	291150	381159	351959	254141	323962	280752
n1635	124.064	7.61771	C6H8N2O	Methylimidazole acetaldehyde	6	Amino Acid Metabolism	Histidine metabolism	162817	1.22258	1	1.32585	1.36852	1.28703	0.663874	1.03613	1.30302	1.10244	1.08263	1.4365	0.965823	0.821424	1.08214	1.29819	28362.6	80887.2	22500.7	88450.8	34642.1	48070	54683.4	31985.6	31320.6	42387.1	99371.1	30800.8	83063.7	27253.4	35879.4	36810.4	34139.9	113200	45372.3	55741.5	28923.8	30350.2	100678	70627.5	37697.3	35293.3
p1003	129.079	7.75323	C6H11NO2	N4-Acetylaminobutanal	6	Amino Acid Metabolism	Arginine and proline metabolism	1103365	1.16477	1	0.999275	1.24529	1.07185	1.82787	1.51751	1.12695	0.78578	0.968486	0.873311	0.920153	1.47401	1.21241	0.791577	356016	367015	380150	651005	484251	502825	318308	305599	411621	383428	452968	486207	363204	292103	325908	556489	280028	464007	650337	442314	386683	358865	455627	462676	396011	623862
p1812	131.069	14.4352	C4H9N3O2	Creatine	6	Amino Acid Metabolism	Glycine, serine and threonine metabolism__Arginine and proline metabolism	474454	1.0288	1	0.829027	1.17608	0.864209	1.80387	1.72208	0.892893	0.906179	1.26893	1.11327	1.19169	1.49173	1.89551	0.874007	122787	120985	96982.1	124284	132518	115743	88874.6	92905.7	126256	157049	97574.9	89664.5	57775.6	107870	128638	82534.4	89082.7	128685	238872	143926	95223.9	98450.5	123791	78372.7	106120	171258
p1931	131.095	7.75223	C6H13NO2	(3R)-beta-Leucine	6	Amino Acid Metabolism	Valine, leucine and isoleucine degradation	3316377	1.21831	1	1.26973	1.01127	1.24363	1.07184	1.17584	1.16245	1.08013	1.12028	1.21588	1.0741	1.07705	1.12709	0.953885	2.19531e+06	2.55426e+06	2.0963e+06	2.12441e+06	1.6237e+06	2.00122e+06	1.68366e+06	1.67019e+06	1.71006e+06	1.63052e+06	2.53914e+06	2.02138e+06	2.60091e+06	2.07954e+06	1.80017e+06	1.83034e+06	1.56417e+06	2.01246e+06	1.60281e+06	1.78389e+06	2.20508e+06	1.81478e+06	2.46949e+06	2.4969e+06	1.82796e+06	2.13527e+06
n857	136.052	7.73531	C8H8O2	Phenylacetic acid	6	Amino Acid Metabolism	Phenylalanine metabolism__Styrene degradation	1024354	1.10203	1	1.008	1.01562	0.986267	0.863042	0.878989	1.16866	1.05891	1.05296	0.830871	1.02165	0.799726	0.898159	0.874562	732821	1.02435e+06	657027	658081	900700	617696	737403	747514	753618	748921	910025	758539	768778	549145	647493	614120	724881	771755	776133	774558	641488	787708	622966	824665	678815	723950
n2249	136.052	4.857	C8H8O2	4-Hydroxyphenylacetaldehyde	6	Amino Acid Metabolism	Tyrosine metabolism__Alkaloid biosynthesis I	332203	0.957601	1	0.912612	0.926913	1.08581	0.965383	1.05516	1.07527	1.18772	1.14269	1.0887	0.966212	1.19578	1.04615	0.845089	171844	157990	207410	180857	193138	149648	201274	173075	209372	218218	144833	172383	151918	218965	180330	187548	185311	132767	180505	195907	241644	190394	164553	228040	208607	229386
p2263	137.084	7.71162	C8H11NO	Tyramine	6	Amino Acid Metabolism	Tyrosine metabolism__Alkaloid biosynthesis I	701247	1.33088	1	1.17254	1.12294	1.19722	0.889933	1.00593	1.4275	0.979255	1.02489	1.33253	1.03393	1.20505	1.26126	1.10641	233451	436752	163161	275965	360432	322148	219687	192646	160038	209832	401410	211777	417543	120163	144004	194215	163941	363761	252185	266017	178562	184035	393197	362939	203418	300346
p2637	138.068	4.53388	C8H10O2	4-Hydroxyphenylethanol	6	Amino Acid Metabolism	Tyrosine metabolism	1256046	0.829172	1	0.299518	0.667921	0.409962	0.213738	0.2016	1.0854	1.60749	0.649867	1.42173	0.540957	0.127759	0.16062	0.189184	325517	613787	310618	359787	367771	387687	878752	375382	340504	402561	104786	300978	69036.3	128797	110720	416233	376341	295651	132542	372149	69859.1	165317	171822	336805	233909	229507
p695	145.085	10.8737	C5H11N3O2	4-Guanidinobutanoate	6	Amino Acid Metabolism	Arginine and proline metabolism	6267390	0	0	0	0	0	2467.01	761.747	0	0	0	0	0	1259.86	409.772	102.526	0	0	0	0	0	0	0	0	0	0	0	0	0	0	0	0	0	0	0	0	0	0	0	0	0	869996
n875	146.058	7.74495	C6H10O4	(S)-2-Aceto-2-hydroxybutanoate	6	Amino Acid Metabolism	Valine, leucine and isoleucine biosynthesis	338073	1.00364	1	0.87929	0.951196	0.9867	0.739829	0.836152	1.14148	0.972621	0.97109	0.934093	0.906493	0.843748	0.837338	0.835429	260906	234852	211342	251086	226584	273457	274124	197310	233207	202377	260071	188843	275841	227202	86023	196996	196387	259764	238174	231542	237579	216477	210234	264257	236228	181800
p2770	146.069	11.8804	C5H10N2O3	D-Glutamine	6	Amino Acid Metabolism	D-Glutamine and D-glutamate metabolism	618010	0.910795	1	0.503248	0.869224	0.537355	2.27469	1.08859	0.675266	0.81295	0.894686	0.594229	0.549528	1.36825	1.09557	0.673554	81690.5	71733.1	66737	85712.2	88607.7	123640	62946.4	74070.6	72812.2	99647.6	46342.3	51344.3	27082.3	50709.6	42486.6	55713.9	53199.7	66644.2	146983	53934.3	21493.5	53801.6	63530.6	37754.5	56157	108007
n865	150.068	7.70119	C9H10O2	Phenylpropanoate	6	Amino Acid Metabolism	Phenylalanine metabolism	559989	1.02838	1	1.18281	0.916358	1.05327	0.826862	0.874547	1.18606	1.00739	0.978245	0.668707	1.03337	0.888952	0.902046	1.14669	197984	275607	201073	274751	292208	321617	257159	235238	175083	218266	559989	293530	240253	155404	178906	185441	202092	275523	201271	242050	212289	234205	209171	349632	266378	279122
n854	152.047	7.74607	C8H8O3	4-Hydroxyphenylacetate	6	Amino Acid Metabolism	Tyrosine metabolism__Phenylalanine metabolism	1129842	0.95364	1	0.906222	0.874822	0.861122	0.854069	0.829809	1.01752	0.973885	0.944794	0.859364	0.914015	0.758929	0.829575	0.807065	1.06828e+06	980882	804730	675516	762875	649816	930237	917087	953123	1.05068e+06	905060	841195	858533	726638	747432	684748	932621	898125	673280	748752	734027	778841	634209	939173	789613	967631
n817	158.058	7.74127	C7H10O4	2-Isopropylmaleate	6	Amino Acid Metabolism	Valine, leucine and isoleucine biosynthesis	645898	1.20088	1	1.09155	0.95832	0.998211	0.836312	0.874666	1.16939	0.982732	0.967875	0.854971	0.908241	0.930611	0.974524	0.901525	351613	621382	381190	480517	509782	540483	311821	417421	345172	337405	645898	357076	527100	280451	320519	312807	299050	514993	335814	408267	274892	341118	498328	552241	282232	478394
n888	166.063	7.73438	C9H10O3	Phenyllactate	6	Amino Acid Metabolism	Phenylalanine metabolism	224077	0.871388	1	0.924784	0.882753	0.928531	0.967623	0.852494	1.42012	1.24043	1.02953	0.711978	0.769539	1.11926	0.776159	0.989895	75142.7	78755.1	35278.2	52020.1	56144.2	66210.6	39242.8	39812.5	161762	34198.3	71953	54259.8	75556.9	41314.3	72476.7	66040.2	31980.3	70851.7	44554.3	87792	61553.4	46252.6	45761.6	95676.5	67595.2	73009.4
n2239	166.063	4.91232	C9H10O3	3-(2-Hydroxyphenyl)propanoate	6	Amino Acid Metabolism	Phenylalanine metabolism__Fluorene degradation	160342	0.973955	1	1.00296	1.64731	0.961684	3.73863	3.92373	0.935255	0.927898	1.13463	1.32453	1.43516	2.31183	2.43526	1.38593	22823.9	9553.78	25857.4	21805.6	36154.4	19259.2	41395.3	14414.8	36674.6	7558.29	19597.3	23803.5	15652.9	38966.2	21635.1	14951.4	38932.3	15917.1	74690	52036.8	21539.2	19978.3	17398	31793.2	24022.3	137434
p3464	173.069	9.2619	C7H11NO4	N-Acetyl-L-glutamate 5-semialdehyde	6	Amino Acid Metabolism	Arginine and proline metabolism	171115	0.898989	1	0.936231	1.19536	1.08644	2.31889	2.4178	1.02573	1.19438	1.41517	1.2904	1.89971	2.06812	2.31043	1.45302	46781.8	25124.3	43406.2	32221.3	46508.8	60251.9	46151.4	32069.1	44868.8	32504.2	36845.6	44335.2	30142.6	57179.6	33578.2	45005.6	29522.9	68300.8	76659.2	38524.4	51352.8	29201.3	81443.1	46605.4	25901.3	134029
p1043	185.08	10.0255	C7H11N3O3	(S)-N-(4,5-Dihydro-1-methyl-4-oxo-1H-imidazol-2-yl)alanine	6	Amino Acid Metabolism	Undefined	214901	0.899014	1	0.575306	1.15838	0.541815	2.74246	2.50583	0.729499	0.980447	1.47988	1.49376	1.38938	3.17406	3.09291	1.24105	39616.3	49158.3	24646	30421.3	41895.3	67292.9	28866.2	19208	30140.9	61093	32497.2	29324	0	29058.8	27978.8	23588.8	28652.2	55237.6	72874	58970.6	0	14585.6	75892	0	21462	106802
p1201	190.095	22.9595	C7H14N2O4	LL-2,6-Diaminoheptanedioate	6	Amino Acid Metabolism	Lysine biosynthesis	250470	0.862931	1	0.744165	1.1745	0.826417	2.38832	2.01025	0.535658	0.736643	1.18923	1.34773	1.51044	2.7762	3.01613	1.01035	56422.5	32326.2	53205.9	75504	59502.3	90891.7	43918.1	49072.9	59018.5	78052.4	46690.7	40974.1	28770.8	64828.7	57578.2	50369.6	48817.8	93273.2	120167	64331.4	44725	41966.4	83059.3	38763.2	56727.5	123469
p3463	199.096	9.25675	C8H13N3O3	gamma-Glutamyl-beta-aminopropiononitrile	6	Amino Acid Metabolism	Cyanoamino acid metabolism	173106	0.96155	1	0.538145	1.19429	0.502593	3.34522	3.35354	0.611393	0.895118	1.87605	1.43847	1.97131	3.96215	3.96844	1.71529	24746.1	30416	30197.5	28853.2	23165.7	44896.8	0	0	34882	63093	32029.7	23235.6	0	0	21620.4	24905.8	0	34673.1	51841	59210.5	29810.6	0	41995.8	0	0	96435.8
p1441	218.127	12.8674	C9H18N2O4	N2-(D-1-Carboxyethyl)-L-lysine	6	Amino Acid Metabolism	Lysine degradation	1068617	0.488958	1	0.0635206	0.580986	0.312961	11.0838	4.40988	0.100741	0.277055	1.01953	0.89549	0.969923	7.08904	4.71891	0.930612	57415.6	19913.8	0	40234.4	0	64430.2	49522.9	47066.7	20848.7	58568.7	15272.7	0	0	0	0	36856.2	18760	60385.6	23688.8	0	0	0	75247.6	0	0	501738
n2870	220.085	8.61818	C11H12N2O3	5-Hydroxy-L-tryptophan	6	Amino Acid Metabolism	Tryptophan metabolism	156017	0.969176	1	0.819589	0.909338	0.773341	2.84224	2.50396	0.71699	0.723386	1.16078	1.19574	1.36246	2.64082	3.28229	0.872923	18526.9	16508.4	17174.4	18858.6	53545.7	22638.1	13017.9	12917.2	23556.1	56448	20330.4	7725.92	6077.9	22620.8	48625.5	14770.8	11216.9	19888.7	20081.9	50961.9	14659.3	8097.72	25374.2	15183.2	36119.6	39227.4
n1653	259.046	15.9106	C6H14NO8P	D-Glucosamine 6-phosphate	6	Amino Acid Metabolism	Glutamate metabolism__Aminosugars metabolism	2157851	0.946319	1	0.350106	0.69529	0.462467	3.02639	1.80886	0.50512	0.609657	1.00647	0.941391	1.03245	2.39785	2.36805	0.689204	362482	158839	191160	300203	347188	437608	170283	211353	239898	377872	131462	59586.6	58238	103354	150466	150948	107521	219116	362166	159390	83652.4	58041.6	378905	59866.4	84105.5	514460
p1371	312.022	15.7703	C9H16N2O5Se	gamma-Glutamyl-Se-methylselenocysteine	6	Amino Acid Metabolism	Selenoamino acid metabolism	2830148	1.86383	1	0.490905	4.54223	0.56592	2.83526	1.35747	0.929813	0.671016	1.81154	0.63107	0.756319	2.15864	1.71023	0.59746	351758	172805	153898	372644	252224	197017	106244	92563.2	138406	165043	74932.2	52785.9	45864.1	76183.6	93511.2	103528	64548.8	112800	2.83015e+06	65235.4	43510.2	58313.6	120539	128880	44490.4	245119
n969	596.671	16.35	C41H65N9O28P2	UDP-N-acetylmuramoyl-L-alanyl-D-glutamyl-6-carboxy-L-lysyl-D-alanyl- D-alanine	6	Amino Acid Metabolism	Lysine biosynthesis__Peptidoglycan biosynthesis	4369380	1.29098	1	0.306898	2.41855	0.393976	3.4671	1.55504	0.51423	0.455875	1.09816	0.50547	0.532651	2.36935	2.15724	0.561259	1.09201e+06	312236	339334	770232	497911	737766	292002	328464	371521	603150	146402	86562.5	98013.4	135062	249924	473535	142335	332656	4.36938e+06	324340	97662.1	82710.7	516196	160388	62150.6	585693
n749	679.103	15.213	C20H31N3O19P2	UDP-N-acetylmuramate	6	Amino Acid Metabolism	D-Glutamine and D-glutamate metabolism__Aminosugars metabolism__Peptidoglycan biosynthesis	850969	1.33789	1	0.452799	2.10972	0.551213	3.21545	1.8119	1.00949	0.437287	1.04909	0.853714	0.874353	3.05729	2.10599	0.781516	202656	82614.2	115286	129577	121709	130523	40506.2	73956.2	100412	141820	46662	34959.5	33554.4	52154.9	53280.4	92678.1	57434.5	88412.9	750065	39298.4	40152.4	34383.9	131911	34794	27318.6	219427
p2461	849.156	10.162	C26H42N7O17P3S	3-Methylcrotonyl-CoA	6	Amino Acid Metabolism	Valine, leucine and isoleucine degradation__Geraniol degradation	260286	0.132064	1	0.512538	1.16974	0.37643	1.82853	1.45263	0	0	0.169094	1.04443	1.49378	1.97886	1.8833	0.840525	0	0	0	48896.2	0	58092.4	84885.8	73407.9	80419.6	73441.5	66273.5	24944.7	37498.7	61048.7	0	151826	67963.3	124300	55959.9	33044.1	41627.7	0	97744.6	0	0	107668
n874	156.042	7.74303	C7H8O4	2,3-Dihydro-2,3-dihydroxybenzoate	6	Biosynthesis of Polyketides and Nonribosomal Peptides	Biosynthesis of siderophore group nonribosomal peptides	374105	1.21963	1	1.13185	1.12841	1.14871	0.928763	1.0097	1.14057	1.09999	1.01668	0.954717	0.990018	0.87949	1.01838	0.98332	316928	374105	232336	279881	234858	296748	227329	208275	206312	240477	325233	198467	357859	237683	215374	218176	231644	356304	251389	273036	265650	222209	281823	347373	237433	260375
p2562	132.058	4.51188	C9H8O	Cinnamaldehyde	8	Biosynthesis of Secondary Metabolites	Phenylpropanoid biosynthesis	1560354	1.32483	1	1.26595	1.17098	1.54715	1.22019	1.20537	1.82646	1.39926	1.27137	1.19128	1.13973	1.05992	1.05215	5.2283	257679	304885	299093	530573	296058	328798	291115	342546	203306	108583	530275	271473	384827	326827	99856.8	213393	484509	240391	299961	253979	358864	401891	237698	512547	460614	222831
n554	194.058	4.86681	C10H10O4	Ferulate	8	Biosynthesis of Secondary Metabolites	Phenylpropanoid biosynthesis	32218002	0.0120658	1	0.00949656	0.0251542	0.387826	0.0265802	0.0272774	0.0284038	0.0219727	0.00919767	1.34021	0.0218118	0.0259185	0.0366291	0.0660378	51345.5	26933.2	150359	35399.9	29715.9	2.38497e+07	29999.5	78642	141949	245613	26024	27190.8	27927.7	79966.8	70093.4	29876.3	26346.6	220931	242351	92897.5	37670.6	57419.9	246533	230178	8.8702e+06	42199.4
p3078	200.08	9.00517	C8H12N2O4	Dihydroclavaminic acid	8	Biosynthesis of Secondary Metabolites	Clavulanic acid biosynthesis	583329	0.968451	1	0.907236	1.10023	1.01907	1.74936	1.90423	1.02248	1.02596	1.5446	1.23891	1.46678	1.85374	2.34668	1.18071	178282	167924	160150	180545	205421	240486	127437	142904	168048	242515	190817	137077	113892	187330	206804	126376	137408	215596	271133	263226	165735	159002	271318	135437	207468	372286
p3400	270.053	5.58379	C15H10O5	Apigenin	8	Biosynthesis of Secondary Metabolites	Flavonoid biosynthesis__Isoflavonoid biosynthesis	348035	1.13145	1	2.00672	2.66886	2.85123	1.93025	2.96293	1.31688	0.823804	0.889167	2.34283	1.8555	2.26496	2.55824	2.05285	76044.5	132139	69391.4	72495.5	90487.3	114765	79776	62242.9	70423.1	62169.3	207958	120747	177924	124092	150647	196481	242288	250952	195576	153893	203704	217877	265468	272945	150203	181904
n2392	270.053	7.75239	C15H10O5	Apigenin	8	Biosynthesis of Secondary Metabolites	Flavonoid biosynthesis__Isoflavonoid biosynthesis	601942	0.688068	1	1.84938	2.24206	2.28932	3.30661	4.49273	1.41602	0.875543	1.02611	1.69278	2.51372	3.67092	4.06171	1.96551	52477.3	54732.8	33800	88020.7	70277.7	108305	66434.3	60228.7	81654.1	118376	132586	127726	147874	135758	260531	148999	163040	279860	167608	215786	150575	161021	340381	158049	185825	265853
p2620	416.11	7.7636	C21H20O9	Daidzin	8	Biosynthesis of Secondary Metabolites	Isoflavonoid biosynthesis	1581882	0.885959	1	1.48238	2.01223	1.77208	3.51621	4.26384	0.914462	0.606968	1.14515	1.77541	2.80946	3.38295	4.02346	1.7392	176521	197535	191687	254589	194891	335860	200940	168252	191451	249400	425956	174635	265516	322528	510024	517957	289921	674950	379371	443626	324853	263433	755465	302034	384842	933168
p2547	168.079	4.90573	C9H12O3	1,3,5-trimethoxybenzene	6	Biosynthesis of Secondary Metabolites	1,3,5-trimethoxybenzene biosynthesis	588920	1.32053	1	1.34584	1.11207	1.29882	0.94599	1.08164	1.09156	1.06417	1.0487	0.883805	1.03578	0.869167	0.719736	0.932115	452992	443823	395197	344898	216028	290436	264138	319761	213478	315362	400777	381373	374554	421993	309755	346960	245500	341050	281124	345788	318218	244008	341259	588920	330061	294698
n904	180.079	7.74408	C10H12O3	Coniferyl alcohol	6	Biosynthesis of Secondary Metabolites	Phenylpropanoid biosynthesis	166622	1.17234	1	1.1516	0.736595	0.885903	0.924967	0.831206	1.35863	1.41604	1.28476	0.944544	0.863808	1.19727	0.922605	0.976538	93446	96043.6	42085.8	80317.8	58518	41615.7	58872.6	46088.5	128291	41091.7	78980.1	61317.5	94485	52911.9	76164.7	29651.1	24630.7	74085.6	32274.9	72091.9	44844.9	68197.3	27344.4	67241.1	72281.7	52518.6
p2460	194.081	10.2998	C8H10N4O2	Caffeine	6	Biosynthesis of Secondary Metabolites	Caffeine metabolism	285108	0.908396	1	0.727156	1.16313	0.88644	2.18208	2.09661	0.539557	0.802256	1.26104	1.19055	1.55802	2.5611	2.8831	1.13124	68525.8	58044.9	52513.5	84849.4	69577.3	86854.1	74939.9	55318.9	72806.9	77222.8	70069.4	64008.4	0	62635.1	70257.1	67172.6	50011.2	83798.6	132909	93142.2	46758.9	62933.3	104785	52283.9	58688.3	155315
p1050	228.122	14.6609	C9H16N4O3	Deoxyguanidinoproclavaminic acid	6	Biosynthesis of Secondary Metabolites	Clavulanic acid biosynthesis	1004832	0.864604	1	0.632517	1.18291	0.733839	2.74945	2.3307	0.71921	0.795617	1.20784	1.41923	1.53648	3.92079	3.82852	1.16749	113643	92328.5	83052.9	122795	138748	175658	86705.4	116608	111639	146175	89517.4	76412.8	56087.9	80804.6	99954.2	115651	76479.8	197504	253201	110425	98592.3	68729.9	155236	54313.4	90426.3	347108
p1946	335.21	7.75573	C19H29NO4	Ankorine	6	Biosynthesis of Secondary Metabolites	Indole and ipecac alkaloid biosynthesis	628936	1.11125	1	0.966983	1.02648	1.18754	0.981866	1.13171	1.0753	1.04789	1.02339	1.03161	0.912233	0.989299	1.01226	0.693039	492360	628936	424402	358086	440267	446286	490816	458026	312892	401355	476209	433884	363346	366230	400062	425266	415504	428445	397022	499003	449242	393044	508299	612471	541910	482426
p1979	348.194	7.75793	C20H28O5	Gibberellin A15 open lactone	6	Biosynthesis of Secondary Metabolites	Diterpenoid biosynthesis	250951	1.03547	1	1.18996	1.03722	1.21761	0.824356	1.07219	1.32401	1.05998	0.954781	0.863124	1.07705	0.929111	0.990382	0.950083	211097	94187.5	143287	62213.4	186139	125273	171071	129575	142769	104360	147025	127232	171654	184050	170941	135872	159383	128804	111828	162214	177717	112721	205114	153972	169985	113827
n1711	134.022	15.4162	C4H6O5	(S)-Malate	10	Carbohydrate Metabolism	Citrate cycle (TCA cycle)__Glutamate metabolism__Alanine and aspartate metabolism__Pyruvate metabolism__Glyoxylate and dicarboxylate metabolism__Carbon fixation__Reductive carboxylate cycle (CO2 fixation)	1978548	0.939841	1	1.03622	1.42237	1.04525	1.74099	1.69694	0.840285	1.02692	1.16306	1.45628	1.44561	1.71052	1.88054	1.14973	550307	638158	754813	900494	847025	925180	555248	567571	657911	1.22113e+06	729165	849286	431607	1.35182e+06	707391	946192	749643	1.24145e+06	1.58921e+06	1.0592e+06	768474	701816	1.04624e+06	660065	928149	1.54573e+06
p3014	167.982	16.9735	C3H5O6P	Phosphoenolpyruvate	10	Carbohydrate Metabolism	Glycolysis / Gluconeogenesis__Citrate cycle (TCA cycle)__Phenylalanine, tyrosine and tryptophan biosynthesis__Aminophosphonate metabolism__Pyruvate metabolism__Carbon fixation__Reductive carboxylate cycle (CO2 fixation)	656425	0.724564	1	1.58185	1.24817	0.975889	2.78543	2.17055	0.808655	1.05344	1.9671	1.87653	1.89492	3.01916	3.06181	1.05058	63632	52007.7	57293.1	101503	92523.4	112822	84731.4	66766.7	137746	104387	129982	78697.3	161995	192650	237811	172639	96685.8	167538	124851	70426.7	91015.8	57764.3	214063	59362.9	72037.1	222874
n2212	169.998	14.8177	C3H7O6P	Glycerone phosphate	10	Carbohydrate Metabolism	Glycolysis / Gluconeogenesis__Inositol metabolism__Pentose and glucuronate interconversions__Fructose and mannose metabolism__Galactose metabolism__Glycerolipid metabolism__Glycerophospholipid metabolism__Pyruvate metabolism__Carbon fixation	640726	1.88854	1	0.558963	0.781589	0.410744	2.23011	1.89722	1.34144	0.748031	0.948106	0.665631	0.75343	1.81061	1.59842	0.687602	152825	134060	244359	253587	339266	79751.4	66509.2	113704	145060	190194	46263.5	38394.7	54803.5	73081.1	120162	61327.4	50366.9	79531.4	224511	49479.8	39061	39317.5	85945.7	37401.8	42756.5	184520
n107	182.079	13.6871	C6H14O6	Mannitol	10	Carbohydrate Metabolism	Fructose and mannose metabolism	100215222	1.06615	1	1.70957	0.404009	1.9547	0.549235	0.817116	0.800112	0.695958	0.504764	0.365915	0.361083	0.164771	0.683421	2.39618	3.41995e+07	1.72083e+06	4.56881e+07	2.82177e+07	1.47368e+07	3.96879e+07	909856	5.39124e+07	2.20921e+07	232436	1.00215e+08	4.7254e+07	5.16108e+07	325649	331415	2.79154e+07	1.62499e+07	284353	2.38066e+06	371962	6.38381e+07	6.75733e+07	225902	4.41109e+07	5.26287e+07	200932
n1315	192.027	17.4115	C6H8O7	Citrate	10	Carbohydrate Metabolism	Citrate cycle (TCA cycle)__Glutamate metabolism__Alanine and aspartate metabolism__Glyoxylate and dicarboxylate metabolism__Reductive carboxylate cycle (CO2 fixation)	3630126	0.958921	1	1.23674	1.2469	0.993112	2.00688	1.46405	1.19824	1.44193	2.80667	1.22348	1.53245	2.19124	1.724	0.900458	444595	392856	534227	871891	823182	519239	357832	564656	790881	965521	490783	518196	472643	1.11929e+06	1.35433e+06	440239	481531	621986	1.52977e+06	914203	442871	438724	769755	502188	1.02256e+06	690438
n1720	196.058	13.4246	C6H12O7	D-Gluconic acid	10	Carbohydrate Metabolism	Pentose phosphate pathway	2735379	0.914034	1	2.52124	1.93431	5.44296	7.74137	2.46725	1.9918	2.93864	3.85055	3.94794	5.17095	1.63982	1.5684	2.41388	145871	148441	126217	219935	89726.8	170037	89633.4	64002.9	387449	87743.4	333502	618495	89476.2	659394	313263	206140	224330	182035	691337	241410	825991	810742	268940	558691	1.88383e+06	1.50262e+06
n2606	206.043	16.7662	C7H10O7	2-Methylcitrate	10	Carbohydrate Metabolism	Propanoate metabolism	395537	0.752517	1	0.747204	1.11971	0.872948	2.51505	1.51555	0.425131	0.927484	1.68224	0.956853	1.04026	2.98349	1.73561	0.62504	28758.8	28147.8	48942.2	59374	46394.6	51995.2	40732.9	53343.1	69400	65741.6	34138.4	24181.4	18756.6	74257	58789.9	55399.9	20168.9	48900.7	143285	47122.8	57062.6	29868.3	73574.7	46895.9	38082.8	99600.6
n1603	260.03	15.4644	C6H13O9P	D-Glucose 6-phosphate	10	Carbohydrate Metabolism	Starch and sucrose metabolism__Streptomycin biosynthesis__Inositol phosphate metabolism	2829575	1.21069	1	0.368578	3.70988	0.638151	4.59935	2.44387	0.667009	0.482402	1.10315	0.837031	1.09055	2.87575	2.41514	0.688046	228050	161754	163018	285657	283106	209901	126167	139797	184500	266036	48181	53205.5	44130.9	74269.1	121664	131183	115668	213568	2.82958e+06	146839	65086.9	70992.7	260440	116639	78024.6	399959
n1767	342.116	14.9465	C12H22O11	Sucrose	10	Carbohydrate Metabolism	Galactose metabolism__Starch and sucrose metabolism	2094087	0.934412	1	0.856331	1.02249	0.860526	1.95795	1.75456	0.69234	0.867173	1.32011	1.23802	1.4662	1.83863	1.81778	1.2204	739995	614916	646548	865353	845199	960986	619687	602316	807299	982277	615625	803832	436367	795165	750842	602965	529003	990499	1.02899e+06	910459	583626	483651	1.14414e+06	455181	751895	1.65356e+06
n1652	422.082	15.9019	C12H23O14P	alpha,alpha'-Trehalose 6-phosphate	10	Carbohydrate Metabolism	Starch and sucrose metabolism	2183356	0.749379	1	3.97656	2.43675	3.39248	35.7482	25.7191	0.348043	0.613434	1.41108	3.44059	4.91716	30.3829	26.1476	7.94643	28869.3	33367.2	20441.2	41543.2	26143.8	47896.4	29405.3	29859.2	52537.1	40954.4	96522.8	80795.3	168611	195808	256169	63425.6	61873.4	208840	83717.5	71084.5	101508	77998.5	225092	145014	131096	1.58817e+06
n1229	566.055	15.7978	C15H24N2O17P2	UDP-glucose	10	Carbohydrate Metabolism	Pentose and glucuronate interconversions__Galactose metabolism__Ascorbate and aldarate metabolism__Pyrimidine metabolism__Starch and sucrose metabolism__Nucleotide sugars metabolism__Glycerolipid metabolism__Zeatin biosynthesis__Biosynthesis of ansamycins	5136078	1.17627	1	0.566793	8.46607	0.55966	10.2521	5.65005	0.769832	0.672656	2.13824	0.792017	0.863163	8.93006	6.87417	0.978466	205477	120966	161035	154424	121289	200216	86560.5	87815.8	117952	156277	79148.5	58210.2	60113.4	75746.3	94529.2	134679	61695.3	91463.4	5.13608e+06	69049.1	49123.4	49648.8	159592	66038.5	38716.2	460319
n2480	605.077	17.646	C16H25N5O16P2	GDP-mannose	10	Carbohydrate Metabolism	Fructose and mannose metabolism__Ascorbate and aldarate metabolism__N-Glycan biosynthesis	488699	4.87693	1	0	0	1.77686	116.841	48.6213	4.29728	0	5.97348	8.75667	7.02218	149.97	117.4	18.1326	12155.8	0	0	17167.6	0	6012.68	0	0	0	0	0	0	0	0	0	0	0	0	0	0	0	0	10683.7	0	0	115552
n943	118.027	14.5682	C4H6O4	Succinate	8	Carbohydrate Metabolism	Citrate cycle (TCA cycle)__Oxidative phosphorylation__Glutamate metabolism__Alanine and aspartate metabolism__Tyrosine metabolism__Phenylalanine metabolism__gamma-Hexachlorocyclohexane degradation__Glyoxylate and dicarboxylate metabolism	8315050	0.805866	1	0.646579	2.30422	1.02102	14.578	10.8856	0.686779	0.832206	1.04611	2.57718	2.72143	13.1386	11.9805	2.60488	290176	182494	202362	280237	323214	446072	170821	205158	284499	479921	208105	225555	130147	275870	186102	578180	410486	804199	1.49359e+06	369132	317331	229682	654112	176756	241934	4.0911e+06
n1718	146.022	14.946	C5H6O5	2-Oxoglutarate	8	Carbohydrate Metabolism	Citrate cycle (TCA cycle)__Ascorbate and aldarate metabolism__Glutamate metabolism__Alanine and aspartate metabolism__Lysine biosynthesis__Histidine metabolism__D-Glutamine and D-glutamate metabolism__Glyoxylate and dicarboxylate metabolism	432431	1.07752	1	1.19595	2.08367	1.36623	3.78243	2.52413	1.14851	1.15081	1.20215	1.74123	1.82512	3.09236	5.45087	1.33699	32269.8	32441	35055	32465.3	27934.1	26008.8	27994.3	23775.9	25735.2	45128.2	27996.4	35105.9	22948	54934	36784.1	49574.8	43122	46153.6	117075	53797.3	39811.4	37874.6	37443.6	46715.9	41233.9	55135.6
n1754	150.017	16.4379	C4H6O6	(R,R)-Tartaric acid	8	Carbohydrate Metabolism	Glyoxylate and dicarboxylate metabolism	1069889	1.2732	1	2.08691	1.51415	0.746847	1.00507	1.2086	4.18864	2.48288	1.99408	1.61798	1.05065	2.104	1.16207	2.12366	235560	186801	55373.3	45856.3	48574.4	172316	101265	56484.9	78205.3	41121.7	336121	69951.1	52468.5	241481	237820	148043	84236.6	46330.1	50591.8	351249	51699.8	89439.4	51082.7	99892	43513.7	117877
n2812	150.053	11.9873	C5H10O5	D-Xylose	8	Carbohydrate Metabolism	Pentose and glucuronate interconversions__Starch and sucrose metabolism__Nucleotide sugars metabolism	230198	1.14253	1	1.01494	1.32646	1.90546	5.71996	4.09192	1.60458	2.05225	1.20688	2.06656	2.64875	4.09262	3.59736	1.53211	24956.3	28956.2	56697	28277.3	24812.5	29700.5	25833.7	28049.7	37369.9	22323.5	23818.5	52014.9	15021	30191.1	24372.1	38748.3	37709.7	49156.2	28127.2	36309.8	44979.4	40894	52874.2	37726.9	96534.4	152177
n2784	150.053	11.4437	C5H10O5	D-Ribose	8	Carbohydrate Metabolism	Pentose phosphate pathway	354473	1.16926	1	1.08011	1.06192	1.49704	1.61742	1.10566	2.11739	1.96463	1.06477	3.79313	2.95606	1.299	1.92863	1.56242	71109.4	41026.3	76958.3	28277.3	35745.3	43785.1	31971.4	32871	63707	44141.5	36958.7	62409.5	30038.2	60795.4	43616.9	41980.2	32975.9	58905.7	52406.8	43612.6	55926.6	43849.5	36929.2	88847.5	98519.9	76238.1
p1220	159.053	14.8979	C6H9NO4	4-Methylene-L-glutamate	8	Carbohydrate Metabolism	C5-Branched dibasic acid metabolism	15746461	0.814382	1	1.23451	0.828399	1.9584	58.7048	30.5059	8.35351	13.5499	25.0673	22.2678	32.2178	299.006	394.374	24.6919	18648.4	18269.4	16663.6	0	12416.7	0	21141.1	22001.5	20777.3	17120.7	14865.5	22637.8	17577.2	23898.1	21066.8	21615.3	17927.3	12226.2	0	15365.2	20022	17765.7	91583.1	14939.4	14400.3	20996.8
p3583	162.053	12.216	C6H10O5	3-Ethylmalate	8	Carbohydrate Metabolism	Glyoxylate and dicarboxylate metabolism	184075	0.999993	1	0.874123	0.978304	1.02539	1.82547	1.5753	1.02708	1.00996	1.07636	1.21941	1.27453	1.64738	2.26415	0.993005	57289.8	50938	49013.2	59017.2	55833.3	73379.4	50924.7	45240.2	48500.1	54049	51551.6	55603.4	30297.6	51955	48435.4	56990.8	23229.2	63292.8	68153.5	54523.6	38081.8	56278.2	59361	63673.7	61606.9	97444.9
n2494	164.069	10.9208	C6H12O5	L-Rhamnose	8	Carbohydrate Metabolism	Fructose and mannose metabolism	598575	1.05955	1	1.46476	0.589173	1.52116	0.758494	0.840998	0.921487	0.759202	0.713057	0.591663	0.552974	0.428986	0.651247	2.50799	206576	78736.7	330313	121180	71981.9	277711	64432.3	229018	132451	59718.7	598575	224546	166592	67506.2	60875.7	156362	111324	61212.7	61313.9	59520.4	220196	343906	55982.3	341047	200016	60719.5
n3149	174.016	17.1725	C6H6O6	L-Dehydroascorbate	8	Carbohydrate Metabolism	Ascorbate and aldarate metabolism__Glutathione metabolism	100788	0.910967	1	1.14492	1.00855	1.18947	1.09453	1.33857	1.08003	1.27329	1.77233	1.32879	1.53518	1.21914	1.27483	0.878701	30314	30885.4	36849.8	48093.2	48369.8	29692.7	35071.1	44343.5	50769	53646.3	28744.9	42964.9	30443.6	67212.5	75101	33195	47277.3	40667.4	39332.4	54877.4	43500.8	40800.5	53272.7	61903.5	54501	43623.9
n2678	176.068	11.5886	C7H12O5	3-Propylmalate	8	Carbohydrate Metabolism	Glyoxylate and dicarboxylate metabolism	372859	0.93535	1	1.04076	1.6914	1.36305	3.98727	3.24471	1.09662	1.15463	1.23247	1.83707	2.57843	5.28328	4.6142	1.73044	37220.5	32696.1	35302.5	26572.2	35738.5	24658.2	41515.9	38324.1	30229.3	44381.9	25164.5	46832.1	27958.6	47058.4	39396.4	40462.3	45935.2	46894.8	125193	44460.8	60128.5	56107.2	51136.9	36881.5	39880.8	88967.3
p2365	179.079	13.2237	C6H13NO5	D-Galactosamine	8	Carbohydrate Metabolism	Galactose metabolism	2186743	1.18158	1	1.33006	1.95469	1.20714	1.38867	1.2734	1.68922	1.7062	1.85818	1.31619	1.49384	2.45748	2.23135	1.18593	301639	449524	411402	486888	385277	396387	316844	298622	331130	379054	474762	507141	319242	563468	425792	287452	230967	332941	2.05239e+06	462300	399736	344851	261538	464860	607754	468415
n972	185.993	16.3945	C3H7O7P	3-Phospho-D-glycerate	8	Carbohydrate Metabolism	Glycolysis / Gluconeogenesis__Glycine, serine and threonine metabolism__Glycerolipid metabolism__Glyoxylate and dicarboxylate metabolism__Carbon fixation	1969110	0.616559	1	1.29401	1.08387	0.781922	2.01786	1.61244	0.682991	0.957068	1.71094	1.19355	1.46566	1.9918	2.00282	0.823361	310290	169713	218717	341844	374780	556575	365035	352368	557016	464558	469919	295741	544651	694708	965459	599193	356889	594544	599944	337518	302825	227353	748130	221628	295007	730317
n2849	190.084	10.2304	C8H14O5	(R)-3-((R)-3-Hydroxybutanoyloxy)butanoate	8	Carbohydrate Metabolism	Butanoate metabolism	235354	1.10934	1	1.20882	1.7209	1.32033	7.43026	6.09726	1.06723	1.23885	1.21307	1.33327	1.59125	6.32222	7.44989	1.84132	17786	16303.3	18689.2	14572.5	17557.1	7667.3	20457.4	17895.9	15490.2	15028.2	14865	18096.1	15477	20959.5	23124.3	21303.2	19625.1	17064.4	54166.6	19556.5	24019.1	24335.6	18684.4	18558.7	15459	72859.4
n1643	194.043	13.9248	C6H10O7	D-Tagaturonate	8	Carbohydrate Metabolism	Pentose and glucuronate interconversions	2954888	1.44346	1	1.68931	2.7558	2.58893	1.95617	2.15431	1.61706	1.59225	2.61915	2.13143	2.14152	2.53378	2.3012	1.97626	654782	566985	320672	646172	437657	407702	324334	190986	596477	299927	534114	592851	449849	780840	715921	632785	577498	666048	2.05996e+06	1.07768e+06	873923	965005	629534	933352	1.30855e+06	787547
n2921	210.038	16.372	C6H10O8	D-Glucarate	8	Carbohydrate Metabolism	Ascorbate and aldarate metabolism	196668	0.922842	1	0.886388	1.16006	1.07449	1.02781	1.2022	0.88264	1.04755	1.42497	1.2191	1.32334	1.09325	1.48828	0.963084	63772.6	71814.1	79981.7	113192	82796.1	114323	75350.9	77446.8	76309	102536	72701.8	87171.2	46741.5	108603	80081.1	86245.8	76875.6	110371	92655.8	151200	109385	104299	95978.3	71661.3	97861	104211
n726	214.024	13.2632	C5H11O7P	2-Deoxy-D-ribose 5-phosphate	8	Carbohydrate Metabolism	Pentose phosphate pathway	2453504	0.75744	1	0.861354	1.2805	0.913792	3.18674	2.24181	0.394217	0.74179	1.197	1.71886	2.08059	3.50172	3.41139	1.26776	259214	158052	264749	403444	443233	432509	217982	310957	449923	606861	293205	177099	266170	425848	576092	468979	371564	669206	603880	470729	307614	282339	622074	292140	340079	1.06376e+06
n1330	230.019	15.2599	C5H11O8P	D-Ribose 5-phosphate	8	Carbohydrate Metabolism	Pentose phosphate pathway__Purine metabolism__Carbon fixation	718238	1.25319	1	0.527263	2.02003	0.582604	3.59914	2.82529	1.21387	1.0157	1.43444	1.40355	1.12916	2.37387	2.46875	1.11646	116185	68878.5	94179.2	169918	155149	111702	78766.2	91546.6	92272.6	107931	45828.3	42810.3	43347.9	54393.8	67875.7	73120.9	57824.6	88790.5	700474	53883.2	56200.3	41272.8	96650.8	45155.9	41662.7	329139
n1980	255.705	11.8836	C21H36N7O16P3S	CoA	8	Carbohydrate Metabolism	Citrate cycle (TCA cycle)__Fatty acid metabolism__Pantothenate and CoA biosynthesis	1121295	0.445333	1	0.908032	1.25732	0.547755	2.44621	1.2939	0.163636	0.375675	0.91799	0.736612	0.760511	2.44412	2.05836	0.692168	78064	75815.1	67447.8	95302.2	122813	157394	171772	174451	265523	217631	191736	108385	177878	189643	228379	254110	199162	231268	364436	191709	148746	102616	177518	52725.6	58902.9	297529
n918	255.705	7.75786	C21H36N7O16P3S	CoA	8	Carbohydrate Metabolism	Citrate cycle (TCA cycle)__Fatty acid metabolism__Pantothenate and CoA biosynthesis	11735305	0.780666	1	0.639903	1.06317	0.442562	5.2073	2.94462	0.312585	0.321634	1.15825	0.192927	0.752234	3.63108	3.11045	0.440954	1.83915e+06	715041	348586	966333	800374	3.59828e+06	489301	367272	505224	1.02134e+06	1.09109e+06	831659	509394	668839	726544	547208	314461	763242	4.41695e+06	317378	217183	236323	1.81226e+06	190043	191333	2.97801e+06
n651	255.705	4.90649	C21H36N7O16P3S	CoA	8	Carbohydrate Metabolism	Citrate cycle (TCA cycle)__Fatty acid metabolism__Pantothenate and CoA biosynthesis	19816868	0.819946	1	0.753644	1.08726	0.483185	6.15453	2.97752	0.249224	0.30515	1.12047	0.248143	0.844441	4.29876	3.13369	0.582428	3.43719e+06	1.11783e+06	704673	1.48971e+06	1.23115e+06	4.99989e+06	1.18939e+06	802377	1.26599e+06	1.47537e+06	2.20204e+06	1.05087e+06	1.21111e+06	1.47277e+06	1.39844e+06	1.65317e+06	605866	1.375e+06	6.26043e+06	687865	680026	453979	2.73469e+06	417248	416902	5.03854e+06
p2609	260.03	15.8981	C6H13O9P	D-Glucose 6-phosphate	8	Carbohydrate Metabolism	Starch and sucrose metabolism__Streptomycin biosynthesis__Inositol phosphate metabolism	421788	0	0	13.8432	38.0619	9.33567	268.59	187.533	0	0	3.31913	16.2956	28.334	233.649	186.866	52.7434	0	0	0	0	0	0	0	0	0	0	0	0	0	24850.2	44365.7	0	0	45597.3	144712	0	0	0	46678.4	0	0	271424
n968	260.03	16.3347	C6H13O9P	Hexose phosphate	8	Carbohydrate Metabolism	Undefined	8238344	1.31645	1	0.400825	2.21755	0.655419	4.69119	2.79736	0.742907	0.561434	0.940293	0.967416	1.24964	3.10881	2.75653	0.769987	910775	483264	545025	812029	947354	698226	373372	439146	535837	762822	178946	175248	135397	232497	403991	408361	355231	700882	4.31731e+06	448216	231981	257284	784569	297453	270049	1.12988e+06
n1028	290.04	15.7836	C7H15O10P	D-Sedoheptulose 7-phosphate	8	Carbohydrate Metabolism	Pentose phosphate pathway__Carbon fixation	7569890	1.85752	1	0.45519	6.01287	0.530721	2.84708	1.0734	0.856735	0.626826	1.74995	0.5561	0.662453	1.98939	1.678	0.53011	597615	346980	356187	655295	541286	375802	205095	192953	243733	326877	105879	128889	74007	125400	177810	133405	93089	182187	7.56989e+06	105488	91915.2	95804.8	233128	212994	79690.4	497445
p3722	293.148	9.73034	C12H23NO7	N-(1-Deoxy-1-fructosyl)isoleucine	8	Carbohydrate Metabolism	Undefined	107657	0.91252	1	0.975275	1.37721	1.49988	1.84841	1.69555	0.752281	0.56698	1.10499	0.833575	1.27272	1.78658	1.73901	1.17165	45996.9	29223.9	39601.5	44404.3	23335.6	66462.9	23451.8	39820.3	45276.4	25052.3	54725.5	40349.6	20281.8	59185.8	20574.3	56890.6	55431.1	54918.2	55884.9	52404.9	57134	62507.5	78428.8	56091.9	45909.8	93416.7
p2413	319.067	14.3333	C8H18NO10P	N-Gluconyl ethanolamine phosphate	8	Carbohydrate Metabolism	Undefined	1880283	0.982295	1	0.109055	1.05085	0.103986	0.640092	0.2169	0.634833	0.647558	0.224611	0.690976	0.11067	0.482087	0.303395	0.427621	363522	555972	867842	926734	499860	769036	434553	584301	632478	851491	87372.7	86406.7	47340.3	75120.1	60573.3	496824	271082	527965	1.88028e+06	262083	59832.7	49824.3	66732.8	72909.2	90927.2	239429
p3602	341.132	15.4043	C12H23NO10	Lactosamine	8	Carbohydrate Metabolism	Aminosugars metabolism	159403	0.701539	1	0.813642	0.762801	0.624627	3.76894	3.04369	0.299303	0.733546	1.43383	1.19939	1.45419	3.51783	3.01392	1.61984	21398.7	24001.4	18093.6	19243	19009	55968.6	0	24485.4	22740.6	41837.5	42179	17315.5	16601.9	23611.5	18296.5	19777.3	17883	22627.9	30408.7	19933.8	0	0	44632.1	25643.6	20315.3	105146
n2669	504.169	17.9223	C18H32O16	Raffinose	8	Carbohydrate Metabolism	Galactose metabolism	346352	0.856328	1	0.915864	0.98525	0.880003	1.70613	1.6106	0.763051	0.908275	1.12276	1.31027	1.65562	1.71918	1.89497	1.04543	97512.7	95525.7	93771.1	138339	115520	151933	94332.6	97186.7	128682	159246	108013	96205.4	88405.3	146922	138712	90514.5	88907.5	180352	117834	144460	93695.9	90830.4	182564	79262.7	109264	248986
n1178	548.081	13.4664	C16H26N2O15P2	dTDP-6-deoxy-L-talose	8	Carbohydrate Metabolism	Nucleotide sugars metabolism	5547594	0.945705	1	0.459252	0.561382	0.46409	4.62082	2.11988	0.625225	0.589964	1.1486	0.811089	1.05025	3.28103	2.91	0.754852	569254	217940	321551	440589	434538	645400	272288	326244	363145	490694	216422	115904	131374	203987	295718	310759	167042	360501	86040.6	253308	148720	95443.8	504831	94972.6	129587	837932
n750	563.055	15.2781	C15H23N3O16P2	UDP-L-Ara4FN	8	Carbohydrate Metabolism	Nucleotide sugars metabolism	15197979	0	0	41.5752	0	16.5909	0	0	381.062	441.611	890.889	1150.34	1579.34	6070.6	6470.01	689.65	0	0	0	0	0	0	0	0	0	0	27445.3	25593.3	29379.7	30292.1	35165.4	0	0	0	0	0	13163.4	0	53946.3	0	15844.6	0
n1018	580.034	18.4226	C15H22N2O18P2	UDP-glucuronate	8	Carbohydrate Metabolism	Pentose and glucuronate interconversions__Ascorbate and aldarate metabolism__Starch and sucrose metabolism__Nucleotide sugars metabolism	7636057	0	1	8.38411	307.667	5.98604	170.237	92.4591	87.0998	105.33	211.391	195.103	240.186	595.562	574.251	96.4717	0	0	0	0	0	6449.06	0	0	6673.88	11719.6	28385.6	27883.9	29739.6	41917.6	80356	0	0	7185.54	7.63606e+06	0	13867.3	0	46532.4	72305.9	16003.2	23806
n2808	589.082	16.8185	C16H25N5O15P2	GDP-L-fucose	8	Carbohydrate Metabolism	Fructose and mannose metabolism	282237	1.03157	1	0.45749	0.693576	0.630894	2.43575	2.05614	0.680107	0.68199	1.21424	1.62397	1.74612	1.41704	1.57616	0.811092	87383.1	37030.6	34241.9	73969.8	61816	96768.6	27291.7	38767.7	54593.5	68007.4	27462.7	23442.2	16128.2	25228.8	38318.9	48992.9	24214.1	71638.8	13103.7	40017.1	22505.2	7643.01	117820	18427.6	13680.1	102097
n1098	607.082	14.5981	C17H27N3O17P2	UDP-N-acetyl-D-glucosamine	8	Carbohydrate Metabolism	Aminosugars metabolism__Lipopolysaccharide biosynthesis__Peptidoglycan biosynthesis	5284518	0.502384	1	0.263013	2.60346	0.413055	2.45266	1.20032	0.212957	0.393886	0.828942	0.644402	0.68379	1.90638	1.69402	0.519572	265269	196669	118741	263185	410928	829763	354629	347182	410755	555345	191029	104323	78127.4	127126	156315	382165	220056	344325	5.28452e+06	271533	151877	102428	481215	172291	123865	803849
n1238	621.061	17.1573	C17H25N3O18P2	UDP-N-acetyl-2-amino-2-deoxy-D-glucuronate	8	Carbohydrate Metabolism	Aminosugars metabolism	4718042	0.749866	1	1.12855	2.04574	0.87812	16.1719	10.9374	0.783274	0.929993	1.46221	1.74836	2.1081	12.6301	14.5701	1.96362	137488	73279.9	85153.8	129527	126799	211231	75759.2	87494.3	144088	217890	104644	76652.7	167303	166422	316109	169429	128862	234968	768944	204411	88448.3	71958.8	280305	106118	99872	1.05931e+06
n2670	666.222	17.9541	C24H42O21	Stachyose	8	Carbohydrate Metabolism	Galactose metabolism	122871	0.856369	1	0.922039	0.922313	0.930268	1.68298	1.65658	0.827099	0.882495	1.2945	1.28847	1.61254	1.66831	1.76838	1.18435	29573.6	36771.2	32531.9	44589.1	27194.4	57296.1	34902.6	30615.2	41507.2	34962.1	40739.6	35390	27717.7	44078.7	35821	34381.4	25764	54703.5	45338.7	23613.8	34262	26776.8	63553.2	26989.7	33805.2	108369
n1639	851.173	9.87296	C26H44N7O17P3S	Pentanoyl-CoA	8	Carbohydrate Metabolism	Glyoxylate and dicarboxylate metabolism	2390950	0.506825	1	0.441536	0.304519	0.103963	3.53621	1.38442	0.00659714	0.0636663	0.400633	0.330516	0.538378	1.77028	1.67798	0.318521	141600	61240.1	56518	104115	74592.8	450069	85850.4	82641.2	90282.9	155490	158945	29821.5	78067.6	39347.5	75452.6	72578.7	23682.6	73303.3	40195.4	53445.7	0	0	89859.1	0	0	62013.9
p2870	84.0212	13.5115	C4H4O2	3-Butynoate	6	Carbohydrate Metabolism	Butanoate metabolism	377327	1.08128	1	1.79217	1.00866	1.64139	0.814368	0.930739	1.00624	0.989235	1.07858	0.704412	0.717412	0.654129	1.08442	1.94391	134333	53203.3	169695	108623	54631	157105	40248.2	173322	67283.8	43402.1	377327	153805	194867	72104.9	64577.2	100609	50249.8	37753.8	247784	49131.8	212636	195217	26099.7	159631	196520	45014
p686	90.0317	13.6792	C3H6O3	(S)-Lactate	6	Carbohydrate Metabolism	Glycolysis / Gluconeogenesis__Pyruvate metabolism__Propanoate metabolism__Styrene degradation	275240	0.985809	1	1.84701	0.41206	1.86658	0.830759	0.984728	0.948089	0.748859	0.556246	0.498992	0.311241	0.104446	0.859984	2.59936	85858.1	0	95699.7	78738.4	25958.4	100887	0	121772	67715.7	0	275240	107443	153643	0	0	83718.7	35933.2	0	0	0	167233	154225	0	112098	108453	0
p1935	106.063	7.76069	C4H10O3	(2R*,3R*)-1,2,3-Butanetriol	6	Carbohydrate Metabolism	Undefined	1809619	1.18027	1	1.2425	1.08044	1.30504	0.993003	1.04892	1.23271	1.14953	1.14199	1.21139	1.08867	1.06095	1.11288	0.960271	1.5183e+06	1.58741e+06	1.20709e+06	1.41679e+06	1.16147e+06	1.09256e+06	1.22869e+06	1.14926e+06	1.30681e+06	1.06122e+06	1.46484e+06	1.27914e+06	1.43723e+06	1.54214e+06	1.53103e+06	1.46643e+06	1.16184e+06	1.36242e+06	1.06182e+06	1.25565e+06	1.56408e+06	1.35623e+06	1.80962e+06	1.58603e+06	1.30356e+06	1.24108e+06
n871	134.058	7.74853	C5H10O4	Deoxyribose	6	Carbohydrate Metabolism	Pentose phosphate pathway	473630	0.922544	1	0.986545	1.14922	1.10094	1.56898	1.68116	1.33416	1.25879	1.17537	1.26757	1.20347	2.00922	1.60868	0.95188	145782	99726.5	88598.9	49917	79467	84852.5	87599.2	101603	108347	120004	91713.8	110213	89398.4	104849	99471.5	109158	143628	129026	95171.9	100389	97933.7	114905	132930	110131	97218.8	115017
n2663	136.037	12.0639	C4H8O5	[FA trihydroxy(4:0)] 2,3,4-trihydroxy-butanoic acid	6	Carbohydrate Metabolism	Ascorbate and aldarate metabolism	195724	1.09522	1	1.26221	0.939377	1.2716	1.58017	1.43654	1.26336	1.39178	1.37701	1.18831	1.28822	1.46805	1.72134	1.10942	78101.4	101623	107840	99208.2	68716.6	85287.2	89842.6	77213.4	83899.7	79646.5	80517.7	176029	75280.2	97885.5	95226.9	72741.6	70856.6	79443	84582.6	83053	96291.6	101102	84017.3	100239	147197	135237
n933	148.074	5.26602	C6H12O4	Glycerol 1-propanoate	6	Carbohydrate Metabolism	Undefined	1702825	1.09064	1	1.27907	1.47917	1.2126	1.9574	2.55615	1.13784	1.02139	1.22437	9.74633	2.02492	2.43984	2.57359	1.52135	43072.3	48220.5	68692.2	32412	35851.7	42667.8	39384.8	41113	35150.3	50963.2	59607.1	57766.9	53082.5	49620.7	47605.1	63116.3	74705.2	67645.1	35354.4	68737.6	43877.1	43132.4	76607.6	47754.1	42400.5	133199
n431	154.003	12.2582	C3H7O5P	Propanoyl phosphate	6	Carbohydrate Metabolism	Propanoate metabolism__C5-Branched dibasic acid metabolism	579574	0.635592	1	1.11352	0.20719	0.783255	0.0361286	0.0224659	0.51894	1.30977	1.85284	1.47714	1.43999	0.0828112	0.0924049	0.774292	84871.5	361173	45680.7	43380.7	36751	258125	404006	112707	75303	49581.4	217575	253676	189703	141098	199807	20348.4	40014.6	32069.2	43535.8	50445.1	141195	76086.8	125165	108135	254130	0
p1708	164.069	7.75422	C6H12O5	L-Rhamnose	6	Carbohydrate Metabolism	Fructose and mannose metabolism	2823241	0.947735	1	1.245	0.908512	1.05618	0.815206	0.928919	1.25106	1.10627	0.903611	0.943685	0.854157	0.842618	1.09968	2.38332	1.1864e+06	865096	812469	1.04351e+06	925100	761902	1.13662e+06	1.20562e+06	1.04766e+06	947285	1.24033e+06	1.28139e+06	1.61561e+06	1.15197e+06	1.05908e+06	1.00797e+06	1.11717e+06	828435	774907	904091	1.33176e+06	1.10558e+06	949246	1.05335e+06	945608	971006
p2998	178.048	13.2162	C6H10O6	2-Dehydro-3-deoxy-D-galactonate	6	Carbohydrate Metabolism	Galactose metabolism	292025	0.923247	1	6.39552	3.71383	13.2041	14.5903	12.6768	5.27581	8.14969	11.3836	10.0998	11.4163	17.7957	22.0584	7.23505	0	17961.2	0	15609.5	0	0	0	0	36361.6	0	23911.2	68139.6	0	97897	42603.3	17365	20715.3	0	84255.3	12704.9	115758	88640.2	50775.9	92946.3	132001	113675
n1121	180.063	12.4772	C6H12O6	D-Glucose	6	Carbohydrate Metabolism	Glycolysis / Gluconeogenesis__Pentose phosphate pathway__Galactose metabolism__Starch and sucrose metabolism__Streptomycin biosynthesis__Indole and ipecac alkaloid biosynthesis	927816	0.90492	1	0.913844	1.03352	1.00398	1.6603	1.59673	0.947587	1.11826	1.25304	1.0828	1.32812	1.41125	1.72132	1.06913	336747	377513	314166	340453	314346	455214	322581	310197	308165	463925	353064	376884	226822	400075	342978	298632	266292	384801	457462	515239	305368	316969	401414	348647	495092	733039
n836	354.152	7.65413	C14H26O10	Isopropyl apiosylglucoside	6	Carbohydrate Metabolism	Undefined	161912	2.78438	1	1.75564	1.92006	2.28576	1.31078	2.19279	2.03491	1.37529	1.61549	1.41682	1.44744	2.25914	2.40733	1.66591	28758.1	126289	45725	134397	70778.7	94050.6	25330.4	17038.1	9375.18	0	98585.1	0	137202	0	20175.1	34251.3	0	83580.7	90816.1	71285.8	31097.5	25284.5	161912	86166	28789.7	76799.1
p1342	356.075	15.4782	C15H16O10	Caffeic acid 4-O-glucuronide	6	Carbohydrate Metabolism	Undefined	2819819	0.657648	1	1.84248	0.172989	1.75079	0	0	0.882763	1.37648	1.79634	1.08524	1.30151	0	0	0.672897	341916	1.634e+06	353838	378078	251553	1.45555e+06	1.90349e+06	459574	380748	300595	2.51339e+06	2.01139e+06	770245	1.08856e+06	1.90746e+06	210456	53466.7	155538	244169	114812	1.34185e+06	791895	1.13846e+06	1.78644e+06	2.81982e+06	0
p643	468.063	13.7653	C14H22N4O8P2S	2-(alpha-Hydroxyethyl)thiamine diphosphate	6	Carbohydrate Metabolism	Glycolysis / Gluconeogenesis__Alanine and aspartate metabolism__Valine, leucine and isoleucine biosynthesis__Pyruvate metabolism__Butanoate metabolism	2048031	0.72209	1	0.772228	1.77893	1.66055	9.95912	5.75803	0.406814	0.795953	0.68567	1.79443	1.53155	7.51281	5.53472	1.55277	79318.9	53602.1	38155.2	84355.8	80907.2	150432	61728.3	88000.8	75738.9	89885.7	129193	58848.1	33655.2	63141.7	74854.9	171912	160691	185298	145869	164829	140869	190723	164695	163216	113957	428935
p1560	536.159	4.0355	C18H32O18	1-4-beta-D-Glucan	6	Carbohydrate Metabolism	Starch and sucrose metabolism	4792807	1.15917	1	1.18634	1.20192	0.990807	0.904508	1.21715	1.19942	0.991321	0.902343	1.1334	0.882295	1.06133	1.10042	1.34327	4.51175e+06	3.44886e+06	1.62657e+06	1.97565e+06	2.12004e+06	2.78144e+06	2.65574e+06	2.16607e+06	2.26608e+06	1.9347e+06	3.31155e+06	1.26018e+06	4.79281e+06	2.53582e+06	2.10325e+06	3.00991e+06	1.621e+06	3.60553e+06	3.47895e+06	2.47211e+06	1.95276e+06	1.3979e+06	4.70974e+06	2.77084e+06	864290	2.74196e+06
p794	767.115	13.1524	C21H36N7O16P3S	CoA	6	Carbohydrate Metabolism	Citrate cycle (TCA cycle)__Fatty acid metabolism__Pantothenate and CoA biosynthesis	1089605	1.06913	1	0.0619993	3.30145	0.67733	7.91778	3.873	0.327872	0.473236	3.19959	0.730156	1.55868	4.06903	3.57381	0.224312	234080	48844.1	0	0	85247.8	154332	24615	49444.4	50364.8	65609.4	0	0	0	0	21350.4	143495	0	116326	799115	77970.5	62556.7	0	64631.3	57736.4	48324.9	418986
p1388	809.125	11.9196	C23H38N7O17P3S	Acetyl-CoA	6	Carbohydrate Metabolism	Glycolysis / Gluconeogenesis__Citrate cycle (TCA cycle)__Inositol metabolism__Fatty acid biosynthesis__Fatty acid elongation in mitochondria__Fatty acid metabolism__Alanine and aspartate metabolism__Valine, leucine and isoleucine degradation	2540599	0.475019	1	0.752408	1.26586	0.553065	3.01592	1.49556	0.095003	0.208856	0.564584	0.734921	0.74767	2.83476	2.42716	0.777257	240659	137385	146166	197359	236217	423822	379973	317107	481961	413448	416075	192736	370932	259046	278299	471680	426847	508461	718761	426627	260233	206633	403937	129754	114594	742329
p1045	427.029	14.6907	C10H15N5O10P2	ADP	10	Energy Metabolism	Oxidative phosphorylation__Photosynthesis__Purine metabolism__Zeatin biosynthesis	19037440	1.09724	1	0.662704	1.19528	0.838648	2.5561	2.00522	0.770551	0.67157	0.796474	1.17427	1.24604	2.27971	1.89267	1.00846	6.25805e+06	4.23216e+06	4.37204e+06	5.68572e+06	7.04491e+06	5.98354e+06	3.82409e+06	4.11861e+06	4.95988e+06	6.26133e+06	3.27316e+06	2.95094e+06	2.94687e+06	3.66534e+06	3.82902e+06	5.64685e+06	4.42176e+06	5.47557e+06	1.11861e+07	3.32794e+06	3.97545e+06	3.66506e+06	7.11554e+06	3.16073e+06	3.17308e+06	1.14894e+07
p1675	506.996	16.073	C10H16N5O13P3	ATP	10	Energy Metabolism	Oxidative phosphorylation__Photosynthesis__Purine metabolism__Puromycin biosynthesis__Zeatin biosynthesis	5808373	1.09394	1	0.71895	1.5291	0.828577	3.69476	2.32276	0.802976	0.770822	0.870448	1.34537	1.29214	2.91216	2.26396	1.07947	945564	725492	636096	903006	1.03692e+06	826091	637551	710448	777981	930284	571307	539469	459815	599698	620928	877407	702257	951341	2.70938e+06	696139	618597	592574	909507	546114	550039	1.94606e+06
p634	663.109	13.8007	C21H27N7O14P2	NAD+	10	Energy Metabolism	Oxidative phosphorylation__Glutamate metabolism__Nicotinate and nicotinamide metabolism	70599237	0.769981	1	0.503669	2.00008	0.722312	9.38583	6.17277	0.656826	0.602658	1.3465	1.79946	2.08493	8.76622	7.59479	1.6258	3.34975e+06	1.28144e+06	1.99135e+06	2.7093e+06	2.86471e+06	4.40102e+06	1.89419e+06	2.53318e+06	3.25666e+06	3.75501e+06	1.57662e+06	985960	1.45538e+06	1.55042e+06	2.40977e+06	5.66229e+06	2.85252e+06	4.92142e+06	1.46773e+07	3.56791e+06	1.9914e+06	1.5268e+06	5.2503e+06	1.51939e+06	1.15358e+06	1.72575e+07
p1463	743.076	16.2678	C21H28N7O17P3	NADP+	10	Energy Metabolism	Photosynthesis__Glutathione metabolism__Nicotinate and nicotinamide metabolism	7907822	0.827922	1	0.560058	1.8006	0.842516	7.26218	4.97496	0.693843	0.634706	1.24687	1.79758	1.73018	7.3509	6.01369	1.66696	835143	342004	391240	561671	562939	923643	475730	505604	626568	721173	390033	288852	256277	419035	467513	1.42868e+06	782284	1.225e+06	1.75121e+06	669674	540744	401467	1.26261e+06	295178	240468	4.04345e+06
n483	97.9768	15.3489	H3O4P	Orthophosphate	8	Energy Metabolism	Oxidative phosphorylation__Photosynthesis__Peptidoglycan biosynthesis	33625961	1.09247	1	0.770228	1.28942	0.595477	4.51951	3.28321	0.802011	0.615575	0.786441	0.888583	0.80266	6.43158	3.60223	1.42569	4.60623e+06	3.84539e+06	2.12471e+06	3.17023e+06	4.04852e+06	5.17462e+06	2.0991e+06	2.38008e+06	3.0896e+06	3.54542e+06	4.40247e+06	1.19173e+06	1.47657e+06	2.84993e+06	2.6254e+06	4.05888e+06	1.88521e+06	3.16488e+06	8.40504e+06	3.48903e+06	1.45188e+06	1.15262e+06	3.41162e+06	1.36505e+06	2.31845e+06	9.46993e+06
n1110	97.977	12.4523	H3O4P	Orthophosphate	8	Energy Metabolism	Oxidative phosphorylation__Photosynthesis__Peptidoglycan biosynthesis	8428787	1.07366	1	1.1981	0.950818	1.12187	0.777863	0.824391	1.12724	1.14296	1.19709	1.08267	1.03744	0.842996	0.922182	0.936605	5.35878e+06	7.25002e+06	7.33065e+06	6.78491e+06	6.83511e+06	6.33162e+06	6.85988e+06	6.56947e+06	5.3946e+06	6.10156e+06	6.94129e+06	8.17888e+06	6.38779e+06	7.80412e+06	8.13723e+06	5.69718e+06	5.77475e+06	6.64202e+06	5.33803e+06	6.26787e+06	7.93968e+06	7.61192e+06	5.47607e+06	6.02245e+06	8.01631e+06	4.88357e+06
n1316	339.996	17.4581	C6H14O12P2	D-Fructose 1,6-bisphosphate	8	Energy Metabolism	Carbon fixation	968676	1.85213	1	0.483933	1.03946	0.538221	5.40535	2.97469	0.951895	0.536026	0.758644	0.687644	0.86635	2.84796	2.52165	0.654865	97392.4	63895.5	96288.8	100477	149981	67756.1	25743.1	43444.9	60119.7	77233.5	28270.8	18313.5	21129.1	30940.8	34087.3	37102.5	30599.3	40344.9	151919	25156.8	22066.6	19799.4	67534.3	8247.28	29985.1	152314
p1403	456.105	10.9935	C17H21N4O9P	FMN	8	Energy Metabolism	Oxidative phosphorylation__Riboflavin metabolism	6595202	0.945635	1	0.724153	2.37567	1.37613	4.98063	4.48802	0.957649	0.759936	0.813936	2.34126	2.00561	4.76953	5.21191	1.95532	856500	815825	848705	1.0702e+06	1.45045e+06	964788	871823	833298	1.15121e+06	1.51041e+06	719469	640483	805060	704337	991497	2.53364e+06	2.5158e+06	3.28478e+06	2.09991e+06	2.23184e+06	1.51312e+06	1.49245e+06	1.99466e+06	1.37056e+06	966077	4.87671e+06
n2485	745.091	16.5847	C21H30N7O17P3	NADPH	8	Energy Metabolism	Photosynthesis__Glutathione metabolism	502616	0.603501	1	0	1.00398	0.488809	24.8447	13.6081	0	0.321355	0.387666	0.998255	1.40768	14.9558	15.2005	2.30606	0	0	0	15201.1	17143.2	17441.9	0	0	11931.5	24221	0	0	0	0	0	0	0	19806.4	19162.1	14839.5	0	0	26197.4	0	0	51497.1
p895	97.9769	14.4383	H3O4P	Orthophosphate	6	Energy Metabolism	Oxidative phosphorylation__Photosynthesis__Peptidoglycan biosynthesis	6012737	1.03132	1	0.224174	0.752263	0.245763	0.148551	0.0970362	0.819495	0.735451	0.20792	0.697286	0.155461	0.12954	0.15414	0.392481	5.05317e+06	4.61028e+06	4.69684e+06	6.01274e+06	5.50711e+06	4.28895e+06	4.44188e+06	5.0179e+06	5.43346e+06	5.91199e+06	937259	1.03867e+06	1.12471e+06	1.05901e+06	1.46581e+06	4.94128e+06	3.7453e+06	3.81071e+06	2.92416e+06	3.45597e+06	1.081e+06	1.02876e+06	1.28424e+06	1.12996e+06	1.64326e+06	862524
p507	97.9769	28.3305	H3O4P	Orthophosphate	6	Energy Metabolism	Oxidative phosphorylation__Photosynthesis__Peptidoglycan biosynthesis	639470	1.13157	1	1.26129	1.11756	1.26983	1.12206	0.97961	1.13676	1.05754	1.21177	1.11225	1.01162	1.0705	1.14721	0.916535	493712	605926	424849	511833	463431	399272	498933	457661	342077	511151	564969	511503	624907	596900	488038	550785	583113	442268	388305	504328	628490	440993	606816	549276	579596	586777
p1414	161.069	10.9739	C6H11NO4	N-Methyl-L-glutamate	6	Energy Metabolism	Methane metabolism	537495	1.08896	1	0.847557	1.17575	0.854146	2.93974	2.39712	1.05895	0.80335	0.733125	1.21874	0.922243	3.03727	2.61454	0.978257	128404	123850	119654	127922	124644	117006	117182	89930.2	133222	116116	76842.4	143597	95351.5	90971.4	79275.6	124014	133628	111554	207852	97196.8	98325.2	79341.6	147444	97838.7	66867.2	276388
n1458	238.069	13.3452	C8H14O8	3-Deoxy-D-manno-octulosonate	8	Glycan Biosynthesis and Metabolism	Lipopolysaccharide biosynthesis	3344561	1.42153	1	0.551262	0.853232	0.63986	4.53052	3.56204	0.741221	0.718885	1.04857	1.41667	1.66844	4.45313	4.83455	1.24724	630858	190283	350987	550307	395179	435391	139530	221281	293910	399561	189061	133034	124197	175893	199015	218671	258537	383523	186182	224123	143770	121939	422348	135061	130064	1.04048e+06
n747	619.093	15.1536	C17H27N5O16P2	ADP-D-glycero-D-manno-heptose	8	Glycan Biosynthesis and Metabolism	Lipopolysaccharide biosynthesis	14216166	1.08023	1	0.207891	1.15342	0.501437	83.8456	40.4	0.653821	0.529723	0.972521	1.19571	1.19163	45.9882	30.5182	6.72917	110260	46250.8	54487.2	51952	44728.3	75030.5	43076.1	43576.7	51533.2	71610.1	20416.2	6073.12	0	17390.8	15332.8	91812	56876.4	100248	26688.4	52899.8	23575.2	21304.9	68595.8	15356.7	13990.1	3.51254e+06
n256	172.014	14.4309	C3H9O6P	sn-Glycerol 3-phosphate	10	Lipid Metabolism	Glycerolipid metabolism__Glycerophospholipid metabolism	74669897	0.948479	1	0.20872	0.769589	0.246936	0.160105	0.0977856	0.717892	0.796473	0.215853	0.672978	0.167086	0.136672	0.088208	0.404495	4.87823e+07	4.95084e+07	5.72178e+07	6.30767e+07	6.6941e+07	5.07429e+07	5.17022e+07	5.86165e+07	6.53044e+07	7.46699e+07	1.0422e+07	1.17487e+07	1.06954e+07	1.27965e+07	1.71697e+07	5.13195e+07	4.64415e+07	5.07661e+07	3.69168e+07	4.623e+07	1.35125e+07	1.37162e+07	1.40825e+07	1.30202e+07	2.00053e+07	9.34976e+06
p1647	183.066	14.5769	C5H14NO4P	Choline phosphate	10	Lipid Metabolism	Glycerophospholipid metabolism__Glycine, serine and threonine metabolism	8138223	0.971342	1	0.890029	0.516725	2.23493	0.00869365	0.0169553	0.406446	0.399831	0.358559	0.484511	0.388295	0.00172197	0.0088226	0.363565	1.19479e+06	2.21075e+06	1.98001e+06	3.80472e+06	2.01444e+06	4.35911e+06	1.93361e+06	1.29579e+06	1.78981e+06	2.15697e+06	4.25734e+06	2.20301e+06	565107	1.38393e+06	1.85734e+06	2.18239e+06	139727	1.73292e+06	1.44763e+06	457898	3.50936e+06	3.82925e+06	3.68818e+06	6.61559e+06	8.13822e+06	60838.4
p1615	257.103	14.3884	C8H20NO6P	sn-glycero-3-Phosphocholine	10	Lipid Metabolism	Glycerophospholipid metabolism__Ether lipid metabolism	8333633	0.505557	1	3.69307	0.39227	3.46367	0.21233	0.256487	0.541134	1.32177	5.36252	1.8482	4.93838	0.21025	0.355563	1.79792	370066	1.20194e+06	343440	234601	235728	1.25855e+06	2.21838e+06	492929	501558	247695	6.46159e+06	4.7695e+06	2.09954e+06	1.73875e+06	2.35867e+06	337290	445382	283410	340523	444563	3.38677e+06	1.94787e+06	2.15184e+06	3.89159e+06	4.9674e+06	224376
p680	102.032	13.6777	C4H6O3	Acetoacetate	8	Lipid Metabolism	Synthesis and degradation of ketone bodies__Valine, leucine and isoleucine degradation__Tyrosine metabolism__Propanoate metabolism__Styrene degradation__Butanoate metabolism	340859	1.00272	1	1.94628	0.427992	1.79948	0.703387	1.07638	0.869097	0.888401	0.507704	0.462659	0.435871	0.165282	0.721642	2.17178	130843	0	115892	86494.8	29312.2	113545	12852.4	149728	85433.7	0	340859	184584	161119	17133.2	0	96451.9	58292.7	0	0	0	166256	175437	14140.7	128136	166650	0
p3718	105.079	19.1079	C4H11NO2	Diethanolamine	8	Lipid Metabolism	Glycerophospholipid metabolism	140985	1.04219	1	1.12601	0.825092	1.26498	0.792591	1.12534	0.902561	0.785084	0.741552	0.70746	0.719532	0.800502	0.76548	0.895185	89867.9	54666.9	107433	78810.5	48429	87552.6	71541.5	63073.8	89732.6	51956	118967	84397.3	77850.4	80830.4	47659.7	95866.2	80759.8	42064.1	27580.2	53944.7	140985	93039.2	39455.1	105682	81111.6	61787.8
n701	215.056	15.4691	C5H14NO6P	sn-glycero-3-Phosphoethanolamine	8	Lipid Metabolism	Glycerophospholipid metabolism__Ether lipid metabolism	24024922	0.555221	1	1.91219	0.29168	1.12532	0.0555067	0.0748273	0.978315	2.11769	3.71495	1.83787	2.06043	0.0811103	0.115823	1.07953	2.07852e+06	8.3503e+06	1.55583e+06	1.77657e+06	1.24222e+06	6.94369e+06	1.326e+07	3.13338e+06	2.08944e+06	1.59595e+06	1.1184e+07	1.32205e+07	8.60697e+06	6.35308e+06	1.23077e+07	945732	1.93517e+06	1.26535e+06	1.84043e+06	1.89522e+06	5.87383e+06	3.93333e+06	4.50051e+06	5.73133e+06	1.03698e+07	211800
n2191	216.04	13.9846	C5H13O7P	2-C-Methyl-D-erythritol 4-phosphate	8	Lipid Metabolism	Biosynthesis of steroids	841677	0.983061	1	0.810024	0.820715	1.36641	5.26598	5.16322	0.772188	1.92483	2.50432	0.990956	1.36109	5.08833	4.14715	1.00894	65099.7	26222.5	41690.7	63077.4	35097.3	63682.9	26408.5	45410.4	49409.1	50260.3	87443.5	29951.3	36193.3	20014.6	16891.5	49194	34376.5	50922.4	16408.3	42107.3	74875.5	43637.5	55927.2	109502	37399.3	102569
n2952	262.001	14.6279	C5H12O8P2	1-Hydroxy-2-methyl-2-butenyl 4-diphosphate	8	Lipid Metabolism	Biosynthesis of steroids	238785	1.08672	1	1.16638	0.792009	1.88313	0.902815	0.949635	0.838432	0.795467	0.471274	0.543255	0.746081	0.447139	0.864569	1.59066	107229	44198.1	96513	80173.9	65529.1	89704.1	45562.2	106009	86661	34295.1	136462	105328	87096.5	56898.4	36713.3	97490	82572.3	24958.5	37708.7	44161.2	176246	238785	21939.3	109780	135381	48237.7
n2247	188.105	4.91592	C9H16O4	(+/-)-Methyl 5-acetoxyhexanoate	6	Lipid Metabolism	Undefined	514819	1.07856	1	1.07568	0.95453	1.01295	0.766577	0.888336	1.40467	1.13626	0.938889	1.56643	0.908781	0.70638	0.965766	0.901714	147989	181229	149696	120617	120241	115820	172826	120148	133176	125373	167017	133196	132443	162942	122251	171046	142116	132566	81119.3	110152	156115	132864	104801	133056	149147	129746
n565	216.04	12.0675	C5H13O7P	2-C-Methyl-D-erythritol 4-phosphate	6	Lipid Metabolism	Biosynthesis of steroids	328370	0.93527	1	0.849607	0.884638	0.879245	1.60505	1.4696	0.841582	0.994992	1.08699	0.990707	1.12606	1.79909	1.87956	0.978472	104935	110505	102222	121882	123021	128159	112600	109832	117800	133109	103119	99419.5	92107.9	110289	106104	103611	94134.1	123325	88028.6	123012	96015	88819.9	151104	79131.1	113796	178554
p599	590.527	3.7571	C38H70O4	Polyoxyethylene dioleate	6	Lipid Metabolism	Undefined	49059012	0.778294	1	2.01122	19.6376	12.6058	114.234	111.272	0.959714	0.861081	0.84884	10.9318	12.9774	126.578	91.5318	32.9875	479325	266574	127518	96566.9	411865	238540	386006	316990	418583	415367	601636	618611	909103	820335	621199	7.36182e+06	1.02558e+07	5.96455e+06	4.63854e+06	6.64552e+06	5.5227e+06	6.74675e+06	4.53826e+06	4.36474e+06	1.209e+06	4.08657e+07
n1260	116.084	4.88628	C6H12O2	Hexanoic acid	10	Lipids: Fatty Acyls	OxidationofVeryLongChainFattyAcids	6010747	1.15675	1	0.995123	1.02329	1.00582	0.702657	0.777728	1.128	0.921585	0.948307	0.986484	0.846095	0.831298	0.880026	0.886129	3.88752e+06	5.86072e+06	4.60206e+06	4.38868e+06	4.62384e+06	5.02704e+06	4.40475e+06	3.44603e+06	3.58564e+06	3.73351e+06	5.13769e+06	3.31632e+06	4.33211e+06	3.88124e+06	3.43112e+06	3.67699e+06	3.5571e+06	5.0419e+06	4.08316e+06	4.3083e+06	3.75242e+06	3.38527e+06	4.34703e+06	4.46984e+06	4.3599e+06	3.76079e+06
n1337	172.146	4.2373	C10H20O2	Decanoic acid	10	Lipids: Fatty Acyls	Fatty acid biosynthesis	4962867	0.761881	1	0.738475	0.871935	0.787293	0.577386	0.672381	0.731966	0.748075	0.725663	1.06228	0.688588	0.520181	0.534467	0.631092	1.99293e+06	2.15571e+06	2.37694e+06	2.3976e+06	2.63475e+06	3.08319e+06	3.17167e+06	2.715e+06	3.03375e+06	3.16664e+06	2.26006e+06	2.03696e+06	2.09138e+06	2.5669e+06	2.24755e+06	2.74892e+06	2.36223e+06	2.97869e+06	2.56382e+06	2.57381e+06	2.65851e+06	1.84858e+06	1.91364e+06	2.1513e+06	3.3714e+06	1.94611e+06
n788	200.178	4.10265	C12H24O2	Dodecanoic acid	10	Lipids: Fatty Acyls	Fatty acid biosynthesis	15493224	0.860244	1	0.849442	0.667974	0.940104	0.451637	0.645929	0.823454	0.770428	0.799604	1.02549	0.736079	0.535822	0.635768	0.680334	7.27424e+06	7.47489e+06	1.0778e+07	8.07253e+06	9.34399e+06	8.90246e+06	1.38697e+07	7.23177e+06	9.9055e+06	1.00108e+07	9.28054e+06	6.87091e+06	7.85181e+06	1.13371e+07	7.06398e+06	8.72113e+06	5.55052e+06	7.44021e+06	4.94668e+06	6.6869e+06	1.14265e+07	7.40281e+06	5.47392e+06	7.25199e+06	1.5375e+07	3.8584e+06
p2869	98.0368	13.5302	C5H6O2	[FA (5:2)] 2,4-pentadienoic acid	8	Lipids: Fatty Acyls	Fatty Acids and Conjugates	1026849	1.07765	1	1.86863	0.585327	1.99543	0.805552	0.991994	0.859653	0.75605	0.648501	0.6636	0.557335	0.515757	0.961699	2.30445	298819	48548.8	335957	266607	148636	317773	48136.1	397916	208244	47342.7	1.02685e+06	361926	405337	54535.5	56253.4	271343	147250	53908	67802.7	56385.3	501513	551964	57268.4	376192	547228	55337.2
n1185	102.068	4.91907	C5H10O2	ethyl propionate	8	Lipids: Fatty Acyls	Fatty esters	6031663	0.987069	1	1.00893	0.995067	0.993696	1.03426	0.878193	0.952249	0.924302	0.882337	0.780709	0.946953	1.07458	0.951143	0.830902	3.8065e+06	4.174e+06	3.082e+06	4.02744e+06	3.5503e+06	3.27941e+06	3.70849e+06	3.55232e+06	3.8405e+06	4.50371e+06	3.66957e+06	3.57938e+06	3.71341e+06	4.32762e+06	3.76313e+06	3.15545e+06	4.17556e+06	3.76751e+06	3.09554e+06	4.59721e+06	3.45105e+06	3.38089e+06	3.78113e+06	4.505e+06	3.64731e+06	3.91634e+06
p3177	103.063	10.2535	C4H9NO2	[FA amino(4:0)] 2R-amino-butanoic acid	8	Lipids: Fatty Acyls	Amino Fatty Acids	603718	1.10002	1	1.1935	1.03185	1.16465	0.984426	1.06446	1.08354	1.09715	1.00347	1.05576	1.0117	1.01234	1.07126	0.928684	501389	486442	490030	507921	468353	470226	462665	469302	416035	412769	527248	487279	563349	544297	540533	552331	411511	474935	411016	452266	530614	533064	549199	579716	405744	466945
n1768	118.063	5.24602	C5H10O3	formyl 3-hydroxy-butanoate	8	Lipids: Fatty Acyls	Fatty esters	2518345	0.887183	1	1.07353	1.29881	1.32259	3.32026	2.84918	0.969055	1.01685	1.1143	8.33369	1.75832	5.10301	4.65336	1.30495	69547	60268.6	62604.6	60523.4	56740	65952.6	77452.7	63137.4	80833.2	61688	77825.8	61706.1	69729	87563.4	77907.8	74831.3	62908	98340.6	101056	116233	95284.2	72194.8	101062	96906.9	96222	233110
n1272	126.104	4.34055	C8H14O	FA (8:1) octenal	8	Lipids: Fatty Acyls	Fatty aldehydes	6741362	1.18642	1	1.16071	1.02689	1.14567	0.925853	0.923786	1.285	1.29339	1.34135	1.18877	1.12219	0.949666	0.921541	0.965303	4.70529e+06	4.90817e+06	4.57849e+06	4.09562e+06	4.31594e+06	4.09453e+06	4.09342e+06	3.83691e+06	3.25378e+06	3.77326e+06	4.13461e+06	4.85291e+06	4.17884e+06	4.13562e+06	4.81166e+06	4.20752e+06	4.53859e+06	4.46674e+06	2.95321e+06	3.39806e+06	5.02055e+06	4.67111e+06	4.19476e+06	3.41922e+06	4.52162e+06	4.13308e+06
n2961	128.084	4.75741	C7H12O2	FA methyl(6:1)	8	Lipids: Fatty Acyls	Fatty Acids and Conjugates	238141	0.973931	1	0.804645	1.05618	1.02671	0.571923	0.661725	0.943389	0.953106	0.850413	1.1802	0.891706	0.602537	0.571054	0.713184	125624	168633	141218	198282	185325	152993	162795	156293	194062	174863	130165	130099	123703	157389	135355	154795	215065	201037	114251	203102	148026	223995	138166	197010	156270	97095
n1582	142.099	4.48662	C8H14O2	FA (8:1)	8	Lipids: Fatty Acyls	Fatty Acids and Conjugates	3828280	0.899219	1	0.369973	0.945731	0.353843	0.0662255	0.0823398	0.687271	0.876522	0.462356	0.97314	0.33456	0.0679863	0.0729282	0.453446	1.11332e+06	2.90054e+06	3.27563e+06	3.58573e+06	3.58576e+06	1.8014e+06	3.45965e+06	3.55017e+06	3.53391e+06	3.73658e+06	804753	998624	1.26293e+06	1.35707e+06	1.52643e+06	3.56052e+06	3.80461e+06	3.52355e+06	1.51207e+06	2.80823e+06	1.12108e+06	996555	966421	1.07042e+06	1.53592e+06	357336
n1038	144.115	4.47151	C8H16O2	FA (8:0) octanoic acid	8	Lipids: Fatty Acyls	Fatty acid biosynthesis	9239671	0.960359	1	0.878692	0.844171	0.850803	0.598814	0.690231	0.905638	0.856705	0.884627	1.06613	0.763268	0.630023	0.687857	0.770796	4.39874e+06	5.65673e+06	5.66936e+06	4.80127e+06	5.69346e+06	4.90037e+06	7.17954e+06	4.91726e+06	4.77547e+06	5.52919e+06	4.87542e+06	4.58167e+06	4.3827e+06	5.67182e+06	4.47827e+06	5.29789e+06	3.68777e+06	4.96925e+06	4.54753e+06	4.54497e+06	4.70657e+06	3.87219e+06	3.93053e+06	4.1902e+06	6.52899e+06	3.37435e+06
p3584	156.079	7.73786	C8H12O3	[FA oxo(8:1)] 5-oxo-7-octenoic acid	8	Lipids: Fatty Acyls	Fatty Acids and Conjugates	224420	1.03335	1	1.58236	1.31745	1.29308	1.16508	1.13097	1.38392	1.36689	1.33381	1.2469	1.10818	1.48252	1.29451	1.04484	118073	115197	92130.8	100702	77173.2	150826	89716.3	75930.2	83133.4	87429.3	224349	121801	210202	69829.5	144482	193629	79653.5	126567	125976	115818	167347	66346.5	122363	190111	83607	150161
n662	158.131	4.32841	C9H18O2	FA methyl(8:0)	8	Lipids: Fatty Acyls	Fatty Acids and Conjugates	28305049	0.78772	1	0.740466	0.660472	0.805455	0.580052	0.700701	0.771603	0.718869	0.681511	0.922157	0.642181	0.546262	0.631323	0.716578	1.30618e+07	1.33014e+07	2.0464e+07	1.33741e+07	1.84681e+07	1.63489e+07	2.8305e+07	1.76593e+07	1.66563e+07	2.09002e+07	1.31256e+07	1.47323e+07	1.45316e+07	1.91864e+07	1.23742e+07	1.53071e+07	1.01285e+07	1.29673e+07	1.4076e+07	1.34822e+07	1.94952e+07	1.09564e+07	1.12723e+07	1.06963e+07	2.80202e+07	9.58096e+06
n2195	160.11	4.91073	C8H16O3	FA hydroxy(8:0) hydroxy-octanoic acid	8	Lipids: Fatty Acyls	Fatty Acids and Conjugates	951405	0.838887	1	0.385204	0.80196	0.423329	0.150973	0.153148	0.703345	0.810176	0.511893	0.625604	0.335159	0.14232	0.167134	0.492853	469434	832066	656876	777853	701159	619631	917599	951405	823278	785645	369937	309578	241634	336895	320352	825635	764801	615084	414448	666111	337415	351702	250001	378972	416527	153475
p2989	171.162	4.71223	C10H21NO	decanamide	8	Lipids: Fatty Acyls	Fatty amides	914127	0.808091	1	0.918416	0.6703	0.818544	0.74653	0.669951	0.920578	0.844035	0.877018	0.67609	0.703259	0.541842	0.606028	0.695227	392747	484005	672267	411020	559278	441760	914127	609445	604719	547562	493029	466633	647432	675416	580757	431188	383542	338697	466208	470101	392357	435911	470228	515671	737735	466728
n3021	174.126	4.91823	C9H18O3	FA hydroxy(9:0) hydroxy-nonanoic acid	8	Lipids: Fatty Acyls	Fatty Acids and Conjugates	188469	1.13697	1	1.01059	0.857065	0.88295	0.682825	0.678045	1.20393	1.02185	0.844456	0.865436	0.77059	0.715934	0.706223	0.916076	91972.5	161748	146754	115167	138824	92365.3	125279	100268	152660	105052	114482	109847	93253.5	164180	99956.3	98142.9	109646	62703.8	114142	108712	94499.4	82183.9	93666.5	144783	93114.9	88756.7
p3439	186.105	5.1291	C13H14O	(E)-2-Tridecene-4,6,8-triyn-1-ol	8	Lipids: Fatty Acyls	Undefined	332968	3.53847	1	2.78398	2.25962	1.81983	1.09041	1.62397	2.24141	1.35862	1.89971	1.28301	2.84745	2.4627	1.68991	2.26377	332968	331871	69950	176098	71317.9	52261.6	73362.7	59843	31100.7	61010.9	324343	30296.7	249044	74303.5	94787	138066	117849	140052	62048.3	169207	164391	121601	60766.6	82094.9	76291.8	75717
n2893	186.126	4.61568	C10H18O3	FA oxo(10:0)	8	Lipids: Fatty Acyls	Fatty Acids and Conjugates	295463	0.896853	1	0.954047	0.756953	0.856018	0.407333	0.504247	0.967939	1.03735	0.875477	1.03156	0.705468	0.490499	0.512781	0.758171	150980	231386	178142	180737	218263	219591	286252	199398	182425	182194	250871	201166	175488	229458	163713	202295	162184	153318	97935.4	194101	176290	169689	151698	184214	233929	83633.3
n1641	188.141	4.29425	C10H20O3	FA hydroxy(10:0)	8	Lipids: Fatty Acyls	Fatty Acids and Conjugates	3223649	0.938739	1	0.573107	1.51162	0.45549	0.288739	0.399509	0.439991	0.410324	0.34676	0.372609	0.218148	0.202211	0.246729	0.417701	1.04128e+06	1.12091e+06	1.60499e+06	2.02903e+06	2.00668e+06	1.37486e+06	1.32687e+06	1.42603e+06	1.3866e+06	2.79773e+06	716497	1.16045e+06	953400	875105	1.05826e+06	1.87933e+06	3.09023e+06	3.22365e+06	1.82125e+06	2.55024e+06	577613	820038	571945	815371	1.0011e+06	718003
n2947	188.141	7.7358	C10H20O3	[FA hydroxy(10:0)] 3-hydroxy-decanoic acid	8	Lipids: Fatty Acyls	Fatty Acids and Conjugates	223131	1.15262	1	0.879317	0.89367	0.700994	0.44814	0.484982	1.01859	0.795576	0.671311	0.744299	0.609832	0.528426	0.481736	0.694914	102596	219243	193518	223131	192233	144671	164802	172445	161897	163672	154400	116952	209082	107258	122343	139455	132555	196260	115004	138352	83322	106420	125973	141206	109120	106597
n1613	198.162	4.12405	C12H22O2	FA (12:1) dodecenoic acid	8	Lipids: Fatty Acyls	Fatty Acids and Conjugates	3310127	0.859447	1	0.472982	0.585044	0.311572	0.159296	0.14946	0.490291	0.660829	1.12166	0.807918	0.382459	0.166541	0.127014	0.343064	1.45195e+06	618245	953916	1.79378e+06	1.72537e+06	2.28861e+06	1.11193e+06	410950	2.05043e+06	1.75141e+06	560792	482559	569706	654104	1.33381e+06	720421	777195	1.24194e+06	787862	926718	284644	295395	927140	424678	440243	305037
n2871	200.141	4.42844	C11H20O3	[FA hydroxy(11:1)] undecenoic acid	8	Lipids: Fatty Acyls	Fatty Acids and Conjugates	247430	0.864849	1	0.950334	0.872706	0.942962	0.644315	0.62313	0.850133	0.861102	0.841864	0.866396	0.748897	0.549607	0.600091	0.76357	222029	180892	183567	158813	162750	202825	246580	218458	197556	184536	229406	214221	180569	197717	175894	195489	161481	201723	150441	207167	236883	187451	127447	190855	247430	94119.2
p3007	200.141	5.32066	C11H20O3	[FA hydroxy(11:1)] undecenoic acid	8	Lipids: Fatty Acyls	Fatty Acids and Conjugates	1025687	1.17116	1	1.2373	1.19084	1.23497	0.725021	1.14505	1.14913	0.507115	0.688504	2.48199	0.690162	0.481873	1.12614	1.26846	256645	49700.3	121229	76694.7	57420.4	154527	55204.4	94317.5	113590	61962	102335	221317	164684	74714.8	30358.8	223718	144867	64916	66396.4	71228.2	246967	118894	21405.9	126073	78950.2	50079.8
n1596	214.157	4.32594	C12H22O3	3-Oxododecanoic acid	8	Lipids: Fatty Acyls	Fatty Acids and Conjugates	3868126	1.04952	1	0.869236	0.985192	1.10527	0.668434	0.722196	0.78099	0.815124	0.710162	1.0036	0.79034	0.577771	0.564589	0.709074	3.1147e+06	2.03712e+06	1.97208e+06	2.63449e+06	2.85644e+06	2.26541e+06	2.90897e+06	2.50445e+06	1.83542e+06	2.50533e+06	2.59684e+06	2.06798e+06	1.85567e+06	1.92031e+06	2.00706e+06	3.12493e+06	2.17814e+06	2.38811e+06	2.18202e+06	1.9684e+06	3.20124e+06	2.33225e+06	3.00291e+06	1.63038e+06	3.11812e+06	1.25233e+06
n2374	216.172	4.33136	C12H24O3	FA hydroxy(12:0) dodecanoic acid	8	Lipids: Fatty Acyls	Fatty Acids and Conjugates	594384	0.630013	1	0.57512	0.979982	0.768913	0.507611	0.475632	0.16995	0.25603	0.535997	0.8712	0.432348	0.429558	0.618235	0.487708	316144	301948	203700	196287	254182	590542	344491	294989	381827	407571	306258	245621	82031.4	199704	327794	594384	499733	436429	178409	270041	324548	315911	518928	157667	235703	174873
n3124	228.1	7.73546	C11H16O5	[FA hydroxy(11:2/11:2)] 2R,9R-dihydroxy-3S,4S,7S,8S-diepoxy-5E,10-undecadien-1-ol	8	Lipids: Fatty Acyls	Fatty alcohols	135798	1.07259	1	1.1215	1.22841	1.13598	0.758584	1.01049	1.36884	1.21567	1.27001	1.03012	0.975469	1.0378	1.11367	1.02674	92470	69973.1	42672.9	40167.5	49180.2	64058.7	28848.5	54561.8	62951.6	64115.5	99810.5	42211.6	87051.8	47732	31085.7	57686.3	49734.8	82031.8	69083.3	78706.7	60356.8	53998	59932	84669.6	52912	67660.1
n3139	228.172	7.73192	C13H24O3	FA oxo(13:0) tridecanoic acid	8	Lipids: Fatty Acyls	Fatty Acids and Conjugates	127366	1.23015	1	1.00643	0.887844	0.940398	0.777644	0.875948	1.15131	0.798092	0.873837	0.916145	0.918687	0.926439	0.934886	0.822446	84836.5	127366	91186.7	107019	81991.4	92792.1	79340.9	105120	62718.3	60306.1	92089.4	76847.8	97543.7	61060.6	75309.8	69767.8	39950.6	93086.6	55654.2	96924.5	62963.5	77081.5	79465.1	91660.7	65249.1	58232.7
n1	228.209	4.02722	C14H28O2	Tetradecanoic acid	8	Lipids: Fatty Acyls	Fatty acid biosynthesis	1214731779	0.861306	1	0.911453	0.666765	0.840787	0.376046	0.658447	0.887582	0.778741	0.936355	0.966037	0.673201	0.562365	0.647119	0.645573	5.60595e+08	6.12497e+08	7.49467e+08	5.48732e+08	7.65492e+08	6.87038e+08	1.05252e+09	5.15824e+08	7.69307e+08	7.33305e+08	7.53588e+08	5.07526e+08	7.38677e+08	9.6309e+08	4.62357e+08	7.64434e+08	3.51979e+08	5.28749e+08	3.65533e+08	4.95003e+08	9.78912e+08	5.65468e+08	3.6257e+08	3.56719e+08	8.96005e+08	2.71376e+08
n1876	240.209	4.02172	C15H28O2	[FA dimethyl(13:0)] 2,5-dimethyl-2E-tridecenoic acid	8	Lipids: Fatty Acyls	Fatty Acids and Conjugates	1764214	0.802414	1	0.613268	0.50255	0.587363	0.146206	0.122259	1.08685	0.837267	0.493032	0.88665	0.587432	0.240833	0.146379	0.472697	714675	1.19926e+06	729956	1.09797e+06	1.18881e+06	1.07758e+06	1.52495e+06	623198	1.76421e+06	1.15485e+06	443444	704035	1.40267e+06	429588	788660	1.07522e+06	494243	243673	694516	580412	946612	780997	722195	652545	506868	184050
n3155	244.167	7.74196	C13H24O4	FA methyl(14:0) dodecanedioic acid	8	Lipids: Fatty Acyls	Fatty Acids and Conjugates	108234	0.902032	1	1.00688	0.961113	0.889038	0.686425	0.686162	1.26169	0.83905	0.909015	0.96568	0.957337	0.628602	0.809626	0.96392	68412.5	78556.3	73427.6	29882.6	30145.6	47393.4	58769.9	32485.9	90126.1	82105.7	84352.1	45593.1	84772	42610.1	55693	53073.8	64574.9	71386.5	50380.9	59375.6	63923.9	53790.4	30718.8	69909.6	58042.5	60106.4
n2227	244.204	4.21691	C14H28O3	2S-Hydroxytetradecanoic acid	8	Lipids: Fatty Acyls	Fatty Acids and Conjugates	743581	0.727422	1	0.647386	0.843914	0.660804	0.259825	0.366658	0.49853	0.579442	0.602502	0.944935	0.541472	0.339779	0.409956	0.551335	487826	346985	364390	400425	421786	732158	473998	396262	509685	666769	426893	282188	405433	338174	346315	657709	545015	505722	225860	410824	447170	301154	427875	231336	428756	176223
p730	250.193	4.37007	C16H26O2	FA (16:3)	8	Lipids: Fatty Acyls	Fatty Acids and Conjugates	73098603	0.868092	1	0.221091	0.742941	0.403552	0.00705276	0.00905978	0.961367	1.37984	0.686729	1.29946	0.625323	0.0124632	0.00565631	0.418324	2.95403e+07	4.5706e+07	2.62202e+07	2.57288e+07	2.78707e+07	2.99075e+07	4.98789e+07	3.89297e+07	2.8052e+07	3.18603e+07	8.28896e+06	1.60084e+07	5.36482e+06	3.99586e+06	5.83507e+06	3.40878e+07	3.56202e+07	2.38637e+07	8.8175e+06	3.03213e+07	1.70745e+07	1.45714e+07	9.18737e+06	1.20085e+07	1.9244e+07	391553
p1574	252.209	4.33032	C16H28O2	FA (16:2)	8	Lipids: Fatty Acyls	Fatty Acids and Conjugates	10279009	1.23184	1	1.282	0.972039	1.14447	1.05396	1.02743	1.42882	1.36575	1.43598	0.917059	1.22351	1.12713	1.06583	0.811118	7.74799e+06	9.80035e+06	5.97684e+06	6.00948e+06	7.05863e+06	5.84076e+06	6.12814e+06	5.99163e+06	5.0342e+06	6.71139e+06	6.34076e+06	8.57738e+06	7.73459e+06	6.79354e+06	8.63696e+06	6.44616e+06	7.58438e+06	7.29662e+06	2.24271e+06	5.30565e+06	7.8177e+06	6.94121e+06	7.15434e+06	5.88234e+06	6.20212e+06	7.74949e+06
n7	254.225	3.98768	C16H30O2	FA(16:1)	8	Lipids: Fatty Acyls	Fatty acid biosynthesis	759935878	1.30229	1	0.280556	0.449333	0.157181	0.0152838	0.0123627	1.09533	1.03432	0.436012	0.460034	0.176906	0.0200133	0.012029	0.349094	5.93365e+08	6.76895e+08	6.38749e+08	7.51576e+08	7.59936e+08	4.6754e+08	4.89367e+08	5.34095e+08	5.62201e+08	5.73337e+08	1.40076e+08	1.3464e+08	1.56074e+08	1.13621e+08	1.9248e+08	2.75587e+08	2.01668e+08	2.50397e+08	2.09427e+08	2.43112e+08	5.94096e+07	5.75998e+07	7.84137e+07	7.86592e+07	1.3876e+08	6.64114e+06
n1647	258.183	4.3169	C14H26O4	FA methyl(15:0) tridecanedioic acid	8	Lipids: Fatty Acyls	Fatty Acids and Conjugates	3348670	1.11715	1	0.56539	0.862831	1.016	0.4473	0.671571	0.521764	0.354109	0.243002	0.767336	0.589501	0.725502	0.298751	0.43125	2.62688e+06	339702	655226	2.52828e+06	2.10047e+06	842923	2.17861e+06	2.16558e+06	727619	1.47062e+06	2.78236e+06	338261	85193.7	646195	323596	2.46518e+06	321929	1.15768e+06	1.48772e+06	939800	3.34867e+06	584006	757608	593359	2.21986e+06	379701
p2835	264.209	4.38318	C17H28O2	[FA (17:3)] 8Z,11Z,14Z-heptadecatrienoic acid	8	Lipids: Fatty Acyls	Fatty Acids and Conjugates	1058159	0.40279	1	0	1.86236	0.76526	0	0	0.564162	1.38167	0.348157	3.47059	1.05838	0	0.235039	0.744322	0	328127	0	96738.1	0	0	275645	100664	311200	367297	0	0	0	0	0	625941	502328	314426	201051	320681	324791	334453	0	0	147955	0
p96	278.225	4.25482	C18H30O2	FA (18:3)	8	Lipids: Fatty Acyls	Fatty Acids and Conjugates	231780064	0.934208	1	0.349289	0.692826	0.420786	0.0196359	0.0262837	0.890971	1.09606	0.60173	0.925903	0.50516	0.0279727	0.0209247	0.375018	1.38394e+08	1.673e+08	1.39727e+08	1.23207e+08	1.55049e+08	1.15883e+08	1.78973e+08	1.77018e+08	1.49219e+08	1.53549e+08	4.90964e+07	7.22581e+07	4.55423e+07	3.83764e+07	6.53012e+07	1.43899e+08	1.28711e+08	1.0003e+08	4.13094e+07	1.22743e+08	7.30417e+07	6.12279e+07	4.80139e+07	5.858e+07	8.50956e+07	4.85565e+06
p1915	281.272	4.43575	C18H35NO	[FA (18:1)] 9Z-octadecenamide	8	Lipids: Fatty Acyls	Fatty amides	5218430	0.636846	1	1.05668	1.13906	0.938913	0.957593	1.02501	0.578952	1.04225	0.694884	0.916899	1.01119	0.950146	1.03408	0.914968	860573	920270	921805	1.73283e+06	1.50652e+06	1.03546e+06	1.88612e+06	2.68441e+06	2.57774e+06	1.14662e+06	2.37174e+06	1.26734e+06	1.70058e+06	2.29887e+06	2.22068e+06	1.77898e+06	1.01263e+06	1.22067e+06	1.39716e+06	5.21843e+06	1.10093e+06	2.86478e+06	941164	2.16609e+06	1.68742e+06	2.27328e+06
p2757	283.287	4.45192	C18H37NO	Octadecanamide	8	Lipids: Fatty Acyls	Fatty amides	1010093	0.784553	1	0.967792	0.932006	0.79764	0.643144	0.969588	0.746852	0.635688	0.804134	0.771485	0.756842	0.850258	0.805891	0.635626	223655	667668	656582	437780	759446	507343	938882	594048	1.01009e+06	448610	645342	327042	719270	955835	738793	639389	326451	558544	965985	770698	582222	517733	550281	591915	548772	429033
n22	284.271	3.93496	C18H36O2	Octadecanoic acid	8	Lipids: Fatty Acyls	Fatty acid biosynthesis__Biosynthesis of unsaturated fatty acids	392857380	0.922316	1	1.01853	0.742369	1.01578	0.499099	0.69804	0.927055	0.848139	0.952002	0.967236	0.808411	0.57036	0.644448	0.702842	2.0732e+08	2.334e+08	2.84694e+08	2.24948e+08	2.93508e+08	2.59195e+08	3.41899e+08	2.0674e+08	2.91567e+08	2.49236e+08	2.61078e+08	1.99275e+08	3.25446e+08	3.40377e+08	2.47446e+08	2.58415e+08	1.53077e+08	2.15403e+08	1.63613e+08	2.10679e+08	3.69388e+08	2.15889e+08	1.77388e+08	2.1439e+08	3.92857e+08	1.40595e+08
p971	287.246	4.36937	C16H33NO3	Lauroyl diethanolamide	8	Lipids: Fatty Acyls	Undefined	43278737	1.46108	1	2.14842	1.19832	1.20548	1.75471	1.6517	2.63995	2.57737	3.12665	1.49305	2.08836	1.86058	1.98715	1.38439	7.37241e+06	2.66165e+07	1.71737e+07	7.21384e+06	8.8445e+06	1.45548e+07	6.88144e+06	5.17315e+06	1.03515e+07	9.04679e+06	6.41264e+06	2.37502e+07	2.25895e+07	2.13169e+07	2.47746e+07	3.71928e+06	2.29574e+07	1.50803e+07	4.16502e+06	9.20991e+06	5.96975e+06	1.85835e+07	1.1843e+07	1.36494e+07	5.41556e+06	2.55223e+07
p3066	292.203	4.07489	C18H28O3	(-)-8-hydroxy-11E,17-octadecadien-9-ynoic acid	8	Lipids: Fatty Acyls	Other Octadecanoids [FA0200]	720265	0.411302	1	0.485187	0.996348	0.748509	0.495949	0.694346	0.552298	1.06736	0.658283	1.36474	0.878991	0.554381	0.688678	0.859686	171428	320273	0	188885	119662	232473	435789	416238	493636	367514	278551	239182	226956	0	199315	316126	524506	385936	259272	452705	162844	404161	195427	389788	304117	0
p2346	294.219	4.14328	C18H30O3	FA hydroxy(18:1)	8	Lipids: Fatty Acyls	Fatty Acids and Conjugates	2814575	0.794771	1	0.519957	0.925664	0.721582	0.410995	0.585817	0.879111	1.04015	0.710485	1.17131	0.80626	0.456124	0.637417	0.621739	1.22284e+06	1.39109e+06	1.65894e+06	1.41712e+06	1.80768e+06	988714	1.74189e+06	1.58046e+06	2.53507e+06	2.58761e+06	797590	973586	1.15824e+06	930020	1.04571e+06	1.96843e+06	2.09227e+06	1.73098e+06	1.04397e+06	1.89683e+06	1.36484e+06	1.63301e+06	878494	1.69858e+06	1.2323e+06	477971
n463	296.271	3.94053	C19H36O2	FA (19:1)	8	Lipids: Fatty Acyls	Fatty Acids and Conjugates	44025650	1.03385	1	0.669564	9.02447	3.59693	8.0029	5.74033	1.07737	1.07821	0.616204	6.6477	3.01226	9.18636	4.76043	4.56174	2.88305e+06	3.67427e+06	1.79042e+06	2.26773e+06	1.91439e+06	2.31969e+06	2.89292e+06	2.57199e+06	2.31375e+06	2.02123e+06	1.85443e+06	1.33887e+06	2.00079e+06	1.43431e+06	1.48644e+06	2.82707e+07	2.37298e+07	2.19194e+07	1.48776e+07	2.05752e+07	1.48335e+07	1.03835e+07	5.28086e+06	6.32444e+06	6.77108e+06	2.63804e+07
n448	298.251	4.03609	C18H34O3	FA oxo(18:0)	8	Lipids: Fatty Acyls	Fatty Acids and Conjugates	52228875	0.796539	1	0.908686	0.836987	0.761962	0.125773	0.161546	0.853969	1.01816	0.735501	1.01608	0.489914	0.13205	0.12532	0.596966	2.72407e+07	3.74989e+07	3.79254e+07	4.32742e+07	3.6465e+07	3.1963e+07	4.9494e+07	5.22289e+07	5.0246e+07	4.50643e+07	2.8271e+07	3.81149e+07	5.03057e+07	4.3374e+07	4.802e+07	4.44405e+07	4.78238e+07	4.05174e+07	2.23025e+07	3.65826e+07	2.73521e+07	3.89723e+07	2.22501e+07	4.26229e+07	4.3289e+07	6.51689e+06
p3069	299.282	7.75434	C18H37NO2	FA amino(18:0)	8	Lipids: Fatty Acyls	Amino Fatty Acids	682548	0.587124	1	1.21954	2.18616	1.25482	1.70252	1.30256	0.620003	0.605928	0.472934	1.51554	1.22691	0.873372	0.81848	0.682181	81418.3	69763.6	166491	169067	145384	159974	161760	232344	344903	177662	181406	158199	376582	386692	210131	495724	381165	682548	405337	388936	226702	168785	391454	397248	166804	457883
p2993	299.282	4.42916	C18H37NO2	[FA (16:2)] N-hexadecyl-ethanolamine	8	Lipids: Fatty Acyls	Fatty amides	706565	0.606368	1	1.3432	2.06202	1.9313	0.875545	1.06048	0.665718	0.944408	1.58759	1.53157	1.62238	1.14	1.50858	1.08251	0	216021	122781	184232	212742	276359	340178	216051	229490	151336	205471	336702	445702	345789	296198	273829	527496	423176	676919	600662	331074	475130	444350	706565	386349	185831
n1772	300.267	4.03568	C18H36O3	FA hydroxy(18:0)	8	Lipids: Fatty Acyls	Fatty Acids and Conjugates	2196363	0.46203	1	0.914437	1.21478	0.98274	0.804622	0.980234	0	0.77486	0.994827	1.25859	1.12746	0.785273	0.914582	0.94926	466751	0	626313	1.07032e+06	593684	793633	1.1986e+06	1.45941e+06	1.64544e+06	870203	905860	1.24539e+06	1.49403e+06	954515	856909	1.20747e+06	1.22948e+06	1.05466e+06	1.86874e+06	1.88859e+06	535400	1.30824e+06	1.13789e+06	1.31203e+06	1.57073e+06	606281
n2149	302.209	4.57757	C16H30O5	xi-8-Hydroxyhexadecanedioic acid	8	Lipids: Fatty Acyls	Undefined	902174	2.01764	1	0.83596	1.51063	1.37036	0.155401	0.246623	0.890333	1.08502	0.545327	1.09492	0.914532	2.27842	0.21743	0.578723	255013	139361	66360.1	310580	215103	72084.4	113861	122805	82691.9	97453.7	242049	58742.2	21467.1	56812.9	29626.8	356207	120912	105766	56666	98989.6	391501	66984.6	37651.2	54586.3	119239	15471.1
p3231	312.23	4.55411	C18H32O4	FA hydroxy(18:2)	8	Lipids: Fatty Acyls	Octadecanoids	500717	0.976445	1	0.226994	0.694974	0.136897	0	0	0.700513	0.641523	0.188939	0.495125	0.207835	0	0	0.323534	245391	390393	493798	416330	393741	310683	319794	413519	500717	441730	108614	136303	88419.7	0	117573	350741	403766	269128	158487	198405	0	176595	0	0	95344.3	0
p1437	312.266	4.16034	C19H36O3	FA oxo(19:0)	8	Lipids: Fatty Acyls	Fatty Acids and Conjugates	13263512	1.18772	1	1.11737	0.535751	1.20221	0.484691	0.5986	0.766759	0.644381	0.657968	0.453546	0.414935	0.655741	0.640559	0.436489	9.44664e+06	5.93185e+06	6.89115e+06	4.79013e+06	6.0385e+06	4.55206e+06	5.35504e+06	4.80051e+06	8.09648e+06	5.06293e+06	3.55488e+06	3.53733e+06	6.87396e+06	1.03416e+07	6.83003e+06	4.27094e+06	2.76871e+06	2.35736e+06	2.31727e+06	3.21551e+06	5.11327e+06	4.30936e+06	7.189e+06	1.32635e+07	3.62681e+06	1.60709e+06
p1638	312.266	4.60101	C19H36O3	[FA oxo(19:0)] 10-oxo-nonadecanoic acid	8	Lipids: Fatty Acyls	Fatty Acids and Conjugates	9606379	1.17546	1	0.676539	0.823657	1.93083	0.643214	0.568911	0.928205	0.883088	1.10457	0.874278	1.19002	0.56338	1.39453	0.841688	2.99172e+06	3.79156e+06	1.99343e+06	2.97227e+06	3.37977e+06	2.56474e+06	2.65774e+06	2.4917e+06	2.3097e+06	2.84659e+06	2.01103e+06	1.46987e+06	1.81785e+06	1.75532e+06	1.65331e+06	2.40667e+06	2.79569e+06	2.46361e+06	1.20937e+06	1.7255e+06	2.98236e+06	3.68347e+06	5.39943e+06	9.60638e+06	3.17905e+06	2.07561e+06
n87	314.246	4.18221	C18H34O4	FA hydroxy(18:1)]	8	Lipids: Fatty Acyls	Fatty Acids and Conjugates	125166454	0.83069	1	0.497121	0.832688	0.600885	0.0303935	0.0320159	0.865961	1.3891	0.794825	1.40477	0.700671	0.0391359	0.0298797	0.562065	3.4936e+07	5.43481e+07	4.89127e+07	6.08922e+07	4.64354e+07	4.89034e+07	6.45537e+07	6.03123e+07	5.93574e+07	6.24402e+07	2.55044e+07	3.72966e+07	3.68045e+07	2.16134e+07	2.57136e+07	5.10675e+07	6.63904e+07	4.61813e+07	2.21999e+07	6.02759e+07	2.58738e+07	3.53281e+07	2.58249e+07	4.50765e+07	4.54985e+07	2.24832e+06
n2948	324.193	4.24867	C18H28O5	12-oxo-14,18-dihydroxy-9Z,13E,15Z-octadecatrienoic acid	8	Lipids: Fatty Acyls	Other Octadecanoids [FA0200]	244617	0.837385	1	1.14945	1.17886	0.897455	0.919767	0.90086	1.33807	0.871397	1.09248	0.843485	1.23288	0.745929	0.752627	0.953213	81376	77955.1	77240.9	84050.1	127916	80332.4	113486	106521	120799	114502	92033.7	111216	128071	115569	168803	135547	108322	89402.7	103739	194432	100639	124858	136657	118559	0	72035.4
n2969	324.194	7.74486	C18H28O5	Dinor-PGE2	8	Lipids: Fatty Acyls	Eicosanoids	217741	1.34146	1	1.22526	1.09263	1.21178	0.742779	0.996696	1.17426	1.09334	1.14174	1.11816	1.03766	0.928958	1.13807	1.01725	187657	165633	145314	203803	131899	129833	94725.6	124204	109156	164020	177368	122062	217741	120050	124815	110851	122109	177949	135304	133336	122593	164833	163644	175389	127194	128016
p3327	324.267	4.36038	C20H36O3	FA hydroxy(20:2)	8	Lipids: Fatty Acyls	Eicosanoids	413797	0	0	0	126.302	194.949	319.375	259.408	0	0	0	89.1935	82.8075	348.228	258.773	184.504	0	0	0	0	0	0	0	0	0	0	0	0	0	0	0	160145	149327	126853	94370.4	100813	125174	151717	324967	257399	115488	413797
p2213	327.314	7.74765	C20H41NO2	Stearoyl-EA	8	Lipids: Fatty Acyls	Fatty amides	3562273	0	0	0	0	0	497.366	664.95	0	0	0	301.955	387.98	1911.19	1980.31	391.916	0	0	0	0	0	0	0	0	0	0	0	0	0	0	0	0	0	0	0	0	0	0	0	0	0	0
n2752	334.199	4.70283	C16H30O7	3-O-alpha-L-rhamnopyranosyl-3-hydroxydecanoic acid	8	Lipids: Fatty Acyls	Fatty acyl glycosides	320132	0	0	0	0	0	113.329	170.769	0	0	0	0	0	156.535	111.65	2.70635	0	0	0	0	0	0	0	0	0	0	0	0	0	0	0	0	0	0	0	0	0	0	0	0	0	142074
n2139	340.334	3.87401	C22H44O2	Docosanoic acid	8	Lipids: Fatty Acyls	Biosynthesis of unsaturated fatty acids	1188957	1.12531	1	0.977786	0.801755	0.979692	0.505929	0.662918	1.14279	0.964113	1.15534	0.807056	0.714853	0.66128	0.542301	0.576309	750846	446780	977595	438115	816181	383011	891019	425820	659891	687876	450148	384123	836355	737031	572259	608080	391429	672669	422317	348946	786714	449244	488703	559140	701925	247938
p2563	341.293	4.88217	C20H39NO3	N-octadecanoyl-glycine	8	Lipids: Fatty Acyls	Fatty amides	2052675	0	0	0	0	34.1411	546.525	800.516	0	0	0	70.4281	0	559.188	1116.18	208.21	0	0	0	0	0	0	0	0	0	0	0	0	0	0	0	0	0	0	0	0	0	63483.1	107223	0	0	664618
p2290	351.314	4.30495	C22H41NO2	N-(11Z,14Z-eicosadienoyl)-ethanolamine	8	Lipids: Fatty Acyls	Fatty amides	3105187	0.183775	1	0.396141	0.354433	0.224324	0.298408	0.57317	0.338869	0.334915	0.172141	0.232671	0.147729	0.606076	0.338201	1.1172	0	442988	988284	0	0	131103	2.04346e+06	1.47076e+06	3.10519e+06	1.03768e+06	532500	264686	382470	942391	963170	481275	0	209819	818582	1.25071e+06	290730	145144	827857	0	483347	438310
n1601	396.251	4.40307	C22H36O6	methyl 8-[3,5-epidioxy-2-(3-hydroperoxy-1-pentenyl)-cyclopentyl]-octanoate	8	Lipids: Fatty Acyls	Fatty Acids and Conjugates	3820567	1.14635	1	0.977105	0.822871	0.862891	0.662542	0.830282	0.634563	0.703041	1.00458	0.822593	0.535794	0.7569	0.546221	0.852383	736217	2.14542e+06	452282	3.70586e+06	1.24595e+06	592907	2.76919e+06	639398	1.80246e+06	1.42399e+06	723688	2.06277e+06	1.10234e+06	1.19306e+06	1.9806e+06	943886	1.8519e+06	1.02749e+06	847376	1.27702e+06	1.25195e+06	1.23134e+06	1.48422e+06	538053	1.73136e+06	1.32783e+06
p2834	403.308	3.87179	C25H41NO3	N-palmitoyl phenylalanine	8	Lipids: Fatty Acyls	Fatty amides	1200835	2.59404	1	0.970545	0.344889	0.335495	0	0.134215	4.3867	2.85512	3.25684	0.601899	1.29299	0.237023	0.390419	1.30505	346354	700158	559459	569148	424969	99070.9	256526	237563	284622	124548	95172.9	115567	184252	318351	259464	0	103205	78963.1	163525	0	0	115620	0	124120	96537.2	0
p3018	560.48	3.93329	C36H64O4	Mayolene-18	8	Lipids: Fatty Acyls	Fatty esters	773162	0.459706	1	0.982729	0.951803	0.834349	0.576178	0.368266	0.909729	0.900297	0.810624	1.17306	0.595602	0.503834	0.465965	0.549316	160549	303494	160057	361048	182478	219474	569955	652344	608339	489828	409702	480553	643194	331909	630715	424596	646339	536609	406376	403603	378283	459299	366282	538623	376709	283573
p682	86.0368	13.7131	C4H6O2	2-Butenoate	6	Lipids: Fatty Acyls	Fatty Acids and Conjugates	318488	1.05991	1	1.6111	0.609239	1.83492	0.728778	1.03193	0.943099	0.79204	0.719514	0.678528	0.580517	0.46232	0.851282	2.03867	145691	42036.2	142042	113368	56831.6	151231	25286.3	174247	94516.1	26430.1	318488	172414	200579	42179.2	26309.8	117475	79614.3	19720.5	35634.4	34939.9	222106	239136	27457.6	156515	220335	24609
n1597	100.089	4.34707	C6H12O	[FA (6:0)] hexanal	6	Lipids: Fatty Acyls	superpathway of lipoxygenase __ 13-LOX and 13-HPL pathway	1030551	1.07735	1	0.970293	1.04293	1.21573	0.715347	0.85386	0.885728	0.87647	0.78266	0.802886	0.863805	0.689964	0.618786	0.744743	825484	641736	490511	635646	709566	534055	793104	650295	406561	681776	683816	607344	507336	553253	622968	721214	598804	750228	539997	587176	882553	692365	821798	481994	848454	409084
n845	102.068	7.74593	C5H10O2	Pentanoate	6	Lipids: Fatty Acyls	Fatty Acids and Conjugates	4453756	1.18114	1	1.10914	1.11346	1.07384	1.00892	1.00884	1.08623	0.985443	1.01528	1.07566	1.03264	1.16828	1.16338	0.964036	3.03638e+06	4.28491e+06	2.73165e+06	4.30784e+06	3.02783e+06	3.70187e+06	2.67007e+06	2.58593e+06	2.835e+06	2.92898e+06	3.98053e+06	2.55058e+06	4.12237e+06	2.88523e+06	2.78987e+06	2.95442e+06	2.46217e+06	4.45376e+06	3.06382e+06	3.45799e+06	2.7513e+06	2.61205e+06	3.47878e+06	4.17777e+06	2.78898e+06	3.53075e+06
p745	110.109	4.39153	C8H14	1,3-Octadiene	6	Lipids: Fatty Acyls	Undefined	2000116	1.05396	1	0.483941	0.823319	0.500944	0.304586	0.302639	0.928668	1.06264	0.689275	0.926341	0.6294	0.315662	0.361324	0.504572	1.7936e+06	1.59306e+06	1.34828e+06	1.46632e+06	1.17235e+06	978407	1.56577e+06	1.29305e+06	1.54236e+06	1.61653e+06	728224	510935	705426	787566	653555	1.62543e+06	1.27867e+06	917816	769356	1.16876e+06	808907	523764	596422	608800	966769	411073
n1255	118.063	7.74918	C5H10O3	5-Hydroxypentanoate	6	Lipids: Fatty Acyls	Fatty Acids and Conjugates	3628274	0.792392	1	1.15012	1.49679	1.34852	3.72098	3.21587	0.799644	1.00079	1.27754	2.17748	2.13582	5.61164	6.90557	1.46199	220356	262046	257124	301816	213526	349408	283275	326929	301568	322467	402516	345646	359233	366502	347485	366903	283783	651784	496384	571531	419138	309350	409181	479380	518534	1.03531e+06
p1569	128.047	4.98895	C6H8O3	(4E)-2-Oxohexenoic acid	6	Lipids: Fatty Acyls	4-nitrotoluene degradation II	316048	0.945631	1	1.34972	0.849796	1.02478	0.660383	0.960592	1.0292	1.24697	0.787555	0.715719	1.07928	0.976309	1.2526	4.08307	36130.1	56293.5	56677.4	53442.9	96510	57602.5	38979.7	142272	32946.2	44447.4	73774.1	83162.8	133615	71942.6	64350.5	68276	58043.9	37428.6	53347.4	51650.5	78862.3	96996.8	51848.3	60254.6	36122.8	44666.5
n1479	130.099	4.67978	C7H14O2	FA methyl(6:0)	6	Lipids: Fatty Acyls	Fatty Acids and Conjugates	2256917	0.997984	1	0.977349	0.875703	0.962494	0.788151	0.826003	1.02446	0.947459	0.906465	1.00599	0.87612	0.84426	0.863934	0.843038	1.45313e+06	1.66243e+06	1.58162e+06	1.51264e+06	1.68713e+06	1.49512e+06	1.93519e+06	1.44539e+06	1.5188e+06	1.5184e+06	1.54085e+06	1.48334e+06	1.5155e+06	1.77103e+06	1.42294e+06	1.51737e+06	1.24154e+06	1.45117e+06	1.3023e+06	1.41697e+06	1.58423e+06	1.3261e+06	1.43662e+06	1.38486e+06	1.8843e+06	1.29819e+06
n862	132.079	7.74466	C6H12O3	FA hydroxy(6:0)	6	Lipids: Fatty Acyls	Fatty Acids and Conjugates	677108	1.17812	1	1.15623	1.11585	1.09751	0.953126	0.972263	1.3917	1.06169	1.06921	1.29981	0.995257	0.934685	1.09609	0.994905	251209	499008	259819	327947	306678	316238	277282	254923	315010	232548	458971	250378	439544	220698	244509	285416	236913	404686	329981	300736	264270	290039	313238	421251	243328	401480
n859	144.079	7.74661	C7H12O3	FA oxo(7:0)	6	Lipids: Fatty Acyls	Fatty Acids and Conjugates	778225	1.08492	1	1.09295	0.994395	0.995209	0.858049	0.912813	1.06889	0.994178	1.0234	0.899899	0.960221	0.897482	0.907644	0.856877	493225	778225	580194	507345	530033	544623	570443	521285	556171	470369	669522	486236	715856	500027	538762	488793	485627	669392	453984	550169	538681	507590	534807	656580	412473	591473
n872	146.094	7.74766	C7H14O3	FA hydroxy(7:0)	6	Lipids: Fatty Acyls	Fatty Acids and Conjugates	458795	1.09223	1	1.11864	0.999254	0.973426	0.904204	0.892621	1.13463	1.08357	0.981853	1.01337	1.05317	0.817388	0.935751	0.870607	334556	455968	324976	334376	307782	332401	402069	292941	308447	273383	417497	343733	407622	298134	333179	269428	330290	410990	242369	354964	269456	318499	274531	376581	327410	401785
p737	154.099	4.44769	C9H14O2	FA (9:2) nonadienoic acid	6	Lipids: Fatty Acyls	Fatty Acids and Conjugates	3624131	0.943087	1	0.348745	0.729225	0.473353	0.0765702	0.0921264	0.969511	1.14084	0.578839	1.05595	0.582638	0.0744445	0.0749836	0.429166	2.13571e+06	2.94721e+06	1.79441e+06	1.64266e+06	2.15848e+06	1.70274e+06	2.62502e+06	2.30965e+06	2.37892e+06	2.30657e+06	495629	1.69482e+06	442932	435058	880369	2.35681e+06	1.95918e+06	1.5779e+06	485904	1.87714e+06	965627	1.0529e+06	1.24242e+06	1.00445e+06	1.09432e+06	177126
n1486	156.079	4.7972	C8H12O3	[FA oxo(8:1)] 5-oxo-7-octenoic acid	6	Lipids: Fatty Acyls	Fatty Acids and Conjugates	222432	1.05333	1	1.08535	0.870935	1.09567	0.768836	0.672989	0.881711	0.878889	0.866015	0.800288	0.756677	0.628566	0.705064	0.723779	113146	114649	128075	186950	163038	95381.8	162527	156920	107700	147590	127526	184695	132174	155455	127462	82838.2	131672	125201	94792.2	149127	105808	132251	118650	222432	155090	94221.3
p151	156.115	4.18456	C9H16O2	FA (9:1)	6	Lipids: Fatty Acyls	Fatty Acids and Conjugates	425122	0.824204	1	0.48844	0.693839	0.658163	0.280604	0.252138	0.894462	0.824663	0.649091	0.829567	0.534389	0.278803	0.23843	0.488956	147285	358996	347347	328651	171510	270657	420490	374805	425122	151465	137746	206630	80883	208574	168450	216099	291562	204926	149392	277679	141864	385798	169279	138926	245192	72085.8
n815	158.094	7.73679	C8H14O3	FA oxo(8:0) oxo-octanoic acid	6	Lipids: Fatty Acyls	Fatty Acids and Conjugates	686940	1.16977	1	1.07562	0.963631	1.00935	0.871338	0.944662	1.23767	1.07098	0.958646	0.83934	0.968358	0.884437	0.959299	0.966285	443103	681291	399895	506108	555211	611538	457676	385427	380376	375338	686940	406843	624839	314942	343938	334915	346637	524870	407512	516032	356201	387086	531091	597363	359278	501093
n2261	160.074	4.91883	C7H12O4	Dihydro-3-hydroxy-3-(1-hydroxyethyl)-4-methylfuran-2(3H)-one	6	Lipids: Fatty Acyls	Fatty esters	155552	1.185	1	1.04502	0.960455	1.04591	1.01624	0.909679	1.0597	1.10355	1.08603	0.867525	0.996369	0.90093	0.928257	0.927264	143369	92698.4	90396.7	113914	88639.7	81844.5	102740	92710.9	85517.4	83614.8	90422.5	94981	74147	106070	100907	94475.7	86811.8	74573.1	66757	106156	109463	86498.9	86595.8	102201	82162.8	105315
n873	160.074	7.74574	C7H12O4	[FA (7:0/2:0)] Heptanedioic acid	6	Lipids: Fatty Acyls	Biotin metabolism	414514	1.09223	1	1.01153	0.994253	1.07124	0.886057	0.882054	1.06979	0.96557	0.976463	0.968799	0.938519	0.907993	0.932975	0.890642	229063	376665	223466	373558	261126	289609	241563	248354	276584	284150	325412	256363	346420	222662	204851	206806	265597	368594	234072	257488	236880	275080	295871	414514	213391	329361
p113	164.12	4.30927	C11H16O	Jasmone	6	Lipids: Fatty Acyls	Octadecanoids	4760997	0.947673	1	0.396151	0.80815	0.478331	0.0391989	0.0429876	0.956167	1.24822	0.645591	0.902242	0.562283	0.0328358	0.0372977	0.387585	2.18542e+06	2.81985e+06	2.46198e+06	2.33186e+06	2.37462e+06	1.9614e+06	3.26054e+06	2.54594e+06	2.38457e+06	2.69347e+06	672604	1.29086e+06	1.01857e+06	1.01553e+06	1.09136e+06	2.94993e+06	2.53005e+06	2.0899e+06	763591	2.04796e+06	1.24219e+06	1.05206e+06	994485	1.28091e+06	1.57496e+06	99994
p145	164.156	4.32022	C12H20	5-Ethyl-3-methyl-2E,4E,6E-nonatriene	6	Lipids: Fatty Acyls	Hydrocarbons	1217847	0.792314	1	0.264253	0.431122	0.39346	0	0	0.729921	0.937659	0.57861	0.880679	0.36298	0	0.0191389	0.278048	659209	726588	911447	393486	894366	612451	1.05828e+06	848067	1.10306e+06	902980	154661	333600	398755	0	308688	521750	482566	383159	234530	328756	353640	383269	233403	357596	452435	0
p107	168.115	4.33152	C10H16O2	FA (10:2) Decadienoic acid	6	Lipids: Fatty Acyls	Fatty Acids and Conjugates	6122276	0.949019	1	0.507465	0.737133	0.490312	0.153308	0.119889	0.991981	1.21425	0.650082	1.07982	0.621605	0.129941	0.154135	0.482503	3.07945e+06	3.80415e+06	2.85023e+06	2.51309e+06	3.72973e+06	2.66837e+06	4.12188e+06	3.85404e+06	3.1532e+06	3.03742e+06	1.50044e+06	2.47864e+06	1.60748e+06	1.11271e+06	1.84386e+06	3.07175e+06	2.78922e+06	2.39746e+06	1.1682e+06	2.98292e+06	2.09181e+06	1.66075e+06	1.41304e+06	1.3804e+06	1.70836e+06	775645
n818	174.089	7.71103	C8H14O4	Suberic acid	6	Lipids: Fatty Acyls	Fatty Acids and Conjugates	518118	1.34422	1	1.12712	1.16002	1.22537	0.842689	1.01412	1.45804	1.01638	1.00426	0.981878	1.06708	1.13485	1.14001	1.10184	229461	503434	209577	434071	416071	401345	260450	246421	199588	225770	468909	248377	468704	153531	163580	198362	177268	424191	336309	410847	192897	250750	475598	468554	246319	350727
n909	186.126	7.74387	C10H18O3	10-Oxodecanoate	6	Lipids: Fatty Acyls	Fatty Acids and Conjugates	158770	0.932119	1	1.02361	0.946787	0.855721	0.704429	0.771962	1.0928	0.977755	0.866468	0.809497	0.86544	0.734743	0.758991	0.829227	82595.4	109313	88331.4	84218	119772	86820.9	125798	107487	112164	87225	158770	102851	93202.2	85860.9	91077.8	79068	104443	133045	88099.1	87195.1	94445.4	95063.1	80836.4	78562.5	95635	83045.7
n2069	186.162	4.17327	C11H22O2	[FA (11:0)] undecanoic acid	6	Lipids: Fatty Acyls	Fatty Acids and Conjugates	626175	0.891576	1	0.876422	0.843263	1.00597	0.763975	0.744847	0.899703	0.887949	0.828092	0.967947	0.810926	0.71778	0.765757	0.77509	454838	298204	472567	420053	391271	374352	533464	385055	472416	519355	378200	429226	336268	506742	351875	427974	396371	330552	356780	414877	450414	427217	300291	494186	626175	360920
n97	188.141	4.83619	C10H20O3	10-Hydroxydecanoic acid	6	Lipids: Fatty Acyls	Fatty Acids and Conjugates	2715610	1.11097	1	0.455219	0.637824	0.259098	0.0558324	0.0633076	0.624714	0.595736	0.338791	0.44103	0.169551	0.0426168	0.0542825	0.337685	841047	2.34001e+06	2.48738e+06	2.54389e+06	2.71561e+06	1.59515e+06	1.89377e+06	2.11279e+06	2.01299e+06	2.2217e+06	792850	797200	1.08227e+06	819453	985944	1.24339e+06	1.48155e+06	1.61712e+06	866099	1.06574e+06	428294	496739	433681	598367	591512	213748
p568	190.172	4.33685	C14H22	3,5,7-Trimethyl-2E,4E,6E,8E-undecatetraene	6	Lipids: Fatty Acyls	Hydrocarbons	72032150	1.1781	1	1.01538	1.04465	1.17568	0.900588	0.927258	1.06315	1.00051	0.899407	0.954483	0.970862	0.85653	0.765238	0.714918	7.20322e+07	5.55813e+07	4.00048e+07	4.74041e+07	5.86162e+07	4.4597e+07	5.58439e+07	4.80263e+07	3.46671e+07	4.91376e+07	5.39621e+07	4.9955e+07	4.3777e+07	3.91007e+07	4.90504e+07	5.74455e+07	5.17122e+07	5.41475e+07	4.29595e+07	3.63777e+07	6.9398e+07	5.42545e+07	5.96975e+07	3.54635e+07	5.42637e+07	3.70882e+07
p120	196.146	4.29451	C12H20O2	FA (12:2)	6	Lipids: Fatty Acyls	Fatty Acids and Conjugates	3681569	0.938667	1	0.541356	0.788039	0.540564	0.10121	0.141722	0.877241	1.13429	0.746748	0.981112	0.558505	0.189476	0.137325	0.472059	2.36097e+06	2.70691e+06	2.43429e+06	2.0311e+06	2.42735e+06	2.01958e+06	3.119e+06	2.2101e+06	2.70497e+06	2.6885e+06	1.15621e+06	1.42184e+06	1.28545e+06	1.37451e+06	1.66004e+06	2.2264e+06	2.21572e+06	1.9131e+06	1.19971e+06	2.48638e+06	1.49844e+06	1.40801e+06	1.38466e+06	1.28165e+06	1.31518e+06	245953
p1962	199.194	7.76336	C12H25NO	Dodecanamide	6	Lipids: Fatty Acyls	Fatty amides	353098	1.07621	1	1.24102	1.01228	1.38571	0.932728	0.997765	1.27686	1.07787	1.30641	0.89022	0.919623	0.690284	0.817335	0.842763	131198	156795	122745	328128	213543	146904	215374	204476	183184	135031	263619	206713	206788	228603	192541	205301	193237	155208	138161	203927	177682	237452	172657	301586	336939	204128
n886	200.069	7.74283	C9H12O5	(Z)-3-(1-Formyl-1-propenyl)pentanedioic acid	6	Lipids: Fatty Acyls	Undefined	231633	1.12524	1	1.07129	0.999643	1.05002	0.90924	0.807154	1.28073	0.989355	0.981479	0.801593	0.924572	0.93225	1.10526	0.857563	146797	150892	108297	190238	104902	117024	134612	128042	91599.6	151815	151784	104603	231633	95397.3	84096.3	105566	89704.1	154769	123952	148878	114665	155793	159755	123448	100598	147833
n2257	200.105	4.89482	C10H16O4	FA dioxo(10:0)	6	Lipids: Fatty Acyls	Fatty Acids and Conjugates	172808	1.06909	1	0.865811	0.727547	0.813171	0.556816	0.663041	0.857624	0.983764	0.794864	0.741251	0.747394	0.610838	0.779543	0.726354	107637	172808	142088	69566.9	80570	135302	102942	99001.6	109503	88912.1	110899	102054	76800.9	89457	84571	79263.2	71867.6	71292.7	80899.1	86396.3	88344.9	76772.4	81749.9	92274	96443.7	56742.8
n897	202.121	7.74645	C10H18O4	[FA (10:0/2:0)] Decanedioic acid	6	Lipids: Fatty Acyls	Fatty Acids and Conjugates	196439	1.10201	1	1.05139	1.05721	0.890749	0.762792	0.711262	1.25139	1.05053	0.895404	1.06924	0.861921	0.769188	0.877772	0.82857	102876	171668	171631	144684	137304	166199	157172	106721	100651	130018	170623	149432	142210	114208	118246	126285	146622	186965	111569	127125	108650	102827	124019	165618	87458.1	115423
n2146	208.008	11.8697	C6H13AsO3	Lactyltrimethylammonium betaine	6	Lipids: Fatty Acyls	Undefined	171973	1.05879	1	0.803933	1.95112	1.52649	7.66901	6.67589	0.910706	1.11031	1.15945	1.35141	2.07319	6.37876	4.22032	1.47491	45053.2	8023.99	5463.49	6611.45	20606.8	11894.5	8450.92	14569	26230.6	19851.9	6622.87	0	24013.6	16353.7	18126	35521	23806.9	25974.3	45796.8	26935.9	8167.94	11323.4	71489.3	27209.5	5450.95	169112
p972	208.183	4.35078	C14H24O	FA (14:2) tetradecadienal	6	Lipids: Fatty Acyls	Fatty aldehydes	12424339	1.24713	1	1.34166	1.1632	1.17499	1.21102	1.15002	1.57488	1.47183	1.58979	1.11731	1.41358	1.22243	1.17385	0.889199	7.42411e+06	9.90101e+06	6.82887e+06	5.47634e+06	7.10264e+06	6.2567e+06	5.7981e+06	5.75031e+06	5.00707e+06	6.64189e+06	5.66742e+06	8.89277e+06	9.12682e+06	6.97172e+06	8.85869e+06	5.75572e+06	9.75276e+06	8.32165e+06	4.57698e+06	5.85377e+06	7.61552e+06	7.40613e+06	7.80912e+06	5.74916e+06	6.02826e+06	8.11236e+06
p148	210.162	4.18509	C13H22O2	FA (13:2) tridecadienoic acid	6	Lipids: Fatty Acyls	Fatty Acids and Conjugates	651862	0.946799	1	0.831701	0.945346	0.672786	0.506492	0.503406	1.0078	1.01455	0.837303	0.952394	0.657316	0.376687	0.403468	0.664466	357035	544913	471422	427205	554269	308511	624179	516609	567511	470353	298986	493353	516973	281754	477512	621473	580356	441153	331225	377023	403630	454441	158472	256768	400019	295323
n1277	212.141	4.39256	C12H20O3	FA oxo(12:1)	6	Lipids: Fatty Acyls	Fatty Acids and Conjugates	1030766	1.0215	1	1.12976	0.863222	1.25637	0.805266	0.748434	0.930313	0.905507	0.950356	0.738234	0.786758	0.529638	0.698746	0.684701	461491	532696	541848	879875	602044	483235	569395	521392	593513	786886	607040	753521	613925	726719	636587	437813	576059	479314	458364	598774	485766	605658	599032	990613	1.03077e+06	396289
n6	214.193	4.06031	C13H26O2	FA methyl(12:0) dodecanoic acid	6	Lipids: Fatty Acyls	Fatty Acids and Conjugates	2100631	0.893225	1	0.773209	0.666819	0.788326	0.432318	0.600376	0.817458	0.763899	0.661581	0.8604	0.715503	0.485329	0.611713	0.631306	842134	1.38516e+06	1.7575e+06	1.3238e+06	1.26444e+06	1.30863e+06	1.94217e+06	1.37744e+06	1.30856e+06	1.42196e+06	1.21307e+06	898843	1.21773e+06	1.37829e+06	981933	1.07438e+06	878206	964224	898493	1.09167e+06	1.70087e+06	1.02782e+06	740878	892124	1.43941e+06	420158
n2196	216.136	4.91959	C11H20O4	[FA (11:0/2:0)] Undecanedioic acid	6	Lipids: Fatty Acyls	Fatty Acids and Conjugates	365165	1.11073	1	0.723751	0.788985	0.629379	0.357364	0.386779	0.936902	0.895025	0.61915	0.660119	0.599949	0.371818	0.399024	0.621356	162311	365165	226632	348798	242191	292268	278925	213119	224904	201783	250865	173102	172735	142070	137689	241061	193434	201399	146604	172963	134989	135127	162152	184004	145906	126663
n903	218.116	7.75358	C10H18O5	3-Hydroxysebacicacid	6	Lipids: Fatty Acyls	Undefined	175408	0.898862	1	1.02726	0.756974	0.849412	0.8346	0.907738	1.11483	1.02646	0.928138	1.02097	0.956947	0.785397	0.956044	0.846799	95640.3	109566	86038.4	90443.4	96781.3	77917.8	102856	120839	135766	94926.4	119236	109528	131244	80818.8	105991	106169	106326	10359.8	83699.6	96386	66864.6	97557.2	80088.2	109501	98135.5	73333.4
p1429	224.178	4.09965	C14H24O2	FA (14:1)nonanoic acid	6	Lipids: Fatty Acyls	Fatty Acids and Conjugates	1517859	0.744263	1	0.646295	0.890006	0.786503	0.12047	0.207255	0.515832	0.63006	0.783551	0.83016	0.551493	0.167909	0.158353	0.480349	911790	879774	745133	742956	910489	962132	1.09092e+06	1.2235e+06	1.15318e+06	1.20019e+06	839643	819717	679314	648621	651296	1.51786e+06	1.10642e+06	1.0269e+06	461567	897916	1.01661e+06	1.03971e+06	1.10293e+06	578876	689826	100410
n18	226.193	4.04011	C14H26O2	FA (14:1) tetradecenoic acid	6	Lipids: Fatty Acyls	Fatty Acids and Conjugates	6491200	1.1425	1	0.534691	0.480747	0.35541	0.103333	0.15025	0.851555	0.982686	0.737308	0.620418	0.336644	0.137571	0.130063	0.407678	4.43424e+06	5.25648e+06	4.16237e+06	6.4912e+06	5.67544e+06	4.26043e+06	4.3361e+06	4.00964e+06	5.24328e+06	4.92487e+06	2.37757e+06	2.02264e+06	2.40468e+06	2.31459e+06	3.05775e+06	2.51042e+06	2.12574e+06	2.245e+06	1.71353e+06	2.35401e+06	1.33808e+06	1.30192e+06	1.29083e+06	1.66605e+06	2.49734e+06	544920
n2254	228.136	4.86897	C12H20O4	Traumatic acid	6	Lipids: Fatty Acyls	alpha-Linolenic acid metabolism	234805	0.967048	1	1.22855	0.834335	0.933747	0.685175	0.659839	0.993761	0.779192	0.78423	0.795984	0.667202	0.585604	0.612559	0.787547	85364.5	140307	76710.3	92524	58033.1	160047	78556.8	96180	72653.2	60935.6	234805	82415.8	82720.2	114356	61119.2	69650.1	104095	68105.1	64050.4	84878.8	77517.2	77487.2	63928.5	136730	81678.3	58397.9
p764	234.198	4.14175	C16H26O	[FA (16:3)] 4,6,11-hexadecatrienal	6	Lipids: Fatty Acyls	Fatty aldehydes	5524712	0.897384	1	0.622312	0.826889	0.578781	0.058445	0.0735053	0.964258	1.20165	0.893807	0.876611	0.51715	0.0635573	0.0662433	0.48756	2.8072e+06	3.90371e+06	4.03856e+06	3.68498e+06	3.29764e+06	2.16175e+06	3.96862e+06	5.2097e+06	4.48423e+06	3.93546e+06	2.17327e+06	2.59373e+06	2.49751e+06	2.3049e+06	2.72732e+06	4.28348e+06	3.25403e+06	3.11494e+06	1.78159e+06	3.90507e+06	2.12592e+06	1.91017e+06	1.39723e+06	2.64074e+06	3.36252e+06	528266
n1614	242.188	4.126	C14H26O3	[FA oxo(14:0)] 3-oxo-tetradecanoic acid	6	Lipids: Fatty Acyls	Fatty Acids and Conjugates	2973809	0.760308	1	0.662635	0.972019	0.754779	0.142954	0.212553	0.48521	0.593564	1.07937	0.834657	0.483693	0.18694	0.162424	0.489117	953952	1.08418e+06	890597	1.06123e+06	1.19997e+06	1.4198e+06	1.31797e+06	1.20454e+06	1.44947e+06	1.43432e+06	1.09608e+06	890936	738384	810164	987648	1.63933e+06	1.4148e+06	886900	1.96372e+06	730355	1.37966e+06	1.02146e+06	1.18622e+06	626853	938012	187840
n4	242.225	4.00242	C15H30O2	FA methyl(14:0)	6	Lipids: Fatty Acyls	Fatty Acids and Conjugates	14315602	0.950005	1	0.899193	1.16287	1.08051	0.498092	0.636638	0.950588	0.948666	0.977382	1.41226	0.96876	0.62316	0.673694	0.863004	6.99287e+06	7.25688e+06	8.65599e+06	7.74669e+06	8.37473e+06	7.71175e+06	1.10061e+07	6.36137e+06	8.42608e+06	7.57568e+06	7.75955e+06	5.92971e+06	7.45249e+06	9.99586e+06	5.80213e+06	1.32182e+07	8.64208e+06	1.07462e+07	5.86782e+06	9.2977e+06	1.16119e+07	9.26985e+06	5.32819e+06	7.19483e+06	1.09836e+07	3.61625e+06
n1285	248.177	4.41622	C16H24O2	[FA (16:4)] hexadecatetraenoic acid	6	Lipids: Fatty Acyls	Fatty Acids and Conjugates	186724	1.14188	1	1.06429	1.11845	1.26094	0.970587	1.04104	1.04778	0.894609	0.952989	0.851391	0.930709	0.807336	0.80719	0.874399	127648	131591	150397	137051	112431	94123	162360	81559.7	118830	120349	77913	110785	139588	178519	107529	146653	145470	145802	85676.2	121990	172555	141750	157723	143071	112745	116856
n20	252.209	3.99338	C16H28O2	FA (16:2)	6	Lipids: Fatty Acyls	Fatty Acids and Conjugates	3820952	1.50653	1	0.807974	0.54185	0.280628	0.0367366	0	1.23602	1.00713	0.473713	0.465671	0.188568	0.00880968	0	0.420572	2.0347e+06	2.46427e+06	2.19597e+06	2.77958e+06	3.82095e+06	1.58318e+06	1.50054e+06	1.89729e+06	1.75124e+06	2.09295e+06	1.23114e+06	886200	1.6764e+06	1.38735e+06	1.94945e+06	1.41317e+06	960824	1.09835e+06	859134	450464	274526	342642	573615	642033	643781	0
n8	256.24	3.97583	C16H32O2	FA(16:0)	6	Lipids: Fatty Acyls	Fatty acid biosynthesis__Fatty acid elongation in mitochondria__Fatty acid metabolism__Biosynthesis of unsaturated fatty acids	684831793	0.96669	1	0.641192	0.748388	0.683851	0.281692	0.328317	0.795442	0.885923	0.642425	0.820335	0.531516	0.278127	0.294281	0.556768	5.85575e+08	6.05428e+08	5.5947e+08	5.57309e+08	6.27725e+08	5.92761e+08	6.84832e+08	5.67242e+08	5.81717e+08	6.10105e+08	3.99014e+08	3.40784e+08	4.49469e+08	3.97108e+08	3.60706e+08	5.42981e+08	4.38831e+08	4.79062e+08	3.42127e+08	4.69596e+08	4.18283e+08	3.6958e+08	2.73789e+08	4.23791e+08	5.91178e+08	1.74454e+08
p98	268.204	4.32311	C16H28O3	[FA oxo(16:2)] cyclopentanehexanoic acid	6	Lipids: Fatty Acyls	Octadecanoids	61550164	0.975506	1	0.299772	0.907843	0.505571	0.00863805	0.0129413	1.1174	1.58506	0.897798	1.42338	0.82428	0.0227616	0.0155102	0.493302	2.41581e+07	4.03424e+07	2.21159e+07	2.99966e+07	2.63995e+07	2.44211e+07	3.42745e+07	2.82739e+07	2.81213e+07	3.15125e+07	8.45368e+06	1.26775e+07	7.23813e+06	5.88974e+06	9.68859e+06	2.86188e+07	3.42411e+07	3.02223e+07	1.1089e+07	2.89216e+07	1.24618e+07	1.35312e+07	1.11319e+07	1.71826e+07	1.98111e+07	282074
n462	268.24	3.97617	C17H32O2	FA methyl(16:1)	6	Lipids: Fatty Acyls	Fatty Acids and Conjugates	44124949	0.840281	1	0.480956	4.413	1.17445	1.49624	1.05041	0.978048	1.08004	0.577755	3.80491	1.64272	2.14134	1.0311	1.72673	6.68775e+06	6.76475e+06	5.78756e+06	6.45407e+06	6.60781e+06	7.257e+06	8.31962e+06	7.12376e+06	8.32389e+06	7.41757e+06	3.85026e+06	3.60788e+06	4.49327e+06	3.08033e+06	3.45709e+06	4.41249e+07	3.53245e+07	3.43223e+07	2.32512e+07	3.26211e+07	1.17554e+07	1.16396e+07	5.48205e+06	8.33918e+06	7.93166e+06	1.24525e+07
n449	270.219	4.10893	C16H30O3	FA oxo(16:0)	6	Lipids: Fatty Acyls	Fatty Acids and Conjugates	29661886	0.836204	1	0.512806	0.759322	0.584794	0.0607912	0.0812985	0.856308	1.15415	0.842481	0.948031	0.456474	0.0623233	0.0621132	0.479441	1.20009e+07	1.80346e+07	2.18911e+07	1.78448e+07	1.75213e+07	1.422e+07	2.33669e+07	2.37159e+07	2.03772e+07	2.27116e+07	8.74347e+06	1.14004e+07	1.129e+07	9.76115e+06	1.23377e+07	2.13942e+07	1.75142e+07	1.62171e+07	7.0577e+06	1.70837e+07	1.08115e+07	1.04884e+07	6.36484e+06	1.31048e+07	2.0278e+07	1.93585e+06
n24	270.256	3.95523	C17H34O2	FA (17:0)	6	Lipids: Fatty Acyls	Fatty Acids and Conjugates	23481925	0.954409	1	0.950794	0.904277	1.13825	0.470375	0.690417	0.920315	0.857127	0.965858	1.2888	0.948021	0.591708	0.683239	0.811599	1.02016e+07	1.09859e+07	1.56787e+07	1.08648e+07	1.46874e+07	1.19778e+07	1.70352e+07	1.01503e+07	1.34599e+07	1.27769e+07	1.18226e+07	9.53699e+06	1.417e+07	1.57149e+07	1.09375e+07	1.47782e+07	9.63588e+06	1.4345e+07	8.96505e+06	1.14156e+07	2.20703e+07	1.27139e+07	8.58959e+06	9.76483e+06	2.13033e+07	6.04844e+06
n453	272.235	4.02494	C16H32O3	FA hydroxy(16:0)] hexadecanoic acid	6	Lipids: Fatty Acyls	Fatty Acids and Conjugates	2862285	0.797574	1	0.938385	0.851599	0.704281	0.272954	0.335623	0.640896	0.796339	0.537198	0.750133	0.608183	0.298946	0.35918	0.628975	2.2287e+06	1.28703e+06	2.6337e+06	1.8964e+06	1.8328e+06	2.66755e+06	2.34646e+06	2.11899e+06	2.80938e+06	2.44348e+06	1.93863e+06	2.08537e+06	2.86228e+06	2.12282e+06	2.61358e+06	2.52042e+06	2.32995e+06	2.38737e+06	999185	2.31084e+06	1.41835e+06	1.87237e+06	2.10922e+06	1.94728e+06	1.37589e+06	522222
p1916	279.256	4.4605	C18H33NO	Linoleamide	6	Lipids: Fatty Acyls	Fatty amides	1561846	0.451495	1	0.682026	0.654501	0.507753	0.534845	0.763817	0.311061	0.54318	0.312528	0.432469	0.457682	0.406274	0.502307	0.659981	91968	382922	415312	593203	346788	129325	713868	1.14269e+06	1.56185e+06	505891	521242	194300	465095	716835	867207	482638	112210	254187	404001	1.40006e+06	159789	596635	261074	513715	527026	590009
n9	282.256	3.94548	C18H34O2	FA (18:1)	6	Lipids: Fatty Acyls	Fatty Acids and Conjugates	653935325	1.13063	1	0.318777	0.575364	0.212497	0.0656734	0.065107	0.930649	0.89948	0.407494	0.586507	0.247211	0.0785112	0.065776	0.364817	5.21019e+08	5.19817e+08	5.57775e+08	6.53935e+08	6.44034e+08	4.60751e+08	4.2767e+08	4.94405e+08	5.91504e+08	5.87583e+08	1.35074e+08	1.37861e+08	1.85587e+08	1.39842e+08	2.18315e+08	3.34273e+08	2.54868e+08	3.25695e+08	2.68894e+08	2.90305e+08	7.82989e+07	9.77031e+07	1.12937e+08	1.19131e+08	1.36327e+08	2.31656e+07
p566	284.235	4.11539	C17H32O3	FA oxo(17:0)	6	Lipids: Fatty Acyls	Fatty Acids and Conjugates	950926	1.18001	1	1.40029	0.925823	1.14011	0.287307	0.365631	1.11301	0.779638	0.807955	0.666818	0.656383	0.368947	0.363653	0.519895	464920	379902	547875	435323	395010	350432	316459	320101	493260	403652	341412	322796	550220	950926	472660	446091	433308	276889	182800	405070	407689	398364	460923	612635	268246	117633
p1968	290.188	7.74816	C18H26O3	8-hydroxy-13Z-octadecene-9,11-diynoic acid	6	Lipids: Fatty Acyls	Other Octadecanoids [FA0200]	304630	1.28175	1	1.32147	1.01987	1.30714	1.11576	1.26337	1.40312	1.22373	1.33733	0.962057	1.27674	1.21204	1.08391	1.01221	296527	254758	148928	229420	169052	154706	167616	192221	164187	178446	241870	236432	272644	199277	182504	153334	217818	145321	169058	188677	198881	235061	247962	248747	189797	252988
p97	296.235	4.21595	C18H32O3	FA hydroxy (18:2)	6	Lipids: Fatty Acyls	Fatty Acids and Conjugates	134231662	0.910184	1	0.55933	0.844555	0.625606	0.136833	0.146898	1.00566	1.29351	0.864442	1.23713	0.741271	0.132436	0.110764	0.579067	4.71769e+07	7.07684e+07	6.10707e+07	7.61451e+07	7.06754e+07	5.67914e+07	7.82258e+07	7.47637e+07	7.18549e+07	7.6354e+07	3.37027e+07	5.16198e+07	4.64387e+07	3.21137e+07	3.63595e+07	6.44408e+07	8.2958e+07	5.68879e+07	2.93077e+07	6.87477e+07	3.4794e+07	4.77069e+07	3.65618e+07	5.36576e+07	5.12402e+07	8.17297e+06
n27	298.287	3.92321	C19H38O2	FA methyl(18:0)	6	Lipids: Fatty Acyls	Fatty Acids and Conjugates	2135395	0.720199	1	0.896346	0.573756	0.89206	0.268844	0.498309	0.745317	0.643157	0.82226	0.756469	0.728599	0.313955	0.535291	0.564878	620577	807941	1.29985e+06	495597	1.79692e+06	1.37372e+06	2.13539e+06	711020	1.38819e+06	1.36321e+06	1.09697e+06	977500	1.2171e+06	1.78007e+06	1.17726e+06	1.18431e+06	276002	925965	946696	666985	1.83e+06	1.02354e+06	868811	731238	1.76545e+06	289766
p1613	310.287	4.16316	C20H38O2	FA (20:1)	6	Lipids: Fatty Acyls	Fatty Acids and Conjugates	2132163	0.750566	1	1.08244	0.957888	1.00243	0.81384	1.04285	0.972462	1.07279	1.01774	1.09411	1.11943	0.829309	0.774598	0.999761	367860	833303	799944	780687	686182	510096	1.17909e+06	1.01945e+06	1.15903e+06	752806	504928	1.02947e+06	1.40648e+06	1.29318e+06	767353	574935	1.32493e+06	889696	696309	940037	609558	1.26991e+06	970655	1.20445e+06	577147	537441
n91	312.23	4.16541	C18H32O4	FA hydroxy(18:2)	6	Lipids: Fatty Acyls	Octadecanoids	1688085	0.808923	1	0.635813	0.895036	0.854272	0.207153	0.254251	0.78864	0.968679	0.652338	1.06548	0.708133	0.217176	0.222451	0.627522	630993	1.01917e+06	796149	961245	762170	848696	1.21829e+06	980193	992329	1.11516e+06	687004	787519	687701	570349	544833	1.05916e+06	1.26056e+06	960804	522079	811012	663775	1.2605e+06	501083	1.19143e+06	786707	164209
p719	312.266	7.75205	C19H36O3	[FA oxo(19:0)] 18-oxo-nonadecanoic acid	6	Lipids: Fatty Acyls	Fatty Acids and Conjugates	1701318	1.08014	1	0.621185	0.711536	0.396673	0.57693	0.495188	0.899591	0.781418	0.59892	0.561002	0.495646	0.475085	0.370235	0.505357	1.70132e+06	1.50984e+06	1.33014e+06	993115	1.36864e+06	1.27084e+06	1.3153e+06	1.16966e+06	1.34237e+06	1.29272e+06	759472	725061	1.03301e+06	734796	717581	1.14662e+06	1.05497e+06	854884	666538	824332	411933	422158	678704	586621	435676	977612
n26	312.303	3.90419	C20H40O2	FA (20:0)	6	Lipids: Fatty Acyls	Fatty Acids and Conjugates	4930535	0.984693	1	0.919926	0.725391	0.968381	0.471456	0.636197	1.06081	0.824398	1.01332	0.948699	0.700074	0.573233	0.619566	0.600112	3.12044e+06	2.97223e+06	3.36537e+06	2.75609e+06	3.89961e+06	3.06862e+06	3.69775e+06	2.60144e+06	3.33106e+06	3.66537e+06	2.83217e+06	1.96919e+06	3.77184e+06	4.00994e+06	2.47074e+06	3.24212e+06	1.89968e+06	2.34926e+06	1.95979e+06	2.41963e+06	4.06103e+06	2.30605e+06	2.4376e+06	2.53156e+06	4.51057e+06	1.46168e+06
p1958	318.22	7.73866	C20H30O3	12-oxo-5Z,8Z,10E,14Z-eicosatetraenoic acid	6	Lipids: Fatty Acyls	Hydroxy/hydroperoxyeicosatetraenoic acids [FA0306]	423216	0.914203	1	1.11228	1.02749	1.15111	0.990554	1.00917	1.28829	1.06189	1.09051	0.822676	0.965529	0.989505	1.02758	0.837285	232702	233187	167673	158266	251201	216359	260705	231113	208558	224182	339593	261086	270370	188946	209019	233708	188940	292505	201109	256020	222335	198956	403438	253064	235534	286688
n1583	330.241	4.56396	C18H34O5	FA trihydroxy(18:1)	6	Lipids: Fatty Acyls	Fatty Acids and Conjugates	656984	0.999591	1	0.349939	0.699407	0.476957	0.147576	0.159086	0.752602	0.836713	0.389938	0.665154	0.346107	0.194514	0.195864	0.503389	186306	642828	456339	656984	476309	348010	616420	487328	480102	487896	149214	227746	188304	143959	137544	342764	482008	390122	163051	314449	224423	254636	143916	219234	311909	69101.5
p290	335.319	4.33793	C22H41NO	Pipericine	6	Lipids: Fatty Acyls	Undefined	8499660	0.305944	1	0.431042	0.359821	0.261747	0.436588	0.590509	0.28927	0.286473	0.242131	0.288356	0.248647	0.425373	0.308099	0.528926	816323	2.05415e+06	2.40763e+06	622344	1.33244e+06	686995	6.27065e+06	4.00999e+06	8.49966e+06	4.1739e+06	850787	715552	1.85204e+06	3.63289e+06	3.13908e+06	899193	486216	827765	2.7942e+06	3.49921e+06	654763	799652	1.8827e+06	1.38174e+06	1.46915e+06	1.55536e+06
n814	336.23	7.73038	C20H32O4	FA hydroxy(20:4) eicosatetraenoic acid	6	Lipids: Fatty Acyls	Arachidonicacidmetabolism	896890	1.12555	1	0.969713	0.969146	1.05986	0.768924	0.848029	1.10958	0.972557	0.953058	0.747244	0.997859	0.903085	0.875768	0.882404	648710	895007	509453	740593	784934	791288	634407	567144	573261	613416	867974	570497	802754	377423	464570	562927	460184	752536	565807	739960	554407	711312	817981	767077	519057	670002
p1746	340.189	4.39902	C18H28O6	11-dehydro-2,3-dinor-TXB2	6	Lipids: Fatty Acyls	Eicosanoids	2966279	1.23348	1	1.16905	0.94857	0.876151	0.848086	1.0818	0.674073	0.719105	1.05632	0.879501	0.631435	0.951501	0.779039	0.871269	650325	1.73877e+06	351759	2.95874e+06	1.38606e+06	634617	2.12968e+06	327887	1.5143e+06	1.13797e+06	471143	2.09851e+06	1.21079e+06	1.43084e+06	1.50427e+06	988483	1.58814e+06	1.0778e+06	743211	1.05138e+06	985829	1.04469e+06	1.26777e+06	398536	1.33619e+06	1.28745e+06
n816	350.209	7.74508	C20H30O5	15-Keto-prostaglandinE2	6	Lipids: Fatty Acyls	Eicosanoids	679050	1.1391	1	1.11967	1.01981	1.17891	0.982276	0.961767	1.14573	1.04249	1.12141	0.967591	0.977585	0.972613	1.07484	0.957663	458509	641908	406454	494912	495584	443110	478769	457380	380848	432291	670685	419523	527431	400551	436582	395513	381957	553076	421084	484189	457931	526624	489720	679050	431310	546378
n858	352.225	7.74814	C20H32O5	[FA trihydroxy(20:4)] 5S,12R,20-trihydroxy-6Z,8E,10E,14Z-eicosatetraenoic acid	6	Lipids: Fatty Acyls	Eicosanoids	866101	1.07451	1	1.1439	1.05773	1.05437	0.884387	0.909417	1.18417	1.01644	1.05289	1.04949	0.949219	0.93108	1.02661	0.886779	694047	720159	565183	643345	487773	646125	563890	534350	546139	604315	764181	619070	778777	554671	594673	575553	559305	753610	510180	663298	585280	581340	728038	619836	537709	601275
n869	354.204	7.74793	C19H30O6	[FA (8:1/5:2/7:0)] 5-hydroperoxy-7-[3,5-epidioxy-2-(2-octenyl)-cyclopentyl]-6-heptenoic acid	6	Lipids: Fatty Acyls	Fatty Acids and Conjugates	475153	1.09329	1	1.20482	1.01533	1.05034	0.9185	0.924346	1.13282	0.9664	1.07431	0.929795	0.998474	0.936717	0.959996	0.90262	330297	447158	259172	395754	293940	295994	324356	337186	273646	347828	475153	348309	447529	315242	316184	290896	290697	378099	352710	290814	335505	312625	401379	318944	290042	295683
n2250	354.204	4.91442	C19H30O6	[FA (8:1/5:2/7:0)] 5-hydroperoxy-7-[3,5-epidioxy-2-(2-octenyl)-cyclopentyl]-6-heptenoic acid	6	Lipids: Fatty Acyls	Fatty Acids and Conjugates	306285	1.26198	1	1.16429	1.05667	1.0604	0.970484	0.883548	1.23039	1.32248	1.11648	0.877498	1.07579	0.883633	0.945958	0.956444	201278	270025	250764	238561	189798	160686	225751	174615	177743	172806	197119	181809	240654	203179	238609	220949	179750	225171	120595	216798	179308	175378	190524	196822	224630	194510
n823	366.204	7.74474	C20H30O6	[FA hydroxy(22:4/2:0)] eicosatetraenedioic acid	6	Lipids: Fatty Acyls	Eicosanoids	378783	1.23905	1	1.15126	1.08687	1.15317	0.97753	1.05558	1.49815	1.18464	1.11246	1.132	1.11481	1.06495	1.19211	1.05807	191825	366414	180831	242257	240069	209108	224428	215562	159667	176984	257077	219476	275519	192242	190537	176869	194718	276933	188034	234825	177206	228146	230810	318794	181778	246601
p1139	548.48	3.78155	C35H64O4	Cohibin A	6	Lipids: Fatty Acyls	Undefined	17804440	1.19327	1	1.20444	0.53491	0.632943	0.359546	0.301041	1.28109	1.01734	0.969013	0.549438	0.608891	0.318452	0.287587	0.570824	1.77742e+07	1.40635e+07	1.29946e+07	1.25768e+07	1.57455e+07	1.12448e+07	1.17811e+07	1.21529e+07	1.30765e+07	1.30507e+07	1.23192e+07	1.24653e+07	1.69589e+07	1.74915e+07	1.46042e+07	7.27365e+06	5.85417e+06	6.34005e+06	7.49595e+06	5.82935e+06	7.20795e+06	6.29082e+06	1.03391e+07	8.17514e+06	6.79013e+06	4.5681e+06
p538	574.495	3.77049	C37H66O4	Montecristin	6	Lipids: Fatty Acyls	Undefined	47525246	1.18114	1	1.4932	0.725499	0.964632	0.304418	0.272463	1.27074	1.11146	1.04028	0.939524	1.0156	0.265691	0.211537	0.723056	3.72321e+07	3.12022e+07	2.89591e+07	3.13712e+07	3.6147e+07	2.47147e+07	2.75298e+07	2.7152e+07	2.95336e+07	3.06909e+07	3.57274e+07	3.6574e+07	4.75252e+07	4.67522e+07	4.19029e+07	2.34994e+07	2.16184e+07	1.96139e+07	1.81081e+07	1.84552e+07	2.53519e+07	2.51268e+07	3.52342e+07	2.84605e+07	2.05095e+07	8.46954e+06
p535	576.511	3.76708	C37H68O4	Cohibin C	6	Lipids: Fatty Acyls	Undefined	99832447	0.980567	1	1.12766	1.08788	1.27976	0.356349	0.437514	0.965492	1.07277	1.01337	1.24161	1.43624	0.3227	0.310853	0.719692	7.17345e+07	5.58899e+07	4.78963e+07	3.68633e+07	5.99738e+07	4.2195e+07	5.68532e+07	5.85763e+07	6.35258e+07	5.66052e+07	4.98892e+07	5.30016e+07	7.99916e+07	7.42224e+07	5.61092e+07	6.3326e+07	6.83215e+07	6.18794e+07	4.75989e+07	6.10378e+07	6.6135e+07	6.7203e+07	9.98324e+07	7.71614e+07	4.5128e+07	2.28603e+07
n467	650.388	4.04485	C32H58O13	25-O-(2''-beta-D-glucopyranosyl-beta-D-glucopyranosyl)-25-hydroxy-11E-eicosenoic acid	6	Lipids: Fatty Acyls	Fatty acyl glycosides	22596041	0	0	0	0	0	4655.53	9108.5	0	0	0	0	0	1796.66	3285.61	1190.93	0	0	0	0	0	0	0	0	0	0	0	0	0	0	0	0	0	0	0	0	0	0	0	0	0	6.14929e+06
n2677	300.23	4.25708	C17H32O4	MG(0:0/14:1(9Z)/0:0)	8	Lipids: Glycerolipids	Monoradylglycerols	483771	0.44389	1	0	4.81352	1.77257	0	0	0.282271	1.16725	0	6.78853	3.57034	0	0	1.42958	0	102643	0	0	0	0	128928	0	102308	0	0	0	0	0	0	272966	265633	214548	99421.9	260489	95906.6	133440	0	102683	77852.8	0
p1065	330.277	4.3183	C19H38O4	MG(0:0/16:0/0:0)	8	Lipids: Glycerolipids	Monoradylglycerols	23376285	0.658932	1	2.53777	1.47351	1.87246	2.56899	2.80532	0.78267	1.59788	1.96809	1.5548	2.71382	3.31869	3.35689	1.84384	1.97606e+06	2.55154e+06	1.97143e+06	1.64364e+06	1.68749e+06	2.6957e+06	3.19149e+06	3.89795e+06	2.29618e+06	2.83701e+06	3.23713e+06	6.17721e+06	1.66835e+07	7.07178e+06	4.68961e+06	2.50213e+06	8.25413e+06	4.90716e+06	2.39317e+06	3.92568e+06	3.603e+06	9.26587e+06	5.70756e+06	6.78766e+06	2.56983e+06	4.51702e+06
p1068	358.308	4.25104	C21H42O4	MG(18:0/0:0/0:0)	6	Lipids: Glycerolipids	Monoradylglycerols	11416282	0.820898	1	1.72679	1.1826	1.35614	1.34989	1.81469	1.08443	1.46711	1.6275	1.16179	1.88327	1.84923	1.94312	1.29387	1.85432e+06	4.38519e+06	2.56607e+06	2.27899e+06	2.24169e+06	2.66372e+06	4.36886e+06	3.34034e+06	3.30345e+06	2.5574e+06	2.99386e+06	6.11476e+06	9.22261e+06	4.51015e+06	5.19089e+06	2.59298e+06	4.69528e+06	4.14006e+06	4.162e+06	3.60765e+06	2.83145e+06	5.91248e+06	5.27454e+06	5.20191e+06	2.79489e+06	3.04662e+06
p1130	550.495	3.78011	C35H66O4	DG(P-32:1)	6	Lipids: Glycerolipids	Diradylglycerols	18479219	1.4217	1	0.567689	0.820595	0.5764	0.665339	0.581427	1.34603	1.03055	0.963458	0.510412	0.647749	0.461274	0.350486	0.3849	1.71495e+07	1.59628e+07	1.40213e+07	7.6075e+06	1.84792e+07	5.46428e+06	1.15571e+07	1.16424e+07	1.16871e+07	1.1151e+07	3.84657e+06	5.30158e+06	8.15562e+06	6.96852e+06	4.96474e+06	8.32124e+06	7.60103e+06	9.2071e+06	7.67117e+06	9.46162e+06	6.1827e+06	4.66718e+06	8.16121e+06	6.60363e+06	4.07094e+06	9.51508e+06
p606	602.526	3.75015	C39H70O4	1-(14-methyl-pentadecanoyl)-2-(8-[3]-ladderane-octanyl)-sn-glycerol	6	Lipids: Glycerolipids	Diradylglycerols	10987627	1.04547	1	1.41149	0.864787	0.99403	1.45055	1.21816	0.964729	0.908838	0.768039	0.837285	0.950822	1.7541	1.23029	1.00063	8.10602e+06	5.33403e+06	4.97271e+06	4.64102e+06	6.26214e+06	4.48017e+06	5.26165e+06	5.23407e+06	7.18478e+06	5.88015e+06	6.506e+06	6.48794e+06	8.99279e+06	9.60899e+06	7.98358e+06	5.72065e+06	5.19342e+06	4.31111e+06	4.62629e+06	4.39787e+06	5.43661e+06	4.77419e+06	8.59954e+06	6.13637e+06	2.92671e+06	7.96863e+06
p626	616.543	3.75183	C40H72O4	1-(10-methyl-hexadecanoyl-2-(8-[3]-ladderane-octanyl)-sn-glycerol	6	Lipids: Glycerolipids	Diradylglycerols	1545956	0	0	0	342.131	261.333	718.552	780.956	0	0	0	174.994	229.292	1061.18	846.48	384.835	0	0	0	0	0	0	0	0	0	0	0	0	0	0	0	458629	430745	261856	240295	319129	367314	422329	195528	321494	0	778128
p2321	425.255	4.90759	C19H40NO7P	LysoPE(0:0/14:0)	8	Lipids: Glycerophospholipids	Glycerophosphoethanolamines	3648793	1.40369	1	0.506459	0.588213	0.26704	0.518142	0.392426	1.43174	1.18554	0.73134	0.406458	0.454483	0.530238	0.441074	0.64232	3.64879e+06	2.74124e+06	2.32515e+06	2.35126e+06	2.8224e+06	1.84954e+06	1.82387e+06	1.84568e+06	2.22648e+06	2.14893e+06	1.10438e+06	962871	1.22829e+06	795277	920337	1.28034e+06	1.57727e+06	1.11891e+06	922399	921146	438371	441856	732049	498821	531134	1.06344e+06
n2509	436.259	4.70271	C21H41O7P	PA(18:1(9Z)/0:0)	8	Lipids: Glycerophospholipids	Glycerolipid metabolism__Glycerophospholipid metabolism	628764	0.77187	1	1.30811	0.911803	0.893545	0.687688	0.774207	1.44905	1.03347	1.06771	0.943059	1.15868	0.734605	0.869845	1.11549	91558.2	196788	140969	296527	158762	139252	292594	275624	241584	196999	245380	413070	468262	226280	146171	132126	312140	202564	175345	222800	67487.1	280569	193773	271849	210372	64635.6
p753	453.286	4.87682	C21H44NO7P	LysoPE(16:0)	8	Lipids: Glycerophospholipids	Glycerophosphoethanolamines	77407633	1.29534	1	0.526986	0.747571	0.348813	0.473279	0.404453	1.05655	0.884475	0.535413	0.433239	0.456557	0.421652	0.352287	0.536876	7.03833e+07	7.74076e+07	5.31094e+07	5.42529e+07	6.32295e+07	4.78338e+07	4.55013e+07	4.84867e+07	4.81145e+07	5.58546e+07	2.5827e+07	2.28437e+07	3.39303e+07	1.9929e+07	2.69983e+07	4.31704e+07	4.14111e+07	3.62901e+07	2.8851e+07	3.40235e+07	1.31816e+07	1.49777e+07	2.47893e+07	1.63138e+07	1.64725e+07	2.78838e+07
n2497	477.286	7.74999	C23H44NO7P	LysoPE(18:2)	8	Lipids: Glycerophospholipids	Glycerophosphoethanolamines	601388	0.971758	1	0.569806	0.46542	0.134519	0.338672	0.247414	1.01645	1.00473	0.660565	0.399553	0.330047	0.341936	0.331403	0.562785	445777	470726	434717	520402	382127	504331	447641	440524	474409	452344	168652	189123	567415	180732	215600	273040	279013	247135	92267.5	187970	0	164867	0	147117	0	0
p514	479.301	4.81703	C23H46NO7P	LysoPE(18:1)	8	Lipids: Glycerophospholipids	Glycerophosphoethanolamines	169892073	1.2301	1	0.400946	0.654268	0.251815	0.134859	0.131405	0.983708	0.855495	0.517794	0.396325	0.340639	0.144322	0.123078	0.457396	1.67979e+08	1.69892e+08	1.30501e+08	1.44386e+08	1.3971e+08	1.21249e+08	1.28125e+08	1.21658e+08	1.24002e+08	1.16677e+08	5.61721e+07	4.64169e+07	5.51789e+07	3.63489e+07	5.11466e+07	1.00458e+08	8.25037e+07	7.63278e+07	6.93749e+07	7.15589e+07	2.52121e+07	2.56992e+07	3.79838e+07	3.06843e+07	3.44585e+07	1.63974e+07
p711	479.301	7.75156	C23H46NO7P	PE(18:1)	8	Lipids: Glycerophospholipids	Glycerophosphoethanolamines	84520873	1.28853	1	0.405044	0.680029	0.234808	0.132587	0.128087	0.923642	0.84011	0.481991	0.597464	0.301441	0.135732	0.108111	0.429275	7.19851e+07	8.45209e+07	5.70002e+07	5.96249e+07	6.29635e+07	5.2327e+07	5.25803e+07	5.08387e+07	5.11221e+07	5.39676e+07	2.46947e+07	1.90131e+07	2.55369e+07	1.65e+07	1.99053e+07	4.73609e+07	3.59251e+07	3.43184e+07	2.88765e+07	3.08948e+07	1.02038e+07	8.51142e+06	1.65491e+07	1.36387e+07	1.23433e+07	8.15507e+06
n1338	482.265	4.0111	C22H43O9P	LysoPG(16:1(9Z)/0:0)	8	Lipids: Glycerophospholipids	Glycerophosphoglycerols	6098488	1.49359	1	0.890828	0.352857	0.213991	0.0855522	0.0190762	1.61672	1.43411	1.92892	0.551303	0.737762	0.0531903	0.0553952	0.786052	2.49874e+06	3.53724e+06	1.95947e+06	2.48705e+06	2.68969e+06	1.67255e+06	2.16106e+06	1.83667e+06	1.7795e+06	1.36937e+06	1.42073e+06	1.3705e+06	2.32905e+06	1.39289e+06	1.34318e+06	953757	395884	655041	805073	302141	281101	253514	576682	329965	445960	182079
p1357	493.317	4.85056	C24H48NO7P	LysoPC(16:1)	8	Lipids: Glycerophospholipids	Glycerophosphocholines	15662601	0.935794	1	1.13007	2.62686	0.845594	9.63888	6.82648	0.685811	1.05172	1.09296	1.0095	1.35025	9.06728	5.61691	2.55701	1.06809e+06	1.76584e+06	1.01346e+06	1.04004e+06	951982	1.13265e+06	1.44551e+06	1.42869e+06	1.21228e+06	1.02092e+06	1.08488e+06	1.2002e+06	3.18531e+06	880627	700647	3.83668e+06	4.44885e+06	3.02487e+06	2.29657e+06	2.78478e+06	764366	1.41715e+06	991039	1.4732e+06	630799	1.20982e+07
p1758	493.317	7.7481	C24H48NO7P	LysoPC(16:1(9Z))	8	Lipids: Glycerophospholipids	Glycerophosphocholines	6948934	1.06106	1	1.02758	4.71357	1.16079	16.2665	11.1481	0.805825	0.931995	0.806512	1.74217	1.3516	14.4257	8.52027	4.45374	434993	485936	316642	242726	215817	286370	454921	298063	342158	216993	251956	301328	641124	234523	213656	1.91693e+06	1.90585e+06	1.55623e+06	1.0103e+06	1.14536e+06	353335	427005	416443	426349	232397	6.26721e+06
p1026	495.332	4.88674	C24H50NO7P	LysoPC(16:0)	8	Lipids: Glycerophospholipids	Glycerophosphocholines	31877883	0.675985	1	1.28743	0.889565	0.800569	0.869185	0.906206	0.388337	1.12449	1.05267	0.831886	1.27132	0.927335	1.05733	1.34154	5.82107e+06	1.03189e+07	5.39289e+06	6.46312e+06	6.07556e+06	7.79842e+06	1.20846e+07	1.15564e+07	1.05263e+07	8.43703e+06	7.36855e+06	1.01459e+07	3.18779e+07	9.58337e+06	5.9143e+06	6.0581e+06	1.50238e+07	9.73733e+06	4.57719e+06	9.44019e+06	2.99528e+06	1.18761e+07	7.18929e+06	1.36159e+07	4.67438e+06	4.62348e+06
p2223	521.348	7.75032	C26H52NO7P	PC(18:1)	8	Lipids: Glycerophospholipids	Glycerophosphocholines	3784011	0.686494	1	0.974198	0.838781	0.681393	0.680855	0.736153	0.425748	0.850493	0.830616	0.714922	0.824641	0.679988	0.766213	0.872643	1.46608e+06	1.67035e+06	1.33328e+06	1.1918e+06	967552	1.44849e+06	2.22191e+06	1.95798e+06	2.31735e+06	1.71068e+06	1.26369e+06	1.82918e+06	3.78401e+06	1.57603e+06	954346	1.50927e+06	2.01881e+06	1.61939e+06	999592	1.95255e+06	568489	1.52805e+06	1.27104e+06	2.49344e+06	718788	617028
p1794	523.363	4.80824	C26H54NO7P	LysoPC(18:0)	8	Lipids: Glycerophospholipids	Glycerophosphocholines	7074489	0.62557	1	1.15636	1.05844	0.96018	0.93273	1.03138	0.67197	1.098	0.822365	1.0127	1.05233	0.926284	0.940747	1.14732	746298	2.75814e+06	1.74906e+06	2.0873e+06	1.98689e+06	1.99784e+06	3.37237e+06	3.60723e+06	3.58528e+06	2.34796e+06	1.7449e+06	2.82092e+06	7.07449e+06	3.32649e+06	2.27535e+06	1.41829e+06	4.75099e+06	3.15282e+06	2.85719e+06	3.60281e+06	967605	3.61399e+06	2.95963e+06	5.17867e+06	1.59705e+06	1.23128e+06
n2047	572.296	7.74635	C25H49O12P	[PI(16:0)] 1-hexadecanoyl-sn-glycero-3-phospho-(1'-myo-inositol)	8	Lipids: Glycerophospholipids	Glycerophosphoinositols	1405426	0	1	1.8936	1.02515	1.47598	1.38693	1.49562	0.146651	1.74309	1.5207	1.69268	1.73481	1.79789	1.851	1.92311	0	0	0	0	0	195942	446308	359458	241787	186074	280516	407614	1.40543e+06	404926	208553	95614.7	518778	395322	107585	348224	150710	547605	425322	781034	205340	168786
n1372	572.296	4.47511	C25H49O12P	[PI(16:0)] 1-hexadecanoyl-sn-glycero-3-phospho-(1'-myo-inositol)	8	Lipids: Glycerophospholipids	Glycerophosphoinositols	4340389	0.186598	1	1.50355	0.826555	1.22468	1.12649	1.38729	0.254938	1.80529	1.63867	1.44391	1.89583	1.32487	1.56883	1.89094	0	386911	194343	325190	198495	810796	1.6855e+06	1.61972e+06	1.15592e+06	649568	898974	1.72877e+06	3.9106e+06	1.62469e+06	740262	419791	1.68656e+06	1.28574e+06	471394	1.03097e+06	526959	2.41202e+06	1.19141e+06	2.27396e+06	847577	497840
n2539	576.38	3.63524	C30H57O8P	PA(27:1)	8	Lipids: Glycerophospholipids	Glycerophosphates	481656	0	0	0	18.5554	7.99805	288.6	86.8795	0	0	0	0	0	139.264	22.9308	34.9481	0	0	0	0	0	0	0	0	0	0	0	0	0	0	0	0	0	0	92777.1	0	0	0	0	39990.2	0	274688
n2293	663.483	4.31924	C35H70NO8P	PE(30:0)	8	Lipids: Glycerophospholipids	Glycerophosphoethanolamines	903688	0.985061	1	0.488005	0.647626	0.449585	0.951411	0.723501	1.31014	1.14969	1.01072	0.77125	0.645795	0.771667	0.700899	0.532423	498549	366544	620823	589965	605895	211988	552243	722498	584491	651227	85531.6	267188	213040	389483	373327	303993	451914	269047	291489	446685	302574	241929	129977	229795	319696	520455
p2140	687.483	4.23679	C37H70NO8P	PE(32:2)	8	Lipids: Glycerophospholipids	Glycerophosphoethanolamines	4250915	1.39626	1	1.84942	0.880524	0.965836	0.438028	0.411388	1.26038	1.03781	1.28383	0.637659	0.539589	0.401967	0.308826	0.734298	2.80811e+06	2.8592e+06	2.48084e+06	2.72074e+06	2.63629e+06	1.86551e+06	1.72673e+06	1.83805e+06	2.16729e+06	2.07484e+06	3.60308e+06	2.63265e+06	4.25091e+06	3.54298e+06	3.85871e+06	1.44579e+06	1.4127e+06	1.30387e+06	3.37106e+06	983384	1.55549e+06	1.65277e+06	2.60591e+06	2.14274e+06	1.38505e+06	816673
n2100	692.462	3.79257	C36H69O10P	PG(30:1)	8	Lipids: Glycerophospholipids	Glycerophosphoglycerols	1344681	0.840438	1	1.31667	0.650328	0.704041	0.553603	0.431932	0.823329	0.936518	0.843168	0.505382	0.581589	0.597822	0.45454	0.560169	729305	914987	683927	677190	1.00533e+06	975882	762554	976269	1.04347e+06	1.01403e+06	1.11356e+06	1.2605e+06	1.23894e+06	1.32574e+06	1.34468e+06	644595	516941	855626	559245	527088	680063	650904	987244	562974	478641	643955
n1873	708.494	3.77488	C37H73O10P	PG(31:0)	8	Lipids: Glycerophospholipids	Glycerophosphoglycerols	1719525	0.92803	1	0.600362	3.77473	2.15589	3.7766	3.42223	1.55926	1.19531	1.34243	1.95919	2.25808	3.1171	2.15291	2.25923	450018	176603	132991	0	326814	284710	332968	106093	229612	217297	137314	118088	172689	274742	0	914742	0	1.30644e+06	739679	1.45814e+06	682380	479718	567372	675760	118623	1.71953e+06
p758	715.515	4.19703	C39H74NO8P	PE(34:2)	8	Lipids: Glycerophospholipids	Glycerophosphoethanolamines	67491679	1.15723	1	1.19956	0.877857	0.958011	0.200135	0.277245	1.23393	1.068	0.928821	0.799186	0.881022	0.240326	0.22022	0.672793	6.74917e+07	5.58395e+07	4.95974e+07	5.44835e+07	5.89769e+07	4.47974e+07	4.8839e+07	4.70526e+07	5.25087e+07	5.42796e+07	5.33988e+07	4.97631e+07	6.5669e+07	6.55203e+07	6.25132e+07	4.57461e+07	5.09278e+07	4.00954e+07	3.78887e+07	4.25918e+07	5.00434e+07	4.25303e+07	6.69271e+07	4.7767e+07	2.98183e+07	9.68354e+06
p581	717.53	4.19283	C39H76NO8P	PE(34:1)	8	Lipids: Glycerophospholipids	Glycerophosphoethanolamines	115447966	0.98116	1	1.05593	1.01322	0.968864	0.671531	0.71412	1.01104	0.96022	0.898802	0.842996	0.969391	0.679972	0.559345	0.640933	1.07817e+08	7.39299e+07	7.48517e+07	5.65374e+07	8.99655e+07	4.98875e+07	9.0131e+07	8.63992e+07	9.92365e+07	8.51879e+07	5.03179e+07	7.72227e+07	9.31874e+07	1.15448e+08	9.76459e+07	8.08531e+07	1.10949e+08	6.55208e+07	5.55006e+07	1.03449e+08	8.31885e+07	7.76489e+07	8.84393e+07	9.77678e+07	5.10055e+07	6.4171e+07
p2070	717.531	6.87955	C39H76NO8P	PC(31:1)	8	Lipids: Glycerophospholipids	Glycerophosphocholines	6139437	1.2543	1	1.53051	1.43705	1.2758	1.00768	0.810554	1.04034	0.841602	0.697261	1.13837	1.00017	1.08081	0.549706	0.794542	4.25439e+06	2.71007e+06	2.19888e+06	1.38716e+06	2.59791e+06	1.61103e+06	1.84638e+06	2.01947e+06	3.26123e+06	1.74454e+06	1.51677e+06	1.01278e+06	6.13944e+06	4.47134e+06	2.90344e+06	3.20822e+06	3.10995e+06	2.42965e+06	2.30205e+06	4.01424e+06	2.15055e+06	1.44696e+06	4.31379e+06	4.87733e+06	585146	3.11522e+06
n1152	717.531	5.70057	C39H76NO8P	PC(31:1)	8	Lipids: Glycerophospholipids	Glycerophosphocholines	8227783	0.874838	1	1.16794	0.514559	0.432117	0.83358	0.278233	0.665088	0.493794	0.61464	1.4116	0.777438	0.677746	0.349614	0.544498	4.52958e+06	1.34874e+06	2.1549e+06	685178	2.89871e+06	791450	2.55218e+06	2.88703e+06	4.62352e+06	2.42497e+06	655670	1.94952e+06	2.54954e+06	5.81888e+06	4.53566e+06	1.40803e+06	1.4183e+06	1.02977e+06	1.06678e+06	1.91002e+06	1.08351e+06	723631	1.81541e+06	1.84761e+06	267991	2.3316e+06
n534	720.494	3.77576	C38H73O10P	PG(32:1)	8	Lipids: Glycerophospholipids	Glycerophosphoglycerols	44850526	1.1407	1	1.16591	0.58696	0.645879	0.341791	0.288362	1.15463	1.04286	0.922418	0.620713	0.625106	0.304651	0.242637	0.557065	3.53372e+07	3.9933e+07	3.14534e+07	3.08898e+07	3.99572e+07	2.61034e+07	3.05689e+07	2.87936e+07	3.34028e+07	3.6799e+07	2.85146e+07	2.94874e+07	3.90662e+07	4.48505e+07	3.95756e+07	1.85065e+07	1.71181e+07	1.72641e+07	1.95431e+07	1.89389e+07	1.9154e+07	1.69401e+07	2.6658e+07	2.26014e+07	1.5189e+07	1.16587e+07
n454	722.509	3.77183	C38H75O10P	PG(32:0)	8	Lipids: Glycerophospholipids	Glycerophosphoglycerols	51311015	1.32408	1	0.562729	0.877539	0.563274	0.616271	0.509831	1.23812	1.03976	0.928053	0.616442	0.678591	0.448386	0.310241	0.395082	3.62212e+07	4.50002e+07	3.64547e+07	1.99646e+07	5.1311e+07	1.55778e+07	2.96245e+07	3.08391e+07	3.276e+07	3.39023e+07	1.00753e+07	1.32813e+07	2.2805e+07	1.98697e+07	1.42723e+07	2.42399e+07	2.25288e+07	2.64596e+07	1.94236e+07	3.25762e+07	1.70198e+07	1.35391e+07	2.16786e+07	1.93841e+07	8.75971e+06	2.54863e+07
n1890	731.546	6.45675	C40H78NO8P	PE(35:1)	8	Lipids: Glycerophospholipids	Glycerophosphoethanolamines	1548753	2.36086	1	3.26488	16.5268	8.03055	212.534	103.854	1.48164	1.09838	2.07555	7.61584	6.43899	170.569	76.1346	39.0538	21710.9	8334.06	5290.86	4640.66	17137.2	4807.1	0	6084.22	8348.03	4952.51	7586.68	7383.6	27068.2	28856.6	8088.49	71402.7	140411	58695.4	41990.1	87313.9	40555.1	36528.3	46614.7	54248.6	16327	1.24464e+06
p834	731.547	4.29847	C40H78NO8P	PC(32:1)	8	Lipids: Glycerophospholipids	Glycerophosphocholines	47266017	1.06575	1	1.85721	1.39332	1.32791	3.68685	2.54389	1.09225	0.995492	1.00913	0.79753	1.10212	2.97187	2.0879	1.24908	1.16681e+07	9.97953e+06	9.47871e+06	7.52727e+06	1.18572e+07	6.75172e+06	8.51261e+06	1.00423e+07	1.1523e+07	1.05649e+07	1.44056e+07	1.59758e+07	1.91461e+07	2.03797e+07	1.81144e+07	1.49131e+07	1.48513e+07	1.30943e+07	1.14465e+07	1.17302e+07	1.38688e+07	1.32293e+07	1.58963e+07	1.37073e+07	6.23406e+06	3.75072e+07
n1977	732.495	3.77	C39H73O10P	PG(33:2)	8	Lipids: Glycerophospholipids	Glycerophosphoglycerols	1385339	1.01679	1	2.04109	2.09077	2.14277	1.73736	1.36933	1.07557	1.10817	1.07135	2.12828	2.02954	1.70142	1.14167	1.33584	428883	422990	305876	357529	585066	403228	351677	319411	587258	404087	722703	579602	894298	1.08706e+06	932541	891192	700448	908071	1.15234e+06	666770	977014	1.05728e+06	1.10956e+06	873925	408458	668128
n2377	733.525	4.33765	C39H76NO9P	PS(O-33:1)	8	Lipids: Glycerophospholipids	Glycerophosphoserines	686814	1.10731	1	1.22431	0.563206	0.827615	0	0	1.40554	1.30716	1.1119	0.799394	0.68808	0	0	0	391588	516591	313234	470349	557215	399765	405753	371748	414382	439386	686814	421917	485166	353694	539031	278420	156568	265560	257726	185617	331187	258011	458209	331174	302332	0
p1321	733.562	4.3045	C40H80NO8P	PC(32:0)	8	Lipids: Glycerophospholipids	Glycerophosphocholines	16870769	1.14346	1	0.954175	1.1096	0.640617	0.706134	0.407946	0.956646	0.772424	0.745323	0.448058	0.583697	0.509282	0.23389	0.432539	1.3507e+07	1.30013e+07	1.39504e+07	6.73136e+06	1.68708e+07	5.53753e+06	1.21096e+07	1.24764e+07	1.28667e+07	1.30332e+07	7.22306e+06	8.00381e+06	1.51632e+07	1.08107e+07	1.22554e+07	1.47876e+07	1.25282e+07	1.24426e+07	1.0068e+07	1.23375e+07	9.1304e+06	7.24861e+06	9.31111e+06	7.71049e+06	2.489e+06	9.62494e+06
p1443	743.546	4.1603	C41H78NO8P	PE(36:2)	8	Lipids: Glycerophospholipids	Glycerophosphoethanolamines	12912260	1.10086	1	1.18653	0.750552	0.802121	1.07897	0.819255	0.960471	0.908352	0.718385	0.724628	0.767801	1.12387	0.806469	0.852203	1.29123e+07	8.12992e+06	6.8084e+06	6.89116e+06	7.41458e+06	6.52478e+06	6.85157e+06	7.81166e+06	9.96728e+06	7.13868e+06	7.15364e+06	6.19329e+06	1.13232e+07	1.22019e+07	8.5648e+06	5.74656e+06	6.86285e+06	4.96125e+06	4.90361e+06	6.26736e+06	5.62385e+06	5.25095e+06	8.68132e+06	7.40294e+06	3.75733e+06	8.43833e+06
n1723	744.495	3.76939	C40H73O10P	PG(34:3)	8	Lipids: Glycerophospholipids	Glycerophosphoglycerols	2482022	0.732542	1	1.10311	0.919471	0.613912	1.0294	0.766982	0.58743	0.778676	0.652898	0.513564	0.539063	0.968119	0.610247	0.631392	655672	1.01707e+06	652975	709933	1.00464e+06	1.01231e+06	966866	1.07127e+06	1.33567e+06	1.12933e+06	1.07635e+06	881476	1.46624e+06	1.43535e+06	1.22472e+06	1.34037e+06	888007	666097	1.10059e+06	1.07623e+06	773093	544084	1.01801e+06	647694	403114	1.10959e+06
n29	748.525	3.76529	C40H77O10P	PG(34:1)	8	Lipids: Glycerophospholipids	Glycerophosphoglycerols	355865500	0.910755	1	1.03566	1.12231	1.23371	0.330596	0.380367	0.89243	1.04978	0.972721	1.41493	1.4511	0.291988	0.255927	0.709232	1.635e+08	1.81656e+08	1.30548e+08	1.00333e+08	1.77126e+08	1.24255e+08	1.61481e+08	1.71255e+08	1.89649e+08	1.80326e+08	1.34136e+08	1.33849e+08	2.0344e+08	2.15221e+08	1.69809e+08	1.80925e+08	2.00563e+08	1.7376e+08	1.44633e+08	2.28234e+08	1.9571e+08	1.73941e+08	2.82577e+08	2.56976e+08	1.11029e+08	6.48529e+07
p590	759.577	4.28672	C42H82NO8P	PC(34:1)	8	Lipids: Glycerophospholipids	Glycerophosphocholines	115681905	0.893636	1	1.67726	1.50603	1.64136	0.597837	0.514355	0.753456	0.940325	0.922347	0.923981	1.25587	0.404132	0.258584	0.729204	5.08567e+07	4.55777e+07	4.07867e+07	3.20911e+07	4.61015e+07	3.19548e+07	4.69236e+07	5.52326e+07	5.4617e+07	5.23249e+07	5.93653e+07	6.23283e+07	9.27828e+07	9.54155e+07	9.44159e+07	8.53403e+07	8.79893e+07	6.26722e+07	5.43945e+07	7.26376e+07	9.15145e+07	7.28926e+07	1.15682e+08	8.43872e+07	3.11775e+07	3.64727e+07
n57	762.541	3.76163	C41H79O10P	PG(35:1)	8	Lipids: Glycerophospholipids	Glycerophosphoglycerols	171349958	0.594657	1	2.22101	34.2329	19.4086	181.186	166.217	0.631489	0.882772	0.899091	20.5601	21.5774	195.064	136.597	53.2423	711606	466210	347856	166582	556355	368933	857733	647391	1.2697e+06	637597	713756	1.38671e+06	2.42459e+06	2.43045e+06	1.44291e+06	2.52641e+07	3.71987e+07	2.01175e+07	1.61797e+07	3.06866e+07	1.94577e+07	1.97193e+07	1.44999e+07	1.6221e+07	3.49276e+06	1.43085e+08
n1812	772.525	3.76032	C42H77O10P	PG(36:3)	8	Lipids: Glycerophospholipids	Glycerophosphoglycerols	2087195	0.656253	1	1.20182	1.20076	0.868255	0.805383	0.704308	0.536734	0.745841	0.588389	0.689694	0.898419	0.823283	0.553582	0.765242	822191	810644	635078	575820	942102	972463	1.11956e+06	1.19579e+06	1.43539e+06	1.04566e+06	1.22531e+06	833753	1.73573e+06	1.78213e+06	1.3562e+06	1.59278e+06	1.53636e+06	1.10003e+06	610658	2.0872e+06	1.00409e+06	1.13373e+06	1.17434e+06	1.13813e+06	558554	739427
p3341	796.525	3.59255	C44H77O10P	PG(38:5)	8	Lipids: Glycerophospholipids	Glycerophosphoglycerols	348756	0.819566	1	1.29585	0.183447	0.672478	0.879148	1.32413	1.24796	0.561748	0.193116	0.563918	0.610902	1.55857	1.47041	0.356709	132943	271719	153349	0	186367	168528	330059	215445	194227	0	248978	171915	244201	285965	225905	166617	0	0	0	0	197405	194020	219358	0	0	0
n1275	410.243	4.40117	C19H39O7P	LysoPA(16:0)	6	Lipids: Glycerophospholipids	Glycerophosphates	2336527	1.40953	1	1.3919	0.866683	1.04074	0.869197	0.892756	4.81967	2.15311	1.8507	1.41168	1.46801	0.923791	1.1174	1.43443	111488	447801	280103	409896	394969	221784	255395	246012	230906	212431	259840	426506	535745	269107	132488	96959.2	259524	232433	250518	171576	71647.6	332588	239167	418423	152221	145385
p722	425.255	7.74784	C19H40NO7P	[PE(14:0)] 1-tetradecanoyl-sn-glycero-3-phosphoethanolamine	6	Lipids: Glycerophospholipids	Glycerophosphoethanolamines	1405219	1.34384	1	0.490517	0.648756	0.245051	0.553004	0.426532	1.43839	1.11688	0.771094	0.460576	0.440309	0.588311	0.489827	0.599714	1.40522e+06	1.20976e+06	835119	1.10659e+06	944631	753204	692010	839674	905142	903707	462974	409682	522198	328475	284717	642922	716751	505112	359006	432047	118375	199080	274741	269896	141082	427738
p1361	439.27	4.86457	C20H42NO7P	LysoPC(12:0)	6	Lipids: Glycerophospholipids	Glycerophosphocholines	886065	0.479975	1	0.74624	3.18302	1.26252	5.18778	4.2941	0.746095	0.968098	0.803844	2.25105	2.56454	3.57035	3.45786	2.25661	126868	186900	0	0	0	95372.4	202069	162853	193423	0	159564	131695	74913.4	121657	0	470198	630792	405767	265851	308187	198692	222406	285698	118531	0	739785
n1608	439.27	7.7546	C20H42NO7P	LysoPE(15:0)	6	Lipids: Glycerophospholipids	Glycerophosphoethanolamines	469372	0.72516	1	0.322724	2.34298	0.722964	4.89093	4.47755	0.793995	0.764523	0.806711	1.75608	1.44886	3.83002	3.32831	1.52182	107373	96453.2	0	40025.4	0	100886	85175.9	0	70710.1	79500.9	0	0	67006.1	41517.3	0	155666	223961	171268	100947	136040	63061.4	87499	92553	0	0	343191
p714	451.27	7.74751	C21H42NO7P	PC(O-13:1)	6	Lipids: Glycerophospholipids	Glycerophosphocholines	15649511	1.50418	1	0.68335	0.706073	0.310284	0.177103	0.194822	1.31529	1.04091	0.847653	0.432057	0.506386	0.161549	0.147132	0.567362	1.45718e+07	1.56495e+07	1.14901e+07	1.14699e+07	1.2157e+07	7.84277e+06	7.85169e+06	8.64506e+06	9.27257e+06	9.8257e+06	7.01264e+06	4.83535e+06	7.87578e+06	4.67825e+06	5.2812e+06	7.15025e+06	7.03564e+06	5.37636e+06	6.25225e+06	4.85574e+06	2.0309e+06	2.27447e+06	4.00606e+06	2.88077e+06	2.28585e+06	1.61921e+06
p754	451.27	4.89071	C21H42NO7P	LysoPE(16:1)	6	Lipids: Glycerophospholipids	Glycerophosphoethanolamines	34859615	1.39786	1	0.642704	0.68649	0.297577	0.16929	0.180322	1.36169	1.01351	0.852024	0.421847	0.527337	0.154363	0.142948	0.594682	3.01697e+07	3.48596e+07	2.53623e+07	2.6294e+07	2.91317e+07	1.8395e+07	1.94775e+07	2.15973e+07	2.05238e+07	2.4321e+07	1.45589e+07	1.17416e+07	1.78468e+07	9.69834e+06	1.31977e+07	1.48628e+07	1.75795e+07	1.3592e+07	1.37e+07	1.18767e+07	4.61855e+06	5.75433e+06	8.40759e+06	6.53546e+06	5.72571e+06	3.39747e+06
p712	453.286	7.75136	C21H44NO7P	PE(16:0)	6	Lipids: Glycerophospholipids	Glycerophosphoethanolamines	37009510	1.30765	1	0.527756	0.767646	0.329268	0.492058	0.424063	0.952748	0.863533	0.500047	0.580537	0.410005	0.386313	0.308753	0.509384	3.34096e+07	3.70095e+07	2.34425e+07	2.45147e+07	2.63308e+07	1.94587e+07	2.13325e+07	2.22039e+07	2.29189e+07	2.47478e+07	1.21861e+07	1.01394e+07	1.51071e+07	9.94352e+06	1.10262e+07	2.14169e+07	1.98096e+07	1.67799e+07	1.27406e+07	1.42022e+07	5.71434e+06	5.55027e+06	1.11761e+07	7.42695e+06	6.56978e+06	1.38962e+07
p1759	465.286	7.74973	C22H44NO7P	[PC(14:2)] 1-(Z-tetradecadienoyl)-sn-glycero-3-phosphocholine	6	Lipids: Glycerophospholipids	Glycerophosphocholines	3188685	0.746301	1	0.555002	3.43437	0.483989	11.8231	8.02937	0.721739	0.955224	0.865947	1.40584	1.42503	10.0951	7.6974	3.27833	219096	213972	0	232980	151670	208645	294919	166701	186333	239094	205875	159812	242425	0	0	1.06519e+06	932869	682940	435669	646346	175960	247045	0	0	107298	3.18869e+06
p1358	465.286	4.87848	C22H44NO7P	[LysoPC(14:1)] 1-(9Z-tetradecenoyl)-sn-glycero-3-phosphocholine	6	Lipids: Glycerophospholipids	Glycerophosphocholines	6453775	0.980051	1	0.643317	4.11638	0.844232	12.9118	8.85206	0.966269	0.81987	0.823719	1.74232	1.79974	13.1148	9.5227	4.08349	429295	521048	372173	326513	311654	421046	489487	361838	401842	326380	316493	243659	349813	172285	204764	1.8877e+06	2.19911e+06	1.44969e+06	1.37185e+06	1.32684e+06	363465	467902	400017	457581	0	5.83431e+06
n1798	467.266	4.91543	C21H42NO8P	PE(16:0)	6	Lipids: Glycerophospholipids	Glycerophosphoethanolamines	550681	1.42514	1	0.502021	0.178103	0	0.0259069	0	1.24708	1.10666	0.915658	0.169717	0.165794	0	0	0.362253	550681	535451	421669	457438	428227	324557	278668	344665	411782	319791	107192	152847	187759	94290.8	301038	117637	76208	0	60383.5	44890.1	0	0	0	0	0	0
p1030	467.301	4.89752	C22H46NO7P	[LysoPC(14:0)] 1-tetradecanoyl-sn-glycero-3-phosphocholine	6	Lipids: Glycerophospholipids	Glycerophosphocholines	3986422	0.479162	1	1.74498	1.36167	1.66951	1.92636	1.69948	0.346806	1.42414	1.41348	1.27747	1.93014	1.78344	2.59039	2.44745	430670	392215	443453	216763	298817	567315	1.11445e+06	794768	686449	555844	509522	1.15216e+06	3.57697e+06	925857	324771	863733	1.88616e+06	965364	548316	800224	445934	1.83146e+06	773438	2.28159e+06	876190	733170
n15	484.28	4.00819	C22H45O9P	[PG (16:0)] 1-hexadecanoyl-sn-glycero-3-phospho-(1'-sn-glycerol)	6	Lipids: Glycerophospholipids	Glycerophosphoglycerols	12874326	1.30994	1	0.492521	0.453047	0.220826	0.183058	0.162883	0.939314	1.05923	0.9776	0.563366	0.458537	0.168719	0.176577	0.520105	9.98583e+06	1.28743e+07	9.48772e+06	8.22706e+06	9.05284e+06	7.11204e+06	8.32819e+06	8.17244e+06	7.98001e+06	6.29272e+06	4.25952e+06	4.13354e+06	4.82186e+06	2.42673e+06	3.01771e+06	5.68888e+06	2.97891e+06	3.7408e+06	1.85666e+06	2.89863e+06	840094	1.50853e+06	1.65343e+06	1.59454e+06	2.76951e+06	1.58209e+06
n1796	495.297	4.91298	C23H46NO8P	PC(15:0)	6	Lipids: Glycerophospholipids	Glycerophosphocholines	1567159	1.37646	1	0.259072	0.223041	0.0367909	0.00715751	0.00688314	1.05725	0.870586	0.407819	0.158387	0.058655	0.00916764	0	0.319408	1.3498e+06	1.56716e+06	1.24826e+06	1.39726e+06	1.47313e+06	909350	944322	940477	1.18553e+06	1.13172e+06	267728	277075	286753	63583.6	429079	349398	277517	164549	80356.5	268231	47359.3	0	0	49721.1	90972.4	0
n13	510.295	3.9865	C24H47O9P	[PG (18:1)] 1-(9E-octadecenoyl)-sn-glycero-3-phospho-(1'-sn-glycerol)	6	Lipids: Glycerophospholipids	Glycerophosphoglycerols	31923764	1.27184	1	0.45643	0.371688	0.17463	0.0377138	0.0307611	0.875017	0.951854	0.821211	0.543333	0.442985	0.0405576	0.0427079	0.442943	2.38399e+07	3.19238e+07	2.40989e+07	2.50212e+07	2.51206e+07	1.95998e+07	2.66814e+07	2.00274e+07	1.81809e+07	1.77285e+07	1.05176e+07	1.07193e+07	1.03881e+07	6.78944e+06	8.24084e+06	1.22079e+07	7.06419e+06	6.94966e+06	5.5559e+06	6.21554e+06	2.05723e+06	3.05112e+06	3.45329e+06	3.51031e+06	5.77832e+06	762403
p1027	521.349	4.83517	C26H52NO7P	LysoPC(18:1)	6	Lipids: Glycerophospholipids	Glycerophosphocholines	23051989	0.743155	1	0.947434	0.839911	0.653807	0.602257	0.681434	0.395372	0.829035	0.788225	0.703932	0.861279	0.641362	0.694094	0.963935	6.47898e+06	1.30821e+07	6.91944e+06	8.50931e+06	8.36081e+06	1.00885e+07	1.44326e+07	1.23327e+07	1.19297e+07	9.54973e+06	6.8575e+06	9.87106e+06	2.3052e+07	9.45785e+06	6.02845e+06	8.09772e+06	1.53675e+07	9.71934e+06	5.71312e+06	1.0097e+07	2.72926e+06	1.00542e+07	7.45239e+06	1.40589e+07	3.84393e+06	3.30272e+06
n465	524.311	3.97049	C25H49O9P	PG(19:1(9Z)/0:0)	6	Lipids: Glycerophospholipids	Glycerophosphoglycerols	2783309	0	0	0	1321.2	0	1284.76	1003.49	0	0	0	686.088	398.259	1606.57	1151.26	778.142	0	0	0	0	0	0	0	0	0	0	0	0	0	0	0	2.03495e+06	1.30296e+06	1.24974e+06	757445	1.26092e+06	0	0	0	0	0	1.38564e+06
p1362	535.364	4.80768	C27H54NO7P	LysoPE(22:1)	6	Lipids: Glycerophospholipids	Glycerophosphoethanolamines	644368	0	0	12.0942	237.866	20.7315	413.102	221.146	0	0	0	140.408	117.804	309.015	171.706	194.677	0	0	0	0	0	0	0	0	0	0	0	0	60471	0	0	289661	304262	256949	159807	178652	0	103657	0	0	0	452886
n2060	598.312	4.40054	C27H51O12P	[PI(18:1)] 1-(9Z-octadecenoyl)-sn-glycero-3-phospho-(1'-myo-inositol)	6	Lipids: Glycerophospholipids	Glycerophosphoinositols	797525	0.191438	1	1.34516	0.894156	1.07809	1.10558	1.21461	0.256959	1.38922	1.27643	1.20241	1.66	1.10899	1.5559	1.7702	0	133484	0	51220.5	77572	154118	363803	338642	271907	241566	218160	423961	712861	276046	211887	68647.9	461751	312342	168367	213917	135530	493519	234879	416324	196770	111021
p1038	661.468	4.30154	C35H68NO8P	PE(30:1)	6	Lipids: Glycerophospholipids	Glycerophosphoethanolamines	1851910	1.27435	1	1.64819	0.570931	0.72434	0.210609	0.420647	1.14383	1.19354	1.06498	0.516968	0.528044	0.327056	0.400863	0.463042	1.54864e+06	1.03746e+06	917702	1.13338e+06	1.02972e+06	742481	1.03259e+06	885547	797844	988419	1.60117e+06	1.60968e+06	1.15383e+06	1.11271e+06	1.85191e+06	409873	448644	503473	774751	402118	626773	719156	948492	601193	325439	63450.5
n765	675.484	4.30263	C36H70NO8P	PC(28:1)	6	Lipids: Glycerophospholipids	Glycerophosphocholines	308003	0	0	15.2481	103.146	59.8077	167.606	181.698	22.5346	17.2042	20.3355	49.9264	39.9817	226.603	236.696	83.8532	0	0	0	0	0	0	0	0	0	0	0	0	76240.6	0	0	69837.3	78178.5	152855	83092.4	131767	135458	116763	0	46818.1	0	140699
p760	689.5	4.24439	C37H72NO8P	PE(32:1)	6	Lipids: Glycerophospholipids	Glycerophosphoethanolamines	30189021	1.23353	1	1.10819	0.723293	0.704864	0.318522	0.386536	1.35857	1.02614	0.940222	0.557854	0.636438	0.393116	0.375095	0.545893	3.0189e+07	2.52807e+07	2.31431e+07	2.31721e+07	2.62841e+07	1.75482e+07	2.08084e+07	2.15408e+07	2.18288e+07	2.2097e+07	1.53218e+07	1.94916e+07	2.27209e+07	2.8314e+07	2.9207e+07	1.66325e+07	1.61657e+07	1.42406e+07	1.38705e+07	1.41853e+07	1.52303e+07	1.39337e+07	1.71482e+07	1.73255e+07	9.54354e+06	6.35526e+06
n457	694.479	3.78531	C36H71O10P	PG(30:0)	6	Lipids: Glycerophospholipids	Glycerophosphoglycerols	5461420	1.25993	1	0.619785	0.718559	0.435173	0.872657	0.725998	1.62266	1.16452	0.967754	0.591457	0.536153	0.785842	0.627016	0.488494	2.72709e+06	3.89822e+06	2.78268e+06	2.41968e+06	3.52852e+06	1.92524e+06	2.25931e+06	2.38427e+06	2.65839e+06	2.96089e+06	1.45127e+06	1.30704e+06	1.90376e+06	1.61212e+06	1.27981e+06	1.53814e+06	1.92831e+06	2.09219e+06	1.38528e+06	1.81395e+06	1.15852e+06	906730	1.4736e+06	1.10103e+06	664048	2.75489e+06
p838	703.516	4.24561	C38H74NO8P	PC(30:1)	6	Lipids: Glycerophospholipids	Glycerophosphocholines	9601780	0.809895	1	1.42077	2.70073	2.31994	5.72192	5.46749	1.11326	1.14003	1.01563	2.06142	2.38374	5.39208	4.75892	2.15245	1.4851e+06	1.32179e+06	685609	814626	1.08335e+06	1.00401e+06	1.56849e+06	1.39988e+06	1.19279e+06	1.49059e+06	1.70522e+06	1.70622e+06	3.03732e+06	1.9249e+06	1.08264e+06	3.80317e+06	4.34951e+06	3.29096e+06	3.02971e+06	3.50209e+06	3.8042e+06	3.80504e+06	3.66648e+06	3.1138e+06	1.05144e+06	8.50289e+06
n536	718.479	3.77666	C38H71O10P	PG(32:2)	6	Lipids: Glycerophospholipids	Glycerophosphoglycerols	4661401	1.39661	1	1.59424	0.709147	0.573296	0.55087	0.384389	1.19532	0.97547	0.936511	0.454521	0.39409	0.506235	0.316929	0.551943	3.40871e+06	3.33156e+06	3.0107e+06	3.84735e+06	3.96733e+06	2.64641e+06	2.20416e+06	2.23379e+06	2.85667e+06	2.63634e+06	3.45114e+06	3.18723e+06	4.13098e+06	4.62053e+06	4.6614e+06	1.39196e+06	1.11365e+06	1.28002e+06	3.99082e+06	1.14275e+06	1.53571e+06	1.10055e+06	1.89833e+06	1.41663e+06	1.25933e+06	1.49122e+06
p836	729.531	4.25278	C40H76NO8P	PC(32:2)	6	Lipids: Glycerophospholipids	Glycerophosphocholines	19031475	1.11048	1	2.88931	4.8703	3.02272	17.7535	18.9884	1.49793	1.16358	1.17565	2.84404	3.01932	21.1324	18.8358	6.74038	590020	886418	454864	984073	897715	809337	601710	887197	626202	509272	1.7037e+06	1.8998e+06	1.89081e+06	2.43944e+06	1.98732e+06	3.39984e+06	4.69338e+06	3.43667e+06	2.30947e+06	2.8839e+06	3.04253e+06	2.02908e+06	2.19547e+06	2.14717e+06	964934	1.22084e+07
n63	734.51	3.76814	C39H75O10P	PG(33:1)	6	Lipids: Glycerophospholipids	Glycerophosphoglycerols	18146819	0.628592	1	1.35334	6.51106	3.91877	7.65167	7.24802	0.86737	1.0072	1.07004	5.70777	5.56705	7.99848	6.66139	3.73084	1.29511e+06	1.35322e+06	980166	900195	1.25358e+06	1.29371e+06	1.84714e+06	1.7745e+06	2.23959e+06	2.04383e+06	2.33689e+06	2.27381e+06	2.56393e+06	3.29706e+06	1.97739e+06	1.16021e+07	1.43141e+07	1.19731e+07	8.8274e+06	1.31769e+07	9.69057e+06	8.63886e+06	7.90543e+06	7.26578e+06	2.54717e+06	1.54031e+07
n31	746.51	3.76761	C40H75O10P	PG(34:2)	6	Lipids: Glycerophospholipids	Glycerophosphoglycerols	129689248	1.09448	1	1.36492	0.733849	0.895313	0.272757	0.240539	1.12379	1.10287	0.990094	1.02476	1.02952	0.240007	0.178706	0.702827	8.6827e+07	9.60379e+07	7.49814e+07	8.23401e+07	9.98231e+07	6.73992e+07	7.56789e+07	7.79957e+07	8.848e+07	9.24714e+07	8.94719e+07	8.99965e+07	1.17398e+08	1.29689e+08	1.22177e+08	6.33144e+07	6.16919e+07	5.4837e+07	5.17656e+07	6.34171e+07	7.08543e+07	6.44072e+07	9.23646e+07	8.19145e+07	5.03978e+07	2.05463e+07
p592	757.562	4.28773	C42H80NO8P	PC(34:2)	6	Lipids: Glycerophospholipids	Glycerophosphocholines	37125401	0.974347	1	1.90317	1.37477	1.62853	0.422224	0.457112	1.1163	1.11665	1.1165	1.14226	1.34324	0.326818	0.235321	0.787218	1.65931e+07	1.70197e+07	1.47916e+07	1.36446e+07	1.74819e+07	1.20832e+07	1.67755e+07	1.66171e+07	1.62602e+07	1.98887e+07	2.48502e+07	2.44381e+07	3.3796e+07	3.51365e+07	3.71254e+07	2.42125e+07	2.55441e+07	2.19546e+07	1.91162e+07	2.13879e+07	3.24877e+07	2.73377e+07	3.38386e+07	2.66516e+07	1.26132e+07	8.20809e+06
n60	760.526	3.76132	C41H77O10P	PG(35:2)	6	Lipids: Glycerophospholipids	Glycerophosphoglycerols	21936464	0.688264	1	2.05907	13.5934	9.22246	12.1031	13.7883	0.932433	0.969479	0.890081	10.5246	10.3019	13.2469	11.1347	7.19383	1.01899e+06	859959	637058	667552	847695	919388	1.23152e+06	1.16036e+06	1.519e+06	1.02686e+06	2.2241e+06	2.07769e+06	2.54088e+06	2.8888e+06	2.32877e+06	1.54583e+07	2.19365e+07	1.27455e+07	1.18065e+07	1.76713e+07	1.38586e+07	1.67315e+07	9.34067e+06	1.07835e+07	3.30292e+06	1.56775e+07
p536	763.537	3.76746	C40H78NO10P	PS(34:0)	6	Lipids: Glycerophospholipids	Glycerophosphoserines	86037284	1.19481	1	1.48795	0.742746	0.958525	0.422579	0.386902	1.26788	1.14182	1.06269	0.961937	1.02383	0.420935	0.31533	0.750935	6.9869e+07	5.34516e+07	5.29302e+07	5.38905e+07	6.37918e+07	4.46589e+07	4.78208e+07	4.73967e+07	5.09895e+07	5.51433e+07	6.30066e+07	6.26525e+07	8.60373e+07	8.15178e+07	7.28352e+07	4.28575e+07	3.83183e+07	3.582e+07	3.26215e+07	3.31051e+07	4.40144e+07	4.34035e+07	6.20756e+07	4.92878e+07	3.70247e+07	1.99661e+07
p839	771.578	4.28625	C43H82NO8P	PE(38:2)	6	Lipids: Glycerophospholipids	Glycerophosphoethanolamines	9440872	0	0	217.509	1487.26	1040.74	8352.09	5317.7	0	0	0	1015.32	1273.12	7277.8	4467.16	1788.18	0	0	0	0	0	0	0	0	0	0	0	0	269261	450889	367397	1.58633e+06	1.94184e+06	1.19467e+06	1.28744e+06	1.42604e+06	1.2173e+06	1.39045e+06	1.24471e+06	1.03819e+06	313073	9.15883e+06
p837	773.593	4.27916	C43H84NO8P	PE(38:1)	6	Lipids: Glycerophospholipids	Glycerophosphoethanolamines	17786737	0	0	548.816	2462.64	1677.33	15386.9	8999.93	0	0	0	1551.21	2021.6	12869.9	7760.5	3015.74	0	0	0	0	0	0	0	0	0	0	0	379194	1.51809e+06	524070	322728	2.73654e+06	3.67831e+06	1.97431e+06	1.70187e+06	2.22216e+06	2.19357e+06	2.83738e+06	1.63596e+06	1.71972e+06	0	1.77867e+07
n59	774.541	3.75523	C42H79O10P	PG(36:2)	6	Lipids: Glycerophospholipids	Glycerophosphoglycerols	41322191	0.946986	1	1.23686	0.882427	0.9054	1.64725	1.2763	0.848239	0.806724	0.697048	0.896773	0.933784	1.84315	1.28493	1.03639	2.05117e+07	1.80777e+07	1.40691e+07	1.36515e+07	2.02013e+07	1.50146e+07	1.61921e+07	1.87445e+07	2.20512e+07	1.93519e+07	1.8167e+07	1.50865e+07	2.46235e+07	3.09965e+07	2.41188e+07	1.93387e+07	1.70025e+07	1.22624e+07	1.48164e+07	1.71935e+07	1.60929e+07	1.43097e+07	2.35683e+07	2.10326e+07	7.70876e+06	2.85043e+07
p604	777.552	3.83192	C41H80NO10P	PS(35:0)	6	Lipids: Glycerophospholipids	Glycerophosphoserines	15230863	0.639423	1	1.69944	6.29543	4.64972	7.40425	7.99587	0.678539	0.706356	0.702378	4.35017	4.77526	7.07099	6.16756	3.65961	1.22291e+06	1.00696e+06	859712	598063	1.08227e+06	833127	1.33171e+06	1.41292e+06	2.2098e+06	1.67216e+06	1.64103e+06	1.66417e+06	3.36554e+06	3.16364e+06	2.84292e+06	1.01768e+07	1.24562e+07	7.96354e+06	7.10035e+06	9.26521e+06	9.13311e+06	9.60735e+06	6.41502e+06	7.19886e+06	2.33123e+06	1.36646e+07
n68	788.558	3.75686	C43H81O10P	PG(37:2)	6	Lipids: Glycerophospholipids	Glycerophosphoglycerols	4789485	0	0	47.1142	1113.64	899.863	2381.73	2439.01	0	0	0	869.453	841.547	3192.86	2479.83	1034.59	0	0	0	0	0	0	0	0	0	0	0	0	110519	0	125052	1.02083e+06	1.53912e+06	920893	668353	1.41899e+06	1.06873e+06	1.23731e+06	861593	1.08961e+06	242077	2.18516e+06
p601	791.567	3.75905	C42H82NO10P	PS(36:0)	6	Lipids: Glycerophospholipids	Glycerophosphoserines	22747444	1.00907	1	1.40485	0.834699	0.930641	1.64544	1.31374	0.938681	0.862665	0.746253	0.820174	0.950344	1.80997	1.23285	1.00003	1.5455e+07	1.05967e+07	1.00962e+07	9.32215e+06	1.25677e+07	9.11274e+06	1.06647e+07	1.15255e+07	1.36634e+07	1.25498e+07	1.30817e+07	1.22488e+07	2.07231e+07	1.93172e+07	1.54311e+07	1.27989e+07	9.89086e+06	8.17369e+06	8.93187e+06	8.21347e+06	1.05851e+07	9.87392e+06	1.48195e+07	1.237e+07	5.87855e+06	1.89896e+07
n65	802.573	3.75033	C44H83O10P	PG(38:2)	6	Lipids: Glycerophospholipids	Glycerophosphoglycerols	8638724	0	0	0	44.8961	0	3042.6	2313.18	0	0	0	0	0	5399.93	3007.54	1086.29	0	0	0	0	0	0	0	0	0	0	0	0	0	0	0	0	224481	0	0	0	0	0	0	0	0	2.31633e+06
p617	805.583	3.86011	C43H84NO10P	PS(37:0)	6	Lipids: Glycerophospholipids	Glycerophosphoserines	2811979	0.492365	1	1.59547	1.72011	2.0452	3.81847	4.60395	1.39494	0.80539	0.697442	1.30995	1.60653	5.86388	4.48446	1.74829	389599	504151	0	0	0	181945	677989	462972	492312	0	346360	452956	961559	805811	329448	704565	900190	434312	501156	582163	703675	706638	1.2191e+06	1.08308e+06	0	1.33027e+06
p615	819.599	3.75021	C44H86NO10P	PS(38:0)	6	Lipids: Glycerophospholipids	Glycerophosphoserines	3937863	0	0	0	0	0	1616.75	1242.7	0	0	0	0	0	2851.41	1704.75	583.025	0	0	0	0	0	0	0	0	0	0	0	0	0	0	0	0	0	0	0	0	0	0	0	0	0	1.13785e+06
n1053	458.194	4.35878	C25H30O8	Eruberin A	6	Lipids: Polyketides	Flavonoids	971979	17.6289	0	73.218	48.9886	49.097	25.5367	34.0244	30.1083	52.7817	31.8885	36.4422	39.5951	24.6501	38.5739	823.557	0	0	0	45219.8	42924.4	0	0	0	0	0	65516.7	225789	0	0	74784.8	79155.8	0	59490.9	106296	0	47828.7	87824.2	0	0	109832	0
p3179	222.198	4.08056	C15H26O	[PR] 2E,6E-farnesol	8	Lipids: Prenols	Isoprenoids	605847	1.55318	1	0	1.25695	0.144728	0	0	2.42593	2.70124	0.745189	2.06043	0.378065	0	0	0.382808	185237	452158	293699	266763	188858	122448	198225	170890	223922	177337	0	0	0	0	0	312047	182289	266770	66817.1	294315	0	0	0	0	129216	0
n2012	310.178	4.07905	C17H26O5	Botrydial	8	Lipids: Prenols	Isoprenoids	1426078	1.49816	1	1.23388	1.15204	1.20474	0.924352	1.01172	1.29424	1.5293	1.10516	0.919582	1.06321	1.10059	1.01004	1.06624	821405	984992	625951	1.42608e+06	939469	663111	515710	686457	697911	639329	654557	770183	722065	962534	842191	916288	777731	730664	710869	553871	680974	758093	723513	978592	717033	649158
p140	124.125	4.3108	C9H16	Isobutylene-isoprene copolymer	6	Lipids: Prenols	Undefined	1587511	1.06904	1	0.350317	0.522818	0.457149	0	0	0.923859	1.36433	0.448588	1.09388	0.561418	0.0299103	0	0.369981	477943	1.08974e+06	938731	852360	835045	791362	986093	774943	476630	893962	223877	258833	373381	202641	315559	516854	471298	426480	212692	423687	314824	307255	292329	453494	425489	0
p742	136.125	4.37578	C10H16	[PR] (-)-Limonene	6	Lipids: Prenols	Monoterpenoid biosynthesis__Limonene and pinene degradation	2345047	0.913428	1	0.39586	0.758068	0.424958	0.10504	0.112339	0.859213	1.07667	0.638882	0.813818	0.553599	0.123083	0.0986776	0.357525	1.50277e+06	1.74795e+06	1.52448e+06	1.22807e+06	1.94539e+06	1.40742e+06	2.16266e+06	1.77575e+06	1.83654e+06	1.51965e+06	558720	1.26725e+06	521774	384941	712102	1.72769e+06	1.48612e+06	1.21865e+06	799720	1.36454e+06	1.00448e+06	676963	712091	276002	1.02846e+06	179673
p974	152.12	4.35206	C10H16O	(1R,4S)-fenchan-2-one	6	Lipids: Prenols	C10 isoprenoids (monoterpenes) [PR0102]	7350595	1.21987	1	1.29203	1.06309	1.10272	1.10532	1.10347	1.65933	1.66061	1.72096	1.13788	1.35902	1.21135	1.1718	0.921311	3.27128e+06	5.70907e+06	4.29069e+06	2.69415e+06	3.48373e+06	3.80279e+06	2.94536e+06	2.66654e+06	2.80394e+06	3.72484e+06	2.42269e+06	4.33592e+06	5.16244e+06	4.05785e+06	4.62061e+06	3.04871e+06	5.26989e+06	3.76242e+06	2.2716e+06	2.5967e+06	3.16344e+06	4.87083e+06	3.62808e+06	3.246e+06	2.67282e+06	4.51715e+06
p743	166.099	4.42621	C10H14O2	[PR] (+)-Bornane-2,5-dione	6	Lipids: Prenols	D-camphor degradation	2163762	0.926918	1	0.394902	0.726952	0.367217	0.12219	0.128204	0.977694	1.20375	0.706761	1.02061	0.661288	0.12284	0.108301	0.398593	1.53515e+06	1.54785e+06	996489	1.07016e+06	1.18056e+06	1.04861e+06	1.42982e+06	1.76911e+06	1.40216e+06	1.17962e+06	381942	883392	338851	400538	692184	1.01725e+06	1.6734e+06	923928	246415	1.10359e+06	473255	490832	377516	537217	629015	182907
p1978	182.094	7.74977	C10H14O3	[PR] Iridotrial	6	Lipids: Prenols	Isoprenoids	252699	0.903288	1	1.1004	0.948553	1.22483	0.880487	0.948553	1.03015	1.01341	0.989354	0.898245	1.07269	0.920389	0.939906	0.942474	142713	219456	150794	165501	126078	150972	230911	171179	179549	158071	220715	163905	229791	194965	170733	203747	154301	161097	161976	163737	231834	222845	235533	238779	161945	173901
p87	280.131	4.3477	C15H20O5	[PR] Flakinin A	6	Lipids: Prenols	Isoprenoids	7452290	1.2066	1	1.53841	1.15497	1.25047	0.880693	1.10518	1.31353	1.19204	1.19321	0.930004	1.14774	0.927763	0.835502	7.50336	1.01503e+06	1.25495e+06	789325	1.13027e+06	1.3168e+06	704417	1.09164e+06	1.00373e+06	778156	985613	1.47203e+06	2.14414e+06	1.39701e+06	948969	1.05848e+06	1.04975e+06	1.12388e+06	847987	1.25134e+06	997791	888511	1.05208e+06	1.31553e+06	1.03378e+06	1.41668e+06	633099
p1952	316.204	7.74482	C20H28O3	(1R,2S,3S,4R,8S,9S,12R)-2-formyl-4,8-dimethyl-13-methylidenetetracyclo[10.2.1.0(1,9).0(3,8)]pentadecane-4-carboxylic acid 10beta-formyl-1beta,4a-dimethyl-8-methylidene-4aalpha,4bbeta-gibbane-1alpha-carboxylic acid	6	Lipids: Prenols	C20 isoprenoids (diterpenes) [PR0104]	515054	0.92454	1	1.1959	0.991586	1.14604	0.974996	1.04057	1.1722	0.968578	1.01702	0.870651	1.02016	0.915198	0.958533	0.780954	384457	390214	320462	232807	328663	332696	370761	356284	344907	387165	479130	396950	471060	411178	384512	394238	317332	420043	344640	300483	396490	399446	438003	439728	379821	436108
p1144	546.464	3.78521	C35H62O4	[PR] bacteriohopane-32,33,34,35-tetrol	6	Lipids: Prenols	Hopanoids	2102788	1.45878	1	1.71299	0.674167	0.6757	0.588538	0.427527	1.29173	0.943674	0.986142	0.397507	0.431077	0.520172	0.371686	0.572111	1.75281e+06	1.59622e+06	1.13645e+06	1.6892e+06	1.44263e+06	1.08161e+06	860361	967941	1.17049e+06	1.14128e+06	1.61945e+06	1.40104e+06	1.89963e+06	2.10279e+06	1.92176e+06	581150	370778	478417	1.65443e+06	435510	580728	444065	1.17411e+06	751464	577923	635501
p3035	273.267	7.72747	C16H35NO2	Hexadecasphinganine	8	Lipids: Sphingolipids	Sphingoid bases	726665	0.947172	1	1.57293	1.93981	1.44948	0.706515	1.24099	0.635239	0.43741	0.390094	0.949543	0.790673	1.04039	1.09383	0.947095	189708	476498	140323	177665	193936	460652	291137	150857	121324	219870	691811	255907	496528	247667	264567	385895	218651	726665	418006	663601	265789	293013	418107	504542	321470	220916
p2148	287.282	6.27555	C17H37NO2	[SP (17:0)] heptadecasphinganine	8	Lipids: Sphingolipids	Sphingoid bases	4715846	1.18915	1	0.862652	0.982244	1.56934	1.04143	1.16	0.725759	0.351828	0.415373	0.53863	0.492088	0.201809	0.526468	0.7908	3.12351e+06	322397	2.38083e+06	1.89351e+06	1.50275e+06	1.66115e+06	946722	2.2689e+06	2.33064e+06	548532	1.21225e+06	2.10755e+06	1.44202e+06	1.25476e+06	674088	3.34507e+06	2.37209e+06	480230	832125	588707	4.71585e+06	3.07866e+06	264844	2.3879e+06	1.72444e+06	1.22495e+06
p1325	287.282	7.61383	C17H37NO2	[SP (17:0)] heptadecasphinganine	8	Lipids: Sphingolipids	Sphingoid bases	21062186	1.32084	1	1.89764	1.11499	1.50096	1.2155	1.54512	0.703174	0.38948	0.359871	2.17807	0.408068	0.331587	0.721864	0.84234	4.76773e+06	785514	3.02221e+06	3.2605e+06	2.62582e+06	4.6247e+06	1.10578e+06	1.96456e+06	2.68252e+06	571367	9.2663e+06	2.08684e+06	4.69921e+06	3.20436e+06	1.52044e+06	4.54309e+06	3.47538e+06	1.15127e+06	1.96475e+06	1.07349e+06	6.46731e+06	2.97668e+06	801559	4.61935e+06	1.56903e+06	3.06835e+06
p1575	287.282	4.92158	C17H37NO2	[SP (17:0)] heptadecasphinganine	8	Lipids: Sphingolipids	Sphingoid bases	12014031	1.13	1	1.33129	0.891686	1.38754	1.01736	1.00842	0.681274	0.308629	0.364153	0.953428	0.395355	0.242426	0.549179	0.725959	6.03726e+06	598875	5.03661e+06	3.1206e+06	3.51229e+06	4.02814e+06	1.5234e+06	4.46598e+06	5.08046e+06	1.10171e+06	7.68169e+06	3.6039e+06	6.92683e+06	2.16191e+06	1.19208e+06	4.89975e+06	5.32548e+06	891823	1.92199e+06	1.40598e+06	7.08728e+06	5.36042e+06	504068	6.62046e+06	2.90554e+06	2.8806e+06
p1580	287.282	5.59419	C17H37NO2	[SP (17:0)] heptadecasphinganine	8	Lipids: Sphingolipids	Sphingoid bases	12014031	1.15714	1	1.33025	0.991492	1.5611	1.02403	1.17862	0.690063	0.348398	0.437937	1.1743	0.453163	0.212234	0.536647	0.708575	4.89736e+06	540435	3.15166e+06	3.11985e+06	2.43154e+06	3.92225e+06	1.35344e+06	3.12265e+06	3.01014e+06	812035	6.92121e+06	3.24642e+06	3.53413e+06	1.58e+06	974597	4.83594e+06	3.81966e+06	891823	1.51528e+06	1.05384e+06	7.47682e+06	4.49055e+06	468666	4.04357e+06	2.59778e+06	2.29217e+06
p3262	315.277	7.77559	C18H37NO3	Dehydrophytosphingosine	8	Lipids: Sphingolipids	Sphingoid bases	500755	1.35371	1	1.67195	1.22186	1.19587	2.26558	1.75494	1.11323	1.08072	1.12606	0.88012	0.924077	1.77663	1.86206	1.15882	189717	279099	203515	202541	201887	147454	171755	198226	151025	126957	265938	281288	340575	113113	328984	167537	202450	170210	212701	218987	208498	176798	199216	225558	141146	494982
p1179	327.314	4.89853	C20H41NO2	N,N-Dimethylsphing-4-enine	8	Lipids: Sphingolipids	Sphingoid bases	16418773	46.2854	0	31.8908	0	160.703	2754.23	2957.01	43.024	163.613	197.129	1640.93	2119.53	10319.9	8734.79	2129.92	0	231427	0	0	0	0	0	0	0	0	0	159454	0	0	0	0	0	0	0	0	137060	139357	357246	169852	0	0
p3587	369.216	7.7506	C19H31NO6	[SP] Pramanicin	8	Lipids: Sphingolipids	Sphingoid bases	253398	1.11399	1	1.04812	0.886564	0.904869	0.976052	0.951846	0.950751	0.949259	1.02638	0.864055	1.03721	0.766101	0.931352	0.691959	161929	142558	172876	191329	153024	144788	132050	178504	138324	143967	192212	119957	148341	185272	127345	136461	115234	142273	108196	151794	189677	112559	253398	0	111827	171340
p1972	227.225	7.74934	C14H29NO	[SP (14:0)] 1-deoxy-tetradecasphing-13-enine	6	Lipids: Sphingolipids	Sphingoid bases	273467	0.969053	1	1.04697	1.09561	1.11812	1.04782	1.17227	1.16096	0.886265	0.9774	0.755377	0.908952	0.933584	0.806766	0.900586	214524	188063	188352	180965	149550	230004	150429	227834	165161	177452	273100	184750	208130	174282	155281	194014	237026	174836	188651	247265	196467	172064	228964	241684	224019	240429
p1938	229.241	7.74411	C14H31NO	[SP (14:0)] 1-deoxy-tetradecasphinganine	6	Lipids: Sphingolipids	Sphingoid bases	1230078	1.14978	1	1.11685	1.00063	1.07413	0.984646	0.964639	1.27837	0.939143	1.09041	1.11381	0.918318	1.01745	1.05655	0.938732	681184	843619	632848	665198	748922	724361	699820	611786	581068	489454	718278	779703	769150	562492	639869	577362	501206	869101	575494	585273	670823	590409	837002	687298	551226	689082
p2543	229.241	4.90529	C14H31NO	[SP (14:0)] 1-deoxy-tetradecasphinganine	6	Lipids: Sphingolipids	Sphingoid bases	1877055	1.31413	1	3.15454	0.691153	0.621598	0.674931	0.898011	1.08307	0.40231	0.673724	0.436221	0.558649	0.705503	0.619472	1.38519	153334	99099.9	476646	175731	186581	197123	93066.2	72926	293209	174184	408999	1.87705e+06	96138.3	132728	104953	90778.7	157365	68754.5	109122	147988	110669	92527.3	185489	127557	0	156273
n965	736.522	3.76804	C41H72N2O9	[SP] Oceanalin A	6	Lipids: Sphingolipids	Sphingoid bases	4429543	0.473928	1	1.1486	8.46369	5.19557	6.47815	6.12451	0.818897	1.15163	1.05721	5.64831	5.85964	5.72053	4.50606	3.03721	168344	400522	0	0	405404	225122	489435	354143	590144	396890	415570	391349	645765	575470	333065	3.45045e+06	3.78881e+06	3.42888e+06	2.30141e+06	4.42954e+06	2.72398e+06	2.73136e+06	2.27296e+06	2.39892e+06	553500	3.26228e+06
n2734	576.439	4.60118	C35H60O6	stigmast-5-en-3beta-ol 3-0-beta-D-glucopyranoside	8	Lipids: Sterol lipids	Sterols	441967	0.874538	1	3.55814	1.12149	2.1909	0.746109	0.822207	2.76488	1.71313	1.6171	0.998439	1.16834	0.76831	0.594928	1.52306	77454.8	92327	77575.8	55186.1	118131	61586.9	120163	83222.3	142123	73929.6	204722	243487	441967	404035	417342	74458.1	149365	92567.6	87702.6	135373	155827	201686	236915	327134	132317	40421.7
p1955	272.178	7.74819	C18H24O2	Estradiol-17beta	6	Lipids: Sterol lipids	Androgen and estrogen metabolism	463945	1.23773	1	1.26077	1.03518	1.07121	0.97529	1.1454	1.2291	1.13538	1.12344	0.935811	1.077	0.997829	1.16392	0.900429	340668	463945	285175	291285	328247	235143	333551	324417	246173	241731	356097	418891	279741	376755	309653	378988	259739	261814	252276	276779	369008	349775	314555	363173	82841.8	320935
n2735	562.423	4.61173	C34H58O6	3-O-(beta-D-glucopyranosyl)-campest-5-en-3beta-ol	6	Lipids: Sterol lipids	Ergosterols and C24-methyl derivatives [ST0103]	246619	1.15143	1	3.24154	1.07562	1.8768	0.997567	0.988942	2.19259	1.43919	1.4652	1.07967	1.0707	1.04915	0.581535	1.48614	53627.4	63439.5	66599.6	54049	60772.8	32253.9	52443.9	63124.1	80280	31131	108033	114188	246619	195405	176069	0	91229.5	55526.1	58411.9	73667.8	58490.8	113897	94525.9	150000	69613.7	17373.1
p977	221.108	9.2538	C9H19NO3S	CAPS	8	Medium Component	Undefined	42120090	1.11365	1	1.19615	1.07181	1.15981	1.03343	1.08623	1.21303	1.07861	1.08008	1.10914	1.04254	1.01437	0.974449	0.990459	3.75228e+07	3.40259e+07	2.67668e+07	3.04944e+07	2.92515e+07	2.61771e+07	3.10068e+07	3.01189e+07	2.63406e+07	2.82869e+07	3.1929e+07	2.94197e+07	3.929e+07	3.44289e+07	3.4703e+07	3.47008e+07	3.18787e+07	3.03669e+07	2.51215e+07	3.00541e+07	3.73858e+07	2.84089e+07	3.67511e+07	3.49679e+07	2.70983e+07	3.08599e+07
p1656	302.061	13.7801	C8H18N2O6S2	PIPES	8	Medium Component	Undefined	9525659	1.04836	1	1.20703	0.912935	1.1345	0.767428	0.84237	1.12947	1.03789	1.02481	1.02339	0.940271	0.706353	0.759149	1.0498	8.14952e+06	6.30793e+06	6.39427e+06	6.45637e+06	5.70843e+06	5.75225e+06	6.74826e+06	6.94187e+06	6.33548e+06	5.71566e+06	8.08643e+06	8.08771e+06	7.73615e+06	7.32732e+06	6.77606e+06	6.73909e+06	6.7077e+06	5.45126e+06	4.18896e+06	5.66452e+06	8.05729e+06	7.59769e+06	6.25584e+06	7.51676e+06	6.30197e+06	5.33896e+06
p1707	209.072	7.75724	C7H15NO4S	MOPS	6	Medium Component	Undefined	3220636	1.09576	1	1.3189	1.0249	1.25332	0.96268	1.02834	1.26813	1.11942	1.15493	1.08922	1.02875	0.988929	1.0613	1.49247	2.95796e+06	2.14401e+06	1.90458e+06	2.25224e+06	1.52038e+06	1.66403e+06	2.38653e+06	2.01616e+06	2.04296e+06	1.72749e+06	2.83488e+06	2.21313e+06	2.30423e+06	2.80153e+06	2.82049e+06	2.36665e+06	2.17372e+06	1.80115e+06	1.60512e+06	2.13545e+06	2.61795e+06	2.26842e+06	2.40796e+06	2.78482e+06	2.25001e+06	1.99519e+06
p3287	264.105	21.0349	C12H16N4OS	Thiamin	10	Metabolism of Cofactors and Vitamins	Thiamine metabolism	416749	0.80248	1	0	1.76291	0.184356	6.70851	7.49687	1.95996	1.43093	0.0759203	2.73681	1.13369	6.48277	5.94748	2.03221	0	11657.6	24969.5	24320.9	52287.9	15860.7	17162.1	29748.1	32781.5	45555.1	0	0	0	0	0	62628.6	39870.8	76128.6	30465.4	39666.8	0	0	26014	0	0	222250
p3150	376.138	8.66771	C17H20N4O6	Riboflavin	10	Metabolism of Cofactors and Vitamins	Riboflavin metabolism	735935	1.17019	1	1.0624	1.05165	1.0366	0.886058	0.972629	0.955407	0.853481	0.763882	0.968264	0.794168	0.764626	0.836034	0.942199	510632	662678	499423	626397	557907	456884	502641	475574	483698	522722	501742	500776	545825	527335	518181	567591	562253	596983	406958	433833	443950	511105	634486	571017	370325	488867
p1402	785.157	10.9934	C27H33N9O15P2	FAD	10	Metabolism of Cofactors and Vitamins	Riboflavin metabolism	11298657	0.991583	1	0.911187	1.89071	1.40431	2.79408	2.68476	1.02999	0.892166	0.802078	2.13413	1.78922	2.80675	3.10454	1.63357	2.86657e+06	2.73787e+06	2.85142e+06	3.1021e+06	4.13964e+06	2.86198e+06	2.64316e+06	2.76511e+06	3.30204e+06	4.25857e+06	2.66637e+06	2.56037e+06	2.89083e+06	3.04827e+06	3.25904e+06	6.02827e+06	6.51318e+06	7.36979e+06	4.97065e+06	5.04962e+06	4.87623e+06	4.6362e+06	5.04106e+06	4.41251e+06	3.2655e+06	8.84413e+06
p2459	139.027	10.2225	C6H5NO3	6-Hydroxynicotinate	8	Metabolism of Cofactors and Vitamins	Nicotinate and nicotinamide metabolism	1695606	0.668939	1	0.702806	2.97164	1.72335	10.6613	13.602	0.920023	0.960739	1.36514	4.12801	4.15482	11.9602	11.2601	3.15895	57107.4	65934.6	53559.6	59357.4	64542.8	97576.6	67530.6	74769.2	124210	85134.7	38412	61262.2	54886.7	65126.9	96027.8	254598	168493	383575	222612	305646	135822	104528	308652	112760	112403	924038
p2839	195.076	9.70028	C7H9N5O2	2-Amino-4-hydroxy-6-hydroxymethyl-7,8-dihydropteridine	8	Metabolism of Cofactors and Vitamins	Folate biosynthesis	844319	0.73924	1	0.473302	0.620327	0.609401	2.23491	1.83332	0.374988	0.453161	0.892645	0.778769	1.35446	3.29353	3.49132	1.09109	190599	0	51262.1	89560.6	90157.3	232184	64124.7	46067.8	82903.8	145007	60554.2	18943.3	27633.3	46999.7	115788	73002.2	64468.6	91899.4	77474.5	46920	54173.3	26469.3	185767	57007.8	24116.3	122680
p2755	195.076	12.6215	C7H9N5O2	2-Amino-4-hydroxy-6-hydroxymethyl-7,8-dihydropteridine	8	Metabolism of Cofactors and Vitamins	Folate biosynthesis	994680	0.750818	1	0.504012	1.01373	0.784208	3.31932	2.7928	0.710337	1.10244	1.37475	2.26345	2.03676	5.47808	4.31779	1.33782	79557.5	87782.8	66231.7	118693	166285	121174	69201.6	114721	186277	199273	55580.6	60106.2	36894.4	83620.6	111892	152881	132269	184775	96191.5	134011	74300.5	64225.1	235206	81282.3	86596.6	455056
p1333	255.097	14.421	C9H13N5O4	2-Amino-4-hydroxy-6-(D-erythro-1,2,3-trihydroxypropyl)-7,8- dihydropteridine	8	Metabolism of Cofactors and Vitamins	Folate biosynthesis	12713222	0.682219	1	0.0902073	0.612627	0.286417	6.35243	2.3677	0.0938029	0.40646	0.714415	0.865241	0.725154	12.0441	7.92482	0.930064	332903	101424	129981	221950	289020	636032	71904.6	259978	218648	389586	71308.7	20894.7	0	22761	27215.6	324473	130584	288578	141433	80523.7	93203.2	53358.6	285084	19789.6	0	1.31664e+06
n2975	358.096	9.65865	C11H23N2O7PS	Pantetheine 4'-phosphate	8	Metabolism of Cofactors and Vitamins	Pantothenate and CoA biosynthesis	147612	1.15274	1	0.121264	1.20063	0.4214	2.11966	1.41307	1.37215	0.966205	0.880483	1.00449	0.908025	1.32274	1.10284	0.547983	47454.7	24809.1	24673.9	31266.5	79088.7	32374.9	25028.9	28839.3	43209.9	50373.4	0	7211.07	7902.6	0	6692.72	29877.6	26442.1	51043.8	74532.8	34009.3	7916.52	18148	17303.5	19237.6	13173.4	39058.8
p1714	128.047	7.75533	C6H8O3	Dihydro-4,4-dimethyl-2,3-Furandione	6	Metabolism of Cofactors and Vitamins	pantothenate and coenzyme A biosynthesis III __ pantothenate biosynthesis II	415639	1.00054	1	1.16257	0.963501	1.15081	0.819817	0.990488	1.18906	1.00986	1.01997	0.739918	0.981893	0.886229	1.02892	1.86744	126872	238582	193818	192255	158123	171791	209403	211581	148962	167418	193172	250598	304330	133028	175828	184745	195484	180959	138198	176586	215274	201723	223123	242426	163717	147465
p1750	144.042	13.2948	C6H8O4	2,3-Dimethylmaleate	6	Metabolism of Cofactors and Vitamins	Nicotinate and nicotinamide metabolism	726660	1.16457	1	1.30528	1.78239	1.06402	0.86501	0.901904	1.41135	1.38076	1.91133	1.30301	1.3318	1.06672	1.41859	1.13782	146141	179761	142727	178998	145367	155880	130301	118648	118330	157777	169586	182993	147110	237263	151857	99838.8	88220.2	129730	726660	169245	149411	127242	92757.6	175023	180098	120880
n851	144.042	7.75131	C6H8O4	2,3-Dimethylmaleate	6	Metabolism of Cofactors and Vitamins	Nicotinate and nicotinamide metabolism	1629948	1.1253	1	1.1195	1.08097	1.09645	0.907425	0.873359	1.22631	1.0642	1.03838	1.21163	0.992268	1.01234	1.01535	0.978916	828385	1.00826e+06	742337	1.07775e+06	693492	953582	829494	722912	668085	691758	927719	830302	963954	720666	885163	692399	716692	1.0514e+06	812049	906319	762025	766979	871199	1.03802e+06	800470	828511
n2248	144.079	4.92186	C7H12O3	7-oxoheptanoate	6	Metabolism of Cofactors and Vitamins	coenzyme B biosynthesis	501901	1.08041	1	1.13832	0.937437	1.10844	0.820537	0.895499	1.26542	1.20621	1.01942	1.25305	1.03564	0.798452	0.861421	0.94998	260488	265045	269387	202792	270417	201859	255484	213532	262958	239916	251864	240659	249134	318874	275575	214604	236977	233399	194081	221255	254564	280777	227076	318988	219626	193753
p2810	155.991	8.58601	C3H8O3S2	2-(Methylthio)ethanesulfonate	6	Metabolism of Cofactors and Vitamins	Folate biosynthesis	1044512	0.97571	1	1.16572	0.724763	0.813709	0.371067	0.669311	1.14883	1.0756	1.03926	0.791175	0.799731	0.6335	0.731944	0.501484	406240	828548	556521	702886	407767	591609	614931	566572	558502	642591	699993	542757	614574	915576	694176	333450	379453	459137	468169	515387	575955	559098	422041	437757	425286	167461
n946	195.076	14.5182	C7H9N5O2	2-Amino-4-hydroxy-6-hydroxymethyl-7,8-dihydropteridine	6	Metabolism of Cofactors and Vitamins	Folate biosynthesis	1040029	0.833947	1	0.913813	0.855489	1.04099	5.60758	2.8142	0.80264	0.953018	1.2146	1.1312	1.42498	11.5475	7.75813	1.20557	35641.2	30330.9	13087.6	24392.6	23810.9	44968.6	18467.3	31290.5	28742.4	29134.5	28048.8	24694.5	24227.4	34456.2	28024	33381.5	35098.4	27043.9	11076.8	23949.9	27557.7	32442.6	46263.9	28857.8	23737.4	138066
p1788	219.041	12.2696	C6H10N3O4P	4-Amino-2-methyl-5-phosphomethylpyrimidine	6	Metabolism of Cofactors and Vitamins	Thiamine metabolism	557065	1.26096	1	0.656877	1.95229	1.14469	1.17463	1.35196	1.18449	0.718686	0.630176	1.09756	1.28138	1.02525	1.45272	0.93084	148719	111894	137164	164480	224589	90996.1	108069	121918	131505	171518	70882	37302.8	100760	114581	86369.6	225938	234929	367245	206952	183174	139935	156466	190421	140927	86544.9	173600
p1760	242.08	7.75721	C12H10N4O2	Lumichrome	6	Metabolism of Cofactors and Vitamins	Riboflavin metabolism	2550588	0.928442	1	1.05826	1.96875	1.78208	3.50314	3.98918	0.842803	0.823911	0.624997	1.50135	1.67579	2.86514	3.07276	1.44055	564743	547518	449192	466170	433157	410356	587571	514249	515692	622571	699665	461468	496611	594844	552280	1.48522e+06	944889	1.06579e+06	963035	759115	1.00016e+06	958323	1.17104e+06	1.03574e+06	558045	2.11661e+06
p1049	248.056	14.7393	C8H13N2O5P	Pyridoxamine phosphate	6	Metabolism of Cofactors and Vitamins	Vitamin B6 metabolism	2414593	0.780183	1	0.551158	2.25068	1.12977	7.23268	6.3695	0.95996	1.05027	0.880173	3.35928	2.8174	7.7515	7.35788	2.54119	177566	120471	140621	207895	286639	225605	139690	219033	270615	341175	110241	90774.9	118969	176280	162985	512590	417054	688458	728816	345163	280357	219234	501053	163523	187166	1.51112e+06
n1589	253.081	13.4788	C9H11N5O4	Neopterin	6	Metabolism of Cofactors and Vitamins	Folate biosynthesis	308962	0.155204	1	0	0.793236	0.120082	3.91529	2.66083	0.232166	0.843693	1.02998	1.82578	1.39232	9.37444	5.51274	1.85733	8646.81	0	0	0	0	8067.67	6882.47	8363.02	15744.9	16654.6	0	0	0	0	0	13398.3	7580.53	16845.5	0	6368.87	0	0	6690.07	0	0	39473.5
p1960	320.199	7.75453	C19H28O4	ubiquinol-2	6	Metabolism of Cofactors and Vitamins	Oxidative phosphorylation	391732	1.24092	1	1.30764	1.21735	1.41086	1.08083	1.24952	1.2825	1.1531	1.27074	1.10161	1.09534	0.925638	1.10219	1.04186	279033	294333	260857	300966	176549	196303	320547	182000	181016	177205	246326	267895	253166	355039	259844	391732	207123	223542	236471	227959	320315	281067	350646	314801	224549	263034
p638	344.071	13.8153	C12H17N4O4PS	Thiamin monophosphate	6	Metabolism of Cofactors and Vitamins	Thiamine metabolism	4315577	1.06006	1	1.03779	0.89408	1.08351	10.3364	5.70519	1.21063	1.01834	1.20007	0.909983	1.68162	6.3887	6.11978	1.00071	119451	148764	164654	177144	218427	142713	108802	157234	167226	205529	138338	140073	159373	169654	203596	159790	86277.6	144794	212054	95811.5	131338	110752	379710	117217	107749	737661
n3120	104.011	15.2626	C3H4O4	Malonate	10	Nucleotide Metabolism	Pyrimidine metabolism__beta-Alanine metabolism	110341	1.06355	1	1.12993	1.05603	1.17662	0.947105	0.942218	1.1121	1.08962	1.07707	1.16925	1.07683	1.07941	0.935522	0.949291	92519.4	98280.3	79173	75266.4	86783.3	75347.5	98328.9	76811.1	81751.1	73968.9	77990.5	98783.3	87775.6	106572	87865.8	91922.5	83998.8	83677	69962.9	99408	99951.1	99072.2	86665	97132.7	95131.4	75184.6
p1563	111.043	11.0475	C4H5N3O	Cytosine	10	Nucleotide Metabolism	Pyrimidine metabolism	7531043	0.73222	1	0.552806	6.81622	0.736272	4.29693	2.51758	0.64887	0.509941	1.31237	0.895544	0.707104	1.83125	1.44561	0.694167	228897	143289	115806	193581	240381	317725	230123	202378	238911	269985	144074	151897	122751	123857	153474	351092	232385	275574	7.53104e+06	192370	206640	155023	290824	124972	149597	1.1384e+06
p2080	135.054	9.46594	C5H5N5	Adenine	10	Nucleotide Metabolism	Purine metabolism__Zeatin biosynthesis	3631347	0.980769	1	1.06553	1.04415	0.708777	2.25606	1.41018	0.841768	1.07652	0.768378	0.828392	0.7818	1.8291	2.05859	0.81968	927967	481203	498800	695466	530084	791690	397435	482369	610393	913074	853141	603220	556137	794221	597612	686971	505927	505887	918192	719031	446862	416184	490162	516608	394699	1.03294e+06
p1039	136.039	9.9954	C5H4N4O	Hypoxanthine	10	Nucleotide Metabolism	Purine metabolism	19781767	0.615914	1	1.14185	3.20925	1.3362	29.0665	19.6465	1.06266	0.963915	1.36908	2.02333	2.15925	18.9556	25.9002	1.84311	132014	166303	126713	292734	151330	410263	134037	139518	239546	487699	363791	152459	191814	622222	280933	438461	357266	763443	2.29124e+06	678046	146610	205140	917870	400069	215768	2.92935e+06
p3688	151.049	12.0473	C5H5N5O	Guanine	10	Nucleotide Metabolism	Purine metabolism	151280	0.991138	1	1.00454	0.959065	0.977325	0.989644	1.00741	1.18652	0.966672	0.973862	1.01979	0.976158	0.954109	0.997461	0.883885	141630	116918	98582.5	96657	89146.4	83186.2	106265	102011	148520	107806	111830	115245	111903	108839	102461	109750	91744.2	91324.4	113052	119494	102164	97891	113818	117661	103834	114250
n555	168.028	11.9878	C5H4N4O3	Urate	10	Nucleotide Metabolism	Purine metabolism	24771678	0.882396	1	0.727959	1.10599	0.77114	2.09377	2.18505	1.02627	1.15714	1.85047	1.53563	1.63943	2.37998	2.7721	1.24108	3.70897e+06	4.5219e+06	4.20606e+06	7.09147e+06	7.09803e+06	9.45993e+06	4.23852e+06	4.15814e+06	4.92688e+06	7.39165e+06	4.12978e+06	4.12545e+06	2.22927e+06	4.54564e+06	6.93611e+06	4.53308e+06	4.40528e+06	8.83216e+06	1.06071e+07	4.99572e+06	4.43994e+06	4.07547e+06	6.94676e+06	2.58771e+06	5.21937e+06	1.2825e+07
p3376	243.085	12.0564	C9H13N3O5	Cytidine	10	Nucleotide Metabolism	Pyrimidine metabolism	316222	1.03097	1	0.884076	2.05025	0.911207	1.69794	1.93428	1.02365	1.00656	1.74089	1.24555	1.6048	1.83543	1.92057	1.11909	82301.9	31604.6	37312.5	49519.5	50156.4	67058.5	46610.5	35505.9	42527.4	51656.5	52306.7	45565.9	24268	64371.4	28635.8	45602.4	26180.3	57488.2	316222	53453.9	26702.1	29172.7	76557.5	47567.4	41750.5	96150.5
p3289	267.097	9.06114	C10H13N5O4	Adenosine	10	Nucleotide Metabolism	Purine metabolism	370157	1.13672	1	1.08874	1.38969	1.21479	1.70214	1.58561	1.2812	1.12121	1.21085	1.00176	0.946012	2.47659	2.30223	1.24061	146898	108146	143555	129210	117919	96002.5	102003	94923.3	151095	124041	105176	116148	135794	135846	125509	144508	156242	134015	221245	133426	145701	112084	105831	165685	160777	216209
n2061	307.057	14.2678	C9H14N3O7P	dCMP	10	Nucleotide Metabolism	Pyrimidine metabolism	911286	1.29546	1	0.329942	0.793402	0.386713	1.36973	0.796685	0.46653	0.293748	0.606989	0.274609	0.298622	0.611893	0.645444	0.330507	511510	148000	214584	349646	343477	384429	165350	143921	192349	323728	81621.4	53158.4	61593.8	92677.4	110106	110450	99396.9	192484	463292	94217.2	69827.8	42565.4	268546	44096.9	42800.8	170215
p2633	322.056	12.3935	C10H15N2O8P	dTMP	10	Nucleotide Metabolism	Pyrimidine metabolism	1096097	1.33854	1	0.080615	1.08805	0.213492	3.53318	2.13992	0.735385	0.244015	1.02991	0.137543	0.263901	1.3107	1.22653	0.395162	275443	55842.9	75759.4	158252	149389	181106	60161.8	68040.1	95659.7	128960	0	0	0	20065.5	22977.2	49111	0	58283.1	452722	20825.9	0	0	113989	0	0	195648
p1798	323.052	15.2905	C9H14N3O8P	CMP	10	Nucleotide Metabolism	Pyrimidine metabolism	4815144	1.47531	1	0.325163	2.10483	0.379708	2.9547	1.49072	0.555786	0.353137	0.662838	0.473946	0.453975	1.8473	1.47887	0.514239	1.56213e+06	395035	492742	1.11327e+06	849518	1.06616e+06	303171	414343	485332	722024	231440	144525	160154	201063	235389	428097	273901	468660	4.81514e+06	309803	204737	123594	529990	156361	121037	1.09005e+06
n1097	324.036	14.5653	C9H13N2O9P	UMP	10	Nucleotide Metabolism	Pyrimidine metabolism__Peptidoglycan biosynthesis	6817970	1.42243	1	0.376603	2.83695	0.277925	1.81311	0.597691	0.371014	0.311821	0.865466	0.286795	0.289683	1.73103	1.39319	0.423335	1.52387e+06	283419	366308	838568	668402	1.05373e+06	270041	289779	372000	601971	242727	133808	153708	199422	244802	222056	110839	112732	6.81797e+06	77067.5	101678	86867.8	334576	99242.9	96770.1	464242
p2330	331.068	12.2053	C10H14N5O6P	dAMP	10	Nucleotide Metabolism	Purine metabolism	2277667	0.991364	1	0.403151	0.807915	0.41663	1.28344	1.02987	0.920132	0.542763	0.821315	0.729957	0.646545	0.765224	1.05819	0.514102	1.35918e+06	495020	555319	826832	884706	1.12848e+06	647147	687179	759985	934169	321763	262516	308041	369406	414157	760240	437719	728363	1.01543e+06	416721	248272	236842	822417	221049	203335	847989
p788	347.063	13.1802	C10H14N5O7P	AMP	10	Nucleotide Metabolism	Purine metabolism__Zeatin biosynthesis	37592770	1.07825	1	0.371025	1.30162	0.614805	2.74606	2.03111	0.729181	0.591808	0.670005	0.971607	0.911007	1.92196	2.17242	0.829006	1.17043e+07	5.28988e+06	6.43176e+06	8.59962e+06	9.67876e+06	1.04861e+07	5.24176e+06	6.22437e+06	7.3599e+06	9.36561e+06	2.75122e+06	2.59847e+06	2.48765e+06	3.31268e+06	3.20038e+06	8.2817e+06	7.03178e+06	8.19697e+06	2.14155e+07	5.41794e+06	4.5743e+06	4.10381e+06	8.10315e+06	3.72162e+06	3.27639e+06	1.99835e+07
p2231	363.058	16.1491	C10H14N5O8P	GMP	10	Nucleotide Metabolism	Purine metabolism__Glutamate metabolism	2850873	1.28787	1	0.262131	1.9831	0.369448	2.32098	1.27965	1.07015	0.677741	0.611837	0.589282	0.482513	1.83751	1.72818	0.673114	841841	249570	258280	485354	501708	575779	214262	278492	315498	430403	122125	96680.6	86272	96606.1	73936.8	265687	173502	200320	2.85087e+06	107816	103336	71950.6	305090	86033.3	103930	660477
n1252	404.002	16.0083	C9H14N2O12P2	UDP	10	Nucleotide Metabolism	Pyrimidine metabolism__Peptidoglycan biosynthesis__Zeatin biosynthesis	5013894	1.17145	1	0.760848	4.20782	0.674395	2.78811	1.45323	0.528346	0.511017	1.53771	0.774618	0.953582	3.02818	2.06255	0.77014	389088	239025	245308	389463	373703	377853	172858	196567	257010	392772	189231	147689	169395	244445	312190	236571	191294	238307	5.01389e+06	198517	138211	130549	312572	171355	189485	302404
p1766	443.024	17.4145	C10H15N5O11P2	GDP	10	Nucleotide Metabolism	Purine metabolism	5585380	0.983242	1	0.365221	1.67425	0.649121	2.35748	2.23079	0.730192	0.515411	0.465948	0.983893	0.863838	2.00503	2.30015	0.890407	1.42364e+06	778547	1.31172e+06	1.60216e+06	2.39942e+06	1.3792e+06	854705	1.28487e+06	1.51177e+06	2.61304e+06	666689	372661	395009	626017	731219	2.29225e+06	1.97779e+06	2.40049e+06	4.37189e+06	1.75486e+06	965957	946192	1.37744e+06	762131	909889	3.42708e+06
p2878	522.991	18.7638	C10H16N5O14P3	GTP	10	Nucleotide Metabolism	Purine metabolism__Riboflavin metabolism__Folate biosynthesis	771151	0.833669	1	0.290727	3.74996	0.833996	4.83772	3.20943	1.07989	0.893349	0.887323	1.83735	1.54046	4.1083	4.17158	1.39955	43274	57756.1	37980	57387.6	75296.9	56935.4	36622.3	47317.5	92155.9	92871.3	35146.9	18218.2	0	21949.2	19434.3	101160	91293.1	148147	771151	110369	55204.7	53480.4	51814.2	50850.8	60451.2	179259
n1082	97.9673	17.2876	H2O4S	Sulfate	8	Nucleotide Metabolism	Purine metabolism__Cysteine metabolism__Sulfur metabolism	8743180	1.22992	1	1.04317	0.896758	1.33357	0.96331	0.922223	2.30237	2.06342	1.21538	1.11424	1.16042	0.973822	1.76142	1.29789	2.36265e+06	1.62406e+06	3.23705e+06	1.80123e+06	1.47835e+06	2.01452e+06	1.74387e+06	1.56845e+06	1.67755e+06	1.53543e+06	1.77448e+06	1.81059e+06	1.31557e+06	2.0661e+06	1.94176e+06	1.40326e+06	1.35865e+06	1.59192e+06	1.37342e+06	1.93089e+06	1.71284e+06	1.62168e+06	1.45581e+06	2.16586e+06	4.43229e+06	1.4112e+06
n1023	112.027	8.58576	C4H4N2O2	Uracil	8	Nucleotide Metabolism	Pyrimidine metabolism__beta-Alanine metabolism__Pantothenate and CoA biosynthesis	6811966	1.06071	1	1.04644	0.752158	0.878954	0.553444	0.616666	1.03367	1.16315	1.20859	0.875213	0.792265	0.555982	0.661623	0.735692	3.05337e+06	4.53887e+06	3.97188e+06	5.42071e+06	3.94405e+06	4.83026e+06	3.66173e+06	3.33369e+06	3.52201e+06	4.38329e+06	3.87241e+06	4.47238e+06	2.93224e+06	4.96921e+06	4.40098e+06	2.10321e+06	2.28053e+06	2.8956e+06	3.39108e+06	4.1704e+06	3.52818e+06	3.71694e+06	2.3219e+06	2.93423e+06	4.84137e+06	1.6445e+06
n1864	112.027	9.78192	C4H4N2O2	Orotate(Fragment)	8	Nucleotide Metabolism	Pyrimidine metabolism	1713971	1.15287	1	1.54326	0.551404	0.494931	0.473732	0.36295	1.37157	1.54545	1.82681	0.653115	0.632531	0.567344	0.799163	0.829434	394280	764387	641764	1.02873e+06	512634	749577	516977	453995	464995	713134	893825	987708	642104	1.13794e+06	811848	288931	176508	230673	450426	451802	231756	199966	204766	336112	462047	234519
n3116	114.043	7.75364	C4H6N2O2	5,6-Dihydrouracil	8	Nucleotide Metabolism	Pyrimidine metabolism__beta-Alanine metabolism__Pantothenate and CoA biosynthesis	132183	1.29942	1	1.10593	0.997103	1.02254	0.948087	1.06931	1.09147	1.03243	0.901312	1.26406	1.00928	0.870232	1.20149	0.869098	116562	126420	67000.2	60773.7	92841.5	97073.6	72522.7	61620.3	56479.3	69077.6	76739.2	76178.3	103643	60393.3	77614.4	61391.3	70765.6	71161.1	85279.4	67142.4	54424.1	68550.5	56133.7	89124	96583.2	81056.6
p1582	132.053	11.5078	C4H8N2O3	3-Ureidopropionate	8	Nucleotide Metabolism	Pyrimidine metabolism__beta-Alanine metabolism__Pantothenate and CoA biosynthesis	6810026	0.648032	1	1.05171	10.9605	5.67054	30.0728	13.388	0.308324	0.384707	0.784312	7.03683	8.99084	15.9709	16.3296	4.51214	76803.7	24041.6	23278.5	133659	61560.9	187894	23286.5	25816.9	127872	127923	146265	26608.3	43394.6	169815	132190	944264	559800	1.35466e+06	1.52091e+06	1.02161e+06	337639	204520	1.8379e+06	235985	178351	2.00423e+06
n656	152.033	10.8562	C5H4N4O2	Xanthine	8	Nucleotide Metabolism	Purine metabolism__Caffeine metabolism	11093368	0.493931	1	0.65435	4.09733	1.34954	21.2485	13.6138	0.519576	0.967369	2.07869	1.72852	2.55127	14.9117	17.9921	2.04162	60420.5	80651.8	108111	164824	143554	382500	138172	146659	141442	320050	131475	171409	101900	204451	129411	226385	238889	587229	3.26191e+06	310750	153560	173912	888666	91559.3	215699	2.62243e+06
p2626	244.07	9.78291	C9H12N2O6	Uridine	8	Nucleotide Metabolism	Pyrimidine metabolism	490470	1.24356	1	1.62213	0.515162	0.430566	0.551282	0.329194	1.44514	1.48939	1.9453	0.635192	0.59729	0.625781	0.91871	0.84486	92794.8	216652	176502	333696	136554	200647	136286	117703	100786	213499	236663	253136	174751	354257	228485	81619	24887.5	61388.5	110363	117862	65184.1	51960.6	26350.1	78018.9	109558	85714.5
p3447	244.07	13.1486	C9H12N2O6	Pseudouridine	8	Nucleotide Metabolism	Pyrimidine metabolism	238963	1.04371	1	0.620831	0.996216	0.623102	1.01743	1.15476	0.824707	0.877563	1.08479	0.871143	1.01145	1.04101	1.21276	0.752029	154217	121971	122354	98314.9	185666	154512	81192.5	115698	120147	182390	83147.3	66130.8	67054.8	80037.9	109615	95551.3	82295.2	115837	238963	118818	78658.1	54776.2	115113	71915.3	87008.7	199724
n1563	332.052	14.1854	C10H13N4O7P	dIMP	8	Nucleotide Metabolism	Purine metabolism	898626	4.08397	1	2.06395	17.6568	0.872185	41.2396	34.0932	3.71192	4.72123	10.71	7.4172	7.08636	59.608	34.8528	9.63072	0	52561.4	61522.3	79902.1	0	47499.3	0	0	0	0	14342.9	0	12256.3	71436.7	0	0	0	57495.6	781188	0	0	0	41428.2	0	0	410694
p3521	345.048	16.9388	C10H12N5O7P	3',5'-Cyclic GMP	8	Nucleotide Metabolism	Purine metabolism	221639	1.20595	1	0.571469	2.44857	3.25195	5.73366	4.51919	2.21676	1.65181	2.41326	4.25259	4.18297	7.08041	5.29973	2.69422	21855.9	14350.4	14136.7	38524.8	54458.5	26764.8	0	0	32554.5	59529.8	0	16906.9	0	0	51011.7	81333.4	56136.8	81637.5	27455	44448.1	54518.3	73419.6	131278	72796.8	54478.2	144784
n2215	364.042	17.3774	C10H13N4O9P	Xanthosine 5'-phosphate	8	Nucleotide Metabolism	Purine metabolism	698654	0.856896	1	2.37752	1.3225	1.5802	2.52831	2.5527	1.84177	2.55508	4.53912	5.42809	6.02628	3.56096	5.54983	2.85085	61865.3	25536.7	58747.3	60632.6	60399.2	62923.6	46305.3	61511.6	56523.6	84536.8	188085	56565.2	71803	149613	275247	61452.2	74193.8	84118.9	118946	73646.2	74946.3	38402.8	191523	84790.4	103044	123996
n1660	402.023	14.1772	C10H16N2O11P2	dTDP	8	Nucleotide Metabolism	Pyrimidine metabolism	2168427	1.27195	1	0.421562	2.23446	0.357555	4.17289	2.009	0.597994	0.586369	1.38523	0.377227	0.490031	1.92819	1.63311	0.559472	194834	138255	128524	191813	197606	165732	107758	113110	123167	159313	60851.4	42172.3	56805.9	56980.2	65248.7	53960.6	43350.1	81826.1	1.26507e+06	50829.2	32320.8	27498.7	104484	39943.4	34986.4	158850
n1286	403.018	16.5563	C9H15N3O11P2	CDP	8	Nucleotide Metabolism	Pyrimidine metabolism	4583280	1.30472	1	1.0407	9.01818	0.935956	5.01759	2.21335	0.444688	0.394091	1.5839	0.720899	0.800289	3.13995	2.13984	1.00749	175815	94376.8	91658.9	165533	190774	133056	73395	84349.4	96829.8	162801	99288.3	62934.6	81905.5	145390	183317	96198.9	72111.1	123038	4.58328e+06	89262.1	70605	69571.3	155773	104401	114830	199607
p3282	251.102	11.3452	C10H13N5O3	5'-Deoxyadenosine	6	Nucleotide Metabolism	Undefined	300390	0.818691	1	0.739207	1.18693	0.816395	2.79881	2.44412	0.730931	0.874093	1.23641	1.41899	1.55805	2.43513	2.72989	1.00429	82297	27720.2	28208.3	68932.2	76603.5	88264.9	55468.8	51874.2	67622.6	83372.6	70915.7	54659.1	28588	49716	52332.8	53500.6	72035.3	85373	114245	86240.2	53348.9	23537.3	109526	24516.9	72036.5	225494
p1409	347.063	11.0355	C10H14N5O7P	3'-AMP	6	Nucleotide Metabolism	Purine metabolism	1271766	0.985553	1	0.963077	2.00054	1.38378	2.54898	2.38465	1.09414	0.950669	0.844947	1.87867	1.81566	2.48904	2.49994	1.54754	396305	396158	414953	406277	548510	423958	365227	414773	418060	571879	378740	393483	476652	414500	449517	905610	834151	936144	1.01709e+06	695986	560877	654452	732670	638767	449115	1.10016e+06
p2391	402.023	13.5027	C10H16N2O11P2	dTDP	6	Nucleotide Metabolism	Pyrimidine metabolism	1186414	0.904928	1	0.495405	0.96424	0.34532	4.37494	2.5521	0.560107	0.518174	1.20892	0.850119	0.959047	3.42839	2.83773	0.776461	127650	52332.4	89749.4	96957	122301	134410	91259.1	82766.3	100786	131142	85268.1	29408.3	29319.3	47690.7	76012.2	89645.1	46555.2	114027	204995	65817.5	26505.2	0	143981	0	16111.9	249563
n591	411.034	13.8734	C10H15N5O9P2	dADP	6	Nucleotide Metabolism	Purine metabolism	1355653	1.112	1	1.03214	0.84589	0.743763	1.81201	1.22806	1.02616	0.926935	1.19683	1.09011	1.21903	1.71261	1.60922	1.00556	417175	373601	344858	407271	462201	361976	317921	366249	360673	396340	355319	316529	346313	368213	474747	358193	313252	333040	342097	178693	291074	295576	337059	212038	205376	352636
n1889	559.072	14.3182	C15H23N5O14P2	ADP-ribose	6	Nucleotide Metabolism	Purine metabolism	354418	0.518261	1	0.710403	1.02665	1.33678	2.42798	1.54983	0.262608	0.351252	1.02382	0.669232	0.747894	1.60439	1.86419	0.659387	22893.5	21264.2	22072.5	39329.6	20470.1	80609.2	35975.3	16355.3	35903.6	74335.3	26870.2	25878	8444.23	25046.7	86515.7	39047.5	16642.1	39385.7	115348	39236.8	43923	56900.1	114519	34871.7	74862.7	56661.7
p3424	172.085	12.2446	C7H12N2O3	Glycylproline	8	Peptide(di-)	Polar peptide	262050	1.15755	1	0.864676	1.12023	0.976702	1.09708	0.768813	0.724372	0.972752	0.929587	1.17974	0.906651	1.18605	0.953912	0.515472	71298.7	29058.3	235658	65698.9	139878	76352.7	40377.2	67192.4	78943.9	205013	52038.3	30233	68038.5	66103.3	188150	94867.1	73111.6	100450	101024	154679	50273.4	49315	55730.4	39609.3	262050	51423.2
p3476	186.1	11.1949	C8H14N2O3	Ala-Pro	8	Peptide(di-)	Nonpolar peptide	258853	1.32331	1	1.18913	1.05922	0.838275	0.718014	0.618672	1.01609	0.914123	1.1465	0.741731	0.79012	0.958155	0.892824	0.576155	135478	76072.2	258853	96967.7	147140	103678	64836.3	74973.8	78225.8	218228	112103	75769.6	99779.3	147808	206598	81765.9	76485.4	97018.5	167880	148766	67427.4	62794.1	69125	76799.2	176473	102146
p2341	202.132	7.75139	C9H18N2O3	Ile-Ala	8	Peptide(di-)	Hydrophobic peptide	2548831	0.985681	1	0.75314	1.19403	0.787698	0.692716	0.835524	0.939645	0.927578	0.657143	0.989781	0.889497	0.897443	1.03195	0.724935	779375	1.28879e+06	2.3231e+06	1.68962e+06	1.61042e+06	1.0533e+06	1.03045e+06	1.54966e+06	1.6208e+06	2.54883e+06	1.05367e+06	1.11325e+06	845353	1.31883e+06	1.54567e+06	1.95228e+06	2.03923e+06	1.84816e+06	1.39222e+06	2.08521e+06	1.10165e+06	1.10428e+06	919435	1.17542e+06	1.84565e+06	958193
n2203	216.147	7.74405	C10H20N2O3	Val-Val	8	Peptide(di-)	Hydrophobic peptide	913975	1.24165	1	0.903064	1.32274	0.650473	1.50338	1.21011	1.35782	1.19015	1.33626	1.0026	0.80116	1.71926	2.04614	1.14651	126146	267980	381050	429926	123601	247390	181065	191507	198340	251811	195796	288654	141889	219016	121026	202597	304521	394716	287246	226402	123714	159628	112044	135876	164818	465727
p1295	230.163	7.74608	C11H22N2O3	Ile-Val	8	Peptide(di-)	Hydrophobic peptide	14575018	1.3748	1	1.1104	1.04359	1.00797	4.26483	2.74977	1.48346	1.29396	1.41119	1.09854	1.26042	4.85433	3.31685	1.15072	581664	1.20421e+06	1.49492e+06	1.3314e+06	1.08738e+06	1.05339e+06	793734	727406	612512	958707	1.10539e+06	1.07548e+06	729795	922620	770159	604995	555522	1.00586e+06	952335	1.20775e+06	761282	727262	898606	696558	1.0951e+06	1.11496e+06
p2773	259.19	13.4624	C12H25N3O3	Ile-Lys	8	Peptide(di-)	Basic peptide	943341	1.43471	1	1.22874	0.766712	0.883364	0.925258	0.820065	1.12389	1.11545	1.20236	0.910538	0.841775	1.59462	1.21956	0.805595	181769	223011	681115	281730	236546	276043	175492	179672	185218	301689	244031	311329	230060	317454	270996	189707	132825	147467	141010	246263	172294	137127	168685	191462	318133	132958
p3446	259.19	12.6723	C12H25N3O3	Leu-Lys	8	Peptide(di-)	Basic peptide	280400	1.48724	1	1.83609	0.896064	1.24373	0.83835	0.775957	1.60444	1.31442	1.55488	1.03361	0.975331	0.905723	1.23194	0.937195	129445	170124	275366	186070	184985	136999	106371	99218.5	114271	179213	237836	163616	230060	280400	255975	103430	90910.1	122128	117145	136349	155337	125682	168685	191462	149934	93253.7
n2943	266.127	7.74356	C13H18N2O4	Phe-Thr	8	Peptide(di-)	Hydrophobic peptide	244070	1.45728	1	1.21021	1.47317	2.10023	0.670802	0.705932	1.82886	2.48266	2.22843	3.31685	3.11131	0.701992	0.397979	0.780101	0	0	91345.2	126568	132249	0	0	43112.4	65409.3	131764	0	55087.1	64386.5	52448.8	118875	0	67116.3	75033.3	71061.9	140771	52541.1	98408.8	65343.8	94573.7	193789	0
n1638	268.154	9.08116	C12H20N4O3	His-Leu	8	Peptide(di-)	Basic peptide	2731431	1.26032	1	1.33257	0.744604	1.22416	4.42459	2.55852	1.07403	1.06885	1.04661	0.736734	0.852387	5.16734	3.77219	0.856859	134081	93965	272208	136752	145074	149558	66980.4	162912	112173	128916	279114	148393	172519	114534	112352	121628	83341.9	74396	47839.5	134851	207922	153329	49626.5	93885.7	254875	92917.8
p2840	273.18	14.3202	C11H23N5O3	Val-Arg	8	Peptide(di-)	Basic peptide	759878	2.12333	1	1.92482	0.828799	0.887204	2.90543	2.12384	2.39041	2.05317	2.64467	1.17769	1.54658	3.52218	3.6565	1.15098	64694.3	86959.2	411022	165937	100711	58139.1	67122.7	52373	86792.2	126150	129657	138478	92475.4	246381	144801	72453.3	49680.6	47189	48616.5	105771	62448.3	56762.6	59709.6	75122.4	92479	83728.4
p2660	280.142	7.75206	C14H20N2O4	Val-Tyr	8	Peptide(di-)	Hydrophobic peptide	1273393	1.07819	1	1.10085	0.976764	0.954526	0.517227	0.54981	0.92202	0.953263	0.996146	0.785884	0.895913	0.565375	0.668345	0.650959	585220	859208	1.26262e+06	1.01286e+06	782459	761339	635348	723101	782688	1.27339e+06	798779	806585	574246	1.20912e+06	1.20826e+06	893590	854637	744391	468355	1.11786e+06	674182	847059	727149	585182	1.15241e+06	437168
p2963	287.196	13.297	C12H25N5O3	Ile-Arg	8	Peptide(di-)	Basic peptide	819610	2.55077	1	1.82536	0.82446	0.830424	1.73174	1.25181	2.19729	1.86793	2.58294	1.35993	1.84418	2.00291	2.51367	1.07682	74178.4	88418.9	819610	128814	151259	91161.3	50726.3	62863.7	80757.3	209355	177013	150092	104670	256327	215204	44378.4	52289	61078.6	80430.3	169819	49857.1	57320.4	61946.8	82244.3	159578	112703
p3462	291.122	9.2645	C14H17N3O4	Trp-Ser	8	Peptide(di-)	Hydrophobic peptide	227109	0.641269	1	0.675435	1.05892	0.702429	2.47465	2.35057	0.222813	0.468002	0.960398	1.35667	1.53263	2.32337	2.53389	1.14877	39739.5	33602.6	19935.2	51963.3	52166.8	75823.8	25715.8	66401.4	73715.2	66182.6	60412.4	27077.6	0	78478.6	41956.5	37772.2	34886.5	84783.1	99615.1	68921	40487.4	29252	86454.5	30176.9	29864.1	157458
p3552	344.137	7.84128	C18H20N2O5	Tyr-Tyr	8	Peptide(di-)	Hydrophobic peptide	243363	1.59257	1	0.985791	0.547504	0.593328	0.090397	0.1839	1.22782	1.16834	0.791218	0.706411	0.519745	0.113734	0.227562	0.628806	126282	178236	216783	195941	243363	90989.5	82217	107588	131634	190751	116873	87193.3	121595	116611	152338	75841.6	58617.2	67360.7	51822.4	76601.7	60582.9	83979.3	56312.9	75647.2	81361.1	0
n1783	203.091	12.507	C7H13N3O4	Ala-Asn	6	Peptide(di-)	Polar peptide	137348	0.837224	1	0.781598	1.01759	0.990574	0.761615	0.873315	0.945109	1.43318	1.11549	2.18186	1.77128	1.3991	0.898027	1.02194	12920.8	23409.7	40718.2	31778.1	63028.8	40927.7	33589.3	29252.9	39174.5	62324	17759.2	34181.1	24188.6	33366.6	50942	43446.1	45883.2	43174.4	35044.4	41330	38013.7	39456.9	35639.5	33932.9	56290.7	18780.7
p3029	229.106	10.6079	C9H15N3O4	Asn-Pro	6	Peptide(di-)	Polar peptide	622233	0.951309	1	0.868005	0.834946	0.855828	1.60864	1.73707	0.856198	0.996838	1.3551	1.12503	1.43449	1.67322	1.95523	1.10095	253167	196500	156053	210505	176712	260987	181484	169140	199862	232285	184653	201379	134255	215618	170083	163768	169251	148685	234726	155053	171304	144107	275307	135767	166793	443936
p2107	245.174	13.92	C11H23N3O3	Lys-Val	6	Peptide(di-)	Basic peptide	603238	1.4041	1	1.66714	0.793054	1.21673	1.32309	0.940061	1.44923	1.43353	1.67021	1.00842	0.97109	1.0115	1.45471	0.948446	139975	202954	385920	278347	247065	193189	206349	150406	132517	210824	279145	223375	221691	374901	390124	117849	93693.4	145976	200157	150748	200624	176545	182032	211180	316501	157516
p1335	248.101	14.4466	C9H16N2O6	Glu-Thr	6	Peptide(di-)	Acidic peptide	2417401	1.36295	1	0.721419	1.13858	0.660404	2.15921	0.971242	1.02159	1.04308	0.889182	0.820318	0.720356	1.74375	1.31234	0.661228	205566	338820	630067	281972	475110	266671	195528	181384	235419	538174	185694	201191	130345	196836	308311	175563	204159	259694	450762	523396	149708	153241	131900	115889	385172	179407
n1736	294.158	7.75124	C15H22N2O4	Ile-Tyr	6	Peptide(di-)	Hydrophobic peptide	1255396	1.2527	1	0.893576	0.806138	0.784193	0.596243	0.573572	1.18939	1.06893	0.846718	0.986647	0.805287	0.577564	0.652101	0.609408	321877	586443	1.2554e+06	879152	833240	505964	376420	513757	515304	1.18276e+06	449906	452503	389604	551499	921395	346541	356967	588638	352657	849552	331940	405699	347179	407647	933986	287303
p1034	303.154	16.4539	C11H21N5O5	Glu-Arg	6	Peptide(di-)	Basic peptide	2125271	2.40268	1	1.61543	0.796893	0.8586	5.63867	2.64788	1.79795	1.5625	2.50804	1.15755	1.49691	11.5751	6.05621	1.06283	39400.3	46227.6	289167	72060.7	60135.4	41945.6	19707.1	19424.2	33844.4	96089.3	61173.4	56510.9	31708.9	95224.5	96255.5	22314.5	17278.9	18591	46862.5	63106	23622.9	18660.7	33930	43870.9	61089	41951.8
n3099	374.18	12.0372	C15H26N4O7	Ala-Leu-Asp-Gly	8	Peptide(tetra-)	Hydrophobic peptide	130671	1.00309	1	0.63185	0.641845	0.708792	0.245847	0.234044	0.523859	0.588989	0.453208	0.53848	0.461608	0.243456	0.226195	0.424558	48368.3	91910.7	130671	99934.8	126957	62225.3	104098	99993.5	110554	119436	46453.6	66805.2	56959.3	77962.2	65411.3	56745.7	82583.6	58212.2	64120.9	56889.7	60460.8	87081.1	57822.1	65016.7	81397.9	21139.4
n2857	376.178	7.74845	C15H28N4O5S	Ala-Leu-Ala-Cys	8	Peptide(tetra-)	Hydrophobic peptide	317057	1.7036	1	0.605216	0.187773	0.201346	0	0	1.86581	1.63979	0.464284	0.29133	0.152898	0	0	0.620588	118240	184486	208061	257151	220973	0	104410	154828	124880	196366	90517.7	86832.1	88316.9	0	85651.5	40490.5	0	68508.9	0	0	0	91617.5	25260.5	0	0	0
p1312	390.175	16.2289	C15H26N4O8	Ala-Val-Asp-Ser	8	Peptide(tetra-)	Hydrophobic peptide	17629474	0.78502	1	0.902402	0.933089	1.49117	0.251211	0.29262	0.620637	0.843866	1.79694	1.16234	1.28555	0.244289	0.322337	0.75119	5.30791e+06	5.4999e+06	4.41201e+06	5.608e+06	4.68697e+06	7.02597e+06	7.03786e+06	6.25064e+06	5.76159e+06	6.42601e+06	4.6849e+06	6.23804e+06	5.77594e+06	4.85966e+06	7.77141e+06	5.28058e+06	6.58977e+06	5.929e+06	8.10637e+06	4.42162e+06	6.3437e+06	9.26415e+06	1.05743e+07	1.43952e+07	7.8887e+06	1.44183e+06
p3448	391.152	10.2482	C14H25N5O6S	Ala-Met-Asn-Gly	8	Peptide(tetra-)	Hydrophobic peptide	327472	1.17572	1	0.988287	0.303099	0.716662	0	0	2.17442	1.92744	1.22803	0.805832	0.609386	0	0	0.800396	138341	135126	146912	171615	165270	96848	109513	150620	128007	159097	102042	142648	104882	123846	163121	30286.5	54705	51383.9	20669.2	38176.9	68136.2	84560	83855.2	128624	96415.3	0
p3233	415.254	12.6192	C17H33N7O5	Ala-Leu-Gly-Arg	8	Peptide(tetra-)	Basic peptide	594134	1.14808	1	1.20982	0.448666	0.853457	0.0510635	0.124739	2.3147	1.88226	1.28428	0.83996	0.764085	0.0940252	0.0498162	0.689842	231187	156453	246461	274098	243316	104341	141966	231287	285254	240148	140619	183081	308337	287335	294073	74225.3	107952	74754	98063.7	95014.6	122178	163133	150644	255835	164224	18721.4
p1033	426.088	16.4708	C13H22N4O8S2	Asp-Cys-Cys-Ser	8	Peptide(tetra-)	Acidic peptide	21603752	0.792438	1	0.134624	3.91767	0.48307	20.1824	8.36645	0.512596	0.81336	2.1858	1.33724	1.72401	58.9017	38.1879	1.52563	87292.8	38084.6	67512.9	77956.6	67014.5	99318.5	56463	73297.8	87716.3	109561	0	14518.9	0	23691.1	19187.8	99735	47506.9	91771.6	1.37898e+06	52330.3	23221.2	19896.5	126515	36326.8	0	484124
p2794	461.212	15.683	C18H31N5O9	Asn-Glu-Ile-Ser	8	Peptide(tetra-)	Hydrophobic peptide	1143892	0.871828	1	0.887218	0.435093	1.3079	0.240805	0.182235	0.87137	1.00333	1.72647	0.581996	0.693324	0.183406	0.234762	0.762543	373536	616443	274081	305431	233834	544702	642381	386461	280894	214002	413445	568071	276779	240690	336172	146442	232551	135895	290693	94383.3	435657	586192	466399	769176	447894	86128.7
p3658	473.248	10.5565	C20H35N5O8	Asn-Glu-Ile-Val	8	Peptide(tetra-)	Hydrophobic peptide	189476	0.954908	1	0.684318	1.90758	1.72135	0.691481	1.26291	0.594672	0.568766	0.304881	1.4379	1.65379	0.57195	0.587005	0.884765	0	0	68647.5	82034.2	138710	41111.9	0	59368.6	78685.9	123891	0	0	46197.9	71481.1	89708.2	81807.7	145153	152501	79796.8	118846	89300.2	122989	88023.4	120242	101111	45040.4
p3649	482.183	8.58209	C21H30N4O7S	Ala-Met-Phe-Asp	8	Peptide(tetra-)	Hydrophobic peptide	199191	1.02621	1	1.28355	0.798169	0.872714	0.279027	0.708108	1.15629	1.067	1.16474	0.865874	0.821267	0.63408	0.774697	0.665963	89362.3	161778	119718	155544	87859.6	132473	115588	95921.7	110717	143870	192809	109302	130334	183747	152104	73752	84624.1	128547	93590.1	97246.7	128778	107820	98968.5	109899	76914.7	20628.5
p3612	484.229	12.052	C20H32N6O8	Asp-Leu-Thr-His	8	Peptide(tetra-)	Basic peptide	207386	0.980977	1	1.06381	0.928359	0.97224	0.256913	0.292756	1.32353	1.19417	0.665644	0.950816	1.05095	0.32557	0.205899	0.589422	62810.5	66870.5	107799	102354	174731	56510.6	29877.9	109500	129744	198911	58745.2	68393.6	113468	147025	170382	112621	98818.4	96375.3	86682.7	92467.5	82055.5	86211	90861.1	121446	129409	23168.3
p1320	534.181	19.1072	C20H30N4O13	Glu-Glu-Glu-Glu	8	Peptide(tetra-)	Acidic peptide	14276548	3.65834	1	0	0.220888	0	56.3563	3.84417	2.89027	0.985162	0.435051	0.69966	0.231473	108.495	40.4658	0.542035	81849.1	54434.6	105559	158568	88877.3	32898.1	0	31006.8	32408.1	37432.9	0	0	0	0	0	0	0	0	29542.9	0	0	0	0	0	0	28697.9
n1559	318.154	12.008	C12H22N4O6	Ala-Ala-Ala-Ser	6	Peptide(tetra-)	Polar peptide	190967	0.746585	1	0.549447	0.552234	0.457838	0.583676	0.367798	0.674001	0.824863	0.80981	0.704756	0.523275	1.11212	0.931091	0.639058	33635.6	57681.5	53500.4	77802.2	48489	128341	72714.9	58298	48114	55663.5	47756.3	54363	17312.2	44983.7	35106.5	51310.1	29926.9	56090.1	27019.7	36186.8	33569.6	33327.2	24381.9	24786.7	50190	36177.9
p2146	318.154	17.186	C12H22N4O6	Ala-Ala-Ala-Ser	6	Peptide(tetra-)	Polar peptide	183641	0.394885	1	0	2.35186	1.34172	11.9974	8.76552	0	0	2.7308	2.5266	4.20093	13.9422	12.398	2.46224	0	0	0	13418.2	0	16726.9	0	0	0	17253.2	0	0	0	0	0	0	0	18318.5	45644	15954	0	0	45591.7	0	0	64162
p2212	366.103	14.9692	C12H22N4O5S2	Ala-Ala-Cys-Cys	6	Peptide(tetra-)	Nonpolar peptide	368581	0.781495	1	0.881812	1.86138	0.857472	1.88973	1.79741	0.791363	0.822961	1.28201	1.07142	1.27564	1.62483	1.51326	1.00894	54204.6	47886.3	41592.1	50424.6	60510.2	82833.5	50294.7	49924.3	62822.3	79933.8	57390.9	59098.5	42884.3	67069	60859.2	58816.4	48167.4	68109.4	368581	62780.1	51335.8	52265.9	83229.6	45611	46929.3	120888
n1032	412.159	16.2211	C17H24N4O8	Ser-Gly-Ser-Tyr	6	Peptide(tetra-)	Hydrophobic peptide	1425686	0.79086	1	0.962015	0.834158	1.43754	0.146974	0.208422	0.647001	0.961163	1.52673	1.08407	1.24082	0.144228	0.196892	0.683243	512565	573451	546796	501939	489064	629696	783939	671393	605685	626957	479148	748990	631720	518410	813381	503852	713934	607444	453085	489147	653449	1.01772e+06	876485	1.28051e+06	941134	101519
n777	432.196	9.23727	C16H28N6O8	Asn-Val-Asn-Ser	6	Peptide(tetra-)	Hydrophobic peptide	227041	1.13814	1	1.24344	1.09377	1.15532	0.951735	1.05379	1.23147	1.10833	1.19084	1.03376	1.25152	0.992264	0.978656	1.15858	176435	170724	186228	189828	159383	164951	177791	159820	146952	125960	192801	165833	213126	193174	199321	176648	170596	177948	149663	173335	202123	168520	202988	196484	125805	137431
p3010	454.206	10.3256	C20H30N4O8	Ala-Thr-Thr-Tyr	6	Peptide(tetra-)	Hydrophobic peptide	267170	0.847992	1	0.930967	0.975363	0.902241	2.3181	1.92253	0.986715	0.843801	1.52857	1.36167	1.64294	1.71113	1.9469	1.08327	57067.9	62080.2	57419.1	75194.6	56665.3	105689	51379.4	73627.2	60247.8	72770.9	76180.2	65840.9	44854.4	73159.6	78570.8	60223.3	48675.9	76971.1	83657.6	85225.6	55355.1	59185.5	98031.4	51677.3	63908.9	148620
n571	494.22	11.9603	C23H34N4O6S	Cys-Leu-Pro-Tyr	6	Peptide(tetra-)	Hydrophobic peptide	242522	0.798395	1	0.776985	1.44841	0.872623	3.26343	2.99757	0.931564	0.990874	1.4211	1.29972	1.69218	3.52595	3.07049	1.33989	43050.1	33563.7	21775.8	33561.8	47618.5	45026	31005.5	28823.5	62004.3	58054.6	31798.8	21882.2	24459.5	39345.7	57268.4	49251.4	41430.2	71079.5	112021	51984.3	36124	27912.4	78047.5	33369.7	20811.5	146360
n1043	495.227	14.1697	C21H33N7O5S	Ala-Phe-Cys-Arg	6	Peptide(tetra-)	Basic peptide	208076	1.29954	1	1.2433	1.49326	0.981163	3.21922	2.81654	1.37087	1.45799	1.67959	1.52866	1.69919	3.54495	3.05046	1.59431	38931.9	77156.8	78688.4	68554.6	50535.5	41231.7	68463.6	40645.3	37832.3	53349.4	28924.7	74777.8	40632.6	110528	45420.9	41452.1	45251.3	61373.8	157986	54592.1	36938.9	51489.9	64248.6	37674.7	46620.5	190389
n1422	576.351	28.3991	C26H44N10O5	Arg-Phe-Val-Arg	6	Peptide(tetra-)	Basic peptide	238616	0.985852	1	1.17215	0.914471	1.11405	0.895652	0.88473	1.0623	1.25781	1.24801	1.17157	1.07017	0.825502	0.913634	0.841692	189015	161226	146633	138494	151525	103137	171137	171044	173550	179319	178696	179521	189130	212192	176054	156426	167566	142640	120707	142579	238616	169173	140736	146258	194436	127541
n2122	674.365	28.7195	C34H46N10O5	Arg-Lys-Trp-Trp	6	Peptide(tetra-)	Basic peptide	558193	1.0434	1	1.51939	1.10357	1.47651	0.261386	0.403032	1.15719	1.25219	1.16851	1.07168	0.971803	0.217059	0.316708	0.764648	180765	329190	352771	368921	280922	215102	392114	349818	297476	195149	365047	385093	421232	473033	558193	485731	368956	277656	137023	330439	515415	538733	257188	399750	429355	74302.6
p1757	233.101	12.7411	C8H15N3O5	Ala-Gly-Ser	8	Peptide(tri-)	Polar peptide	5623686	0.602821	1	0.505305	1.2362	0.594043	5.74916	3.21038	0.420908	0.558799	0.644069	1.27545	0.797464	9.70631	4.57834	1.00291	88908	87541.1	86536.3	110462	55249.4	262224	123896	113842	120387	90801.6	77552.8	74608.7	51932.8	95584	59669.4	237256	142265	239288	174218	86095.5	64993.5	75196.4	146215	68632.6	67416.5	235622
p3650	247.117	11.747	C9H17N3O5	Ala-Ala-Ser	8	Peptide(tri-)	Polar peptide	149379	0.746876	1	0.942256	2.43755	1.2164	2.01466	1.94422	0.772788	0.823465	1.02901	2.24672	1.50725	2.26049	1.98064	1.50835	0	24430.6	41108.1	52012.3	47080.6	22781.3	22823.2	59343.4	53596.5	61882.4	25868.8	47254.1	23684.6	58541.5	52349.6	100074	102198	147958	85667.1	101403	58074.1	57384.6	45432	50782.9	56454.1	89771.8
p3445	257.138	15.1014	C11H19N3O4	Ala-Ala-Pro	8	Peptide(tri-)	Nonpolar peptide	276779	0.998798	1	0.955075	1.0767	0.811891	1.249	0.920926	1.01092	1.05965	1.58986	0.803846	0.817212	1.29328	1.36246	0.693286	72555.1	92454.8	122938	89079.8	148342	104084	89894.9	92736.1	63313.6	175973	98135.8	88657.6	75989.4	93670.7	145917	62916.1	50678.3	78804.9	223833	150114	68782.2	65004.4	55398	57301.8	180570	108424
p3011	257.138	15.8517	C11H19N3O4	Ala-Ala-Pro	8	Peptide(tri-)	Nonpolar peptide	660323	0.84319	1	0.825588	0.954275	0.760201	2.31008	2.1134	0.897475	0.910165	1.51989	1.13719	1.2712	2.12403	2.46429	0.751157	98318.2	87498.9	86870	79442.4	178213	119438	83878.3	77388.5	85381.9	262885	77961.2	70731	75989.4	97416.5	197173	58654.1	76838.8	115568	148844	200306	68782.2	65004.4	104411	59377.3	180570	214116
p3701	257.138	10.7743	C11H19N3O4	Ala-Ala-Pro	8	Peptide(tri-)	Nonpolar peptide	154302	0	0	11.4926	38.5043	38.6379	34.5484	40.4111	0	0	0	69.4347	94.908	51.2474	49.5061	20.6797	0	0	0	0	0	0	0	0	0	0	0	0	0	28939.6	28523.6	40290.2	50498.1	45109.3	28283.9	28339.9	0	42503.1	51085.1	61130.8	38470.6	28021.2
p3642	259.153	13.9879	C11H21N3O4	Ile-Ala-Gly	8	Peptide(tri-)	Hydrophobic peptide	187980	1.3643	1	0	20.1335	1.80044	40.538	47.8539	0	0	0	15.2314	15.8783	38.2247	29.7069	17.8235	0	0	0	0	19605.3	0	0	0	0	14370.3	0	0	0	0	0	64602.3	71629.2	59896.8	55205.4	37990.7	0	0	25872.7	0	0	133975
p3473	260.113	13.1349	C9H16N4O5	Ala-Asn-Gly	8	Peptide(tri-)	Polar peptide	317209	1.07729	1	1.42036	0.623243	1.07331	0.424877	0.414218	1.77843	1.51413	1.36162	1.08828	1.00392	0.57727	0.474995	0.757877	119283	89407.9	184739	181622	200729	103747	106894	157531	166263	185687	125568	143856	202675	291549	259180	79362.7	94452.8	89696.3	101608	83690.8	147629	164509	132975	161905	165898	52725.8
n2974	287.185	7.74672	C13H25N3O4	Ile-Gly-Val	8	Peptide(tri-)	Hydrophobic peptide	192649	0.650695	1	0.789384	1.20289	0.879967	0.83728	0.698791	1.35226	1.19047	1.07336	1.29195	1.10204	0.993666	1.09691	0.82437	0	0	82351.9	152443	115760	95990.5	94486.4	92012.5	103942	152308	103625	113544	102498	0	105605	100830	116077	180023	88836.4	162280	92453.2	124802	52388.1	87805.7	116625	84892.2
n2547	303.143	12.4802	C12H21N3O6	Glu-Gly-Val	8	Peptide(tri-)	Hydrophobic peptide	526308	1.16114	1	0.965113	0.846709	0.802764	0.379517	0.311916	1.20338	1.02606	0.558259	0.878019	0.784512	0.380629	0.226869	0.560165	235730	275962	413459	388732	513964	168077	207671	291288	421005	486139	213169	201652	296090	388314	420037	245630	277739	261789	242848	304867	179504	256259	174585	354767	298581	65545.6
p3681	309.133	9.897	C14H19N3O5	Ala-Gly-Tyr	8	Peptide(tri-)	Hydrophobic peptide	172793	0.772561	1	0.877364	1.3145	0.853917	0.661583	0.745202	3.09152	2.62001	1.6628	1.92681	1.47217	0.995292	0.890902	1.24548	20235.5	27677.8	26205.3	60418.1	44063.3	45164.8	42612.9	46732.9	48530.5	48138	46405.7	25525.4	26199	55838.7	48859.4	73799.3	68166.4	59989.5	48793.5	53136	45929.8	54577.8	20961.9	28842.5	47095.8	24586.8
p3651	319.138	13.0031	C12H21N3O7	Glu-Ala-Thr	8	Peptide(tri-)	Acidic peptide	141447	0.788259	1	0.459119	1.45419	0.701402	1.53346	1.35638	0.620853	0.902859	0.813925	1.1926	1.07233	1.66713	1.48911	0.930483	34530.9	55100.8	50675.7	55666.3	66454.5	54798	58079.8	61617.5	88129.2	70296.8	24881	26635.9	20506.3	52356.2	28470.9	101670	97432.9	101819	83121.4	100089	55066.3	47284.4	59604.8	25832.8	45723.3	106282
n2986	343.174	12.2047	C15H25N3O6	Glu-Pro-Val	8	Peptide(tri-)	Hydrophobic peptide	197246	1.0285	1	1.04753	1.208	0.910442	0.823077	0.985944	1.08466	1.13667	2.03745	1.01411	1.65168	0.96348	1.06472	0.66072	27458.7	15300	66941	32603.9	83685.5	38223.6	29662.6	22880.2	30117	98843.8	29547.7	22130.3	32471.7	43808.6	102213	28543.1	40770.7	34213.5	81897.1	80005.5	28110.9	33888.3	28643.5	34513.1	74893	26236.4
p3364	357.19	10.8618	C16H27N3O6	Glu-Ile-Pro	8	Peptide(tri-)	Hydrophobic peptide	404977	1.73148	1	1.27348	6.17604	1.99099	3.39291	3.82826	2.63492	1.55856	3.40922	2.60508	2.26763	3.40759	3.68392	1.93986	0	0	101292	0	188626	0	0	0	0	167439	21658.9	0	0	0	191572	200447	248640	195317	210395	179314	54864.3	101451	27062.3	24140.5	125852	75771.4
n1264	405.138	18.062	C15H23N3O10	Glu-Glu-Glu	8	Peptide(tri-)	Acidic peptide	4666113	2.07837	1	0.545449	0.771789	0.52737	21.7971	5.99149	2.39144	1.16395	1.96481	1.39125	1.28249	33.4454	16.0384	0.801599	38025.7	34997.9	52616	101390	74359.5	26163.8	28845.5	24046.6	20359.5	45597.3	6616.03	20044.1	12653.8	17441.7	22341.5	16935.9	17471.5	28039.6	31832.8	17639.4	13906.3	16126.2	24249.5	7405.26	14788	37365.8
p3542	407.169	13.6505	C19H25N3O7	Glu-Pro-Tyr	8	Peptide(tri-)	Hydrophobic peptide	257889	0	0	0	0	0	0	0	133.533	117.038	32.0078	195.741	93.8628	0	5.122	44.2532	0	0	0	0	0	0	0	0	0	0	0	0	0	0	0	0	0	0	0	0	0	0	0	0	0	0
p1787	243.122	12.3214	C10H17N3O4	Ala-Gly-Pro	6	Peptide(tri-)	Polar peptide	603162	0.992819	1	1.35227	1.29886	1.07608	0.71136	0.70658	0.888407	1.18817	1.53117	1.28052	1.01336	0.827605	0.853694	0.876514	199747	191500	174560	261908	143289	245281	158671	183773	222506	167796	228536	248472	242174	356982	246388	141784	190565	187023	521943	229005	184596	176653	233987	195644	261556	144910
p2938	261.096	15.0056	C9H15N3O6	Ala-Asp-Gly	6	Peptide(tri-)	Acidic peptide	283278	0.848328	1	0.58141	1.21318	0.932802	3.92981	2.84924	0.317473	0.496433	1.19413	1.81333	2.16107	4.24656	3.81194	1.40673	36006.8	0	17741	34787.9	42762.2	52380.3	18251.1	0	38651.9	45489	15007	15758.3	27520.5	15648.7	16051.7	22818.3	21564	60833	47663.9	34887.1	15138	25474	65005	14904.2	23851	138762
p1385	285.169	7.75784	C13H23N3O4	Leu-Gly-Pro	6	Peptide(tri-)	Hydrophobic peptide	1241901	1.10502	1	0.889052	1.41535	0.895754	0.634355	0.783931	1.00584	1.13508	1.1785	1.19912	1.26831	0.78676	0.811237	0.647718	223480	249988	833617	273216	747218	268143	211406	173500	410126	1.04314e+06	293757	189799	199896	213372	975803	588734	544196	399206	397316	1.05173e+06	237770	236525	209048	218491	984909	139074
p20	305.122	14.3057	C11H19N3O7	Glu-Ala-Ser	6	Peptide(tri-)	Acidic peptide	5708132	0.39289	1	0	1.93561	0.148685	28.6509	18.0018	0	0.141486	1.01817	1.35345	3.11603	39.5052	31.9664	3.31065	49488.4	0	0	0	30885.1	74598.2	0	27564.7	31803.7	70603.7	0	0	0	0	0	42682.3	0	69706.3	283580	0	0	0	30416.6	0	0	486563
n930	331.211	7.74069	C15H29N3O5	Ile-Ile-Ser	6	Peptide(tri-)	Hydrophobic peptide	538082	0.817253	1	0.650404	1.3037	0.753323	0.843644	0.899536	1.28439	1.05647	0.903215	1.37438	1.16677	1.30215	1.22166	0.713157	0	73924.1	181930	186586	229978	172183	83018.2	136452	141961	289164	113688	81206.8	100475	109650	130119	169553	167345	300718	167459	267585	80683.4	114598	122232	120796	181508	77848.2
n1158	333.154	12.5699	C13H23N3O7	Glu-Ser-Val	6	Peptide(tri-)	Hydrophobic peptide	1086436	0.940397	1	0.890705	1.96119	1.31872	4.09919	1.74534	0.783469	0.868718	0.936537	1.5704	1.40315	2.25449	2.06709	0.870291	35001.2	27971.7	94067.4	52583.4	114250	41739.9	32471.6	47526.1	73377.6	149285	35054.8	31123.3	44356.4	68059.1	128165	112575	108357	142290	107308	204904	79424.8	74198.2	80928.9	88963.6	130650	77592.1
n1472	345.19	8.72008	C15H27N3O6	Glu-Val-Val	6	Peptide(tri-)	Hydrophobic peptide	452312	0.680109	1	0.80662	1.51387	0.924065	1.50679	1.51171	4.00826	2.66204	2.062	9.65693	4.09032	1.42164	1.20475	1.77304	6765.22	7499.5	7148.28	13775.4	23784.8	13077.5	6307.05	17743.8	20933.1	28649.8	6769.85	6936.99	15246.3	18569.5	22420.5	22993.1	27787.6	30979.2	25792.4	23717.2	15793.5	17057.1	15045.2	14995.4	17235.7	25730.8
n1558	347.169	12.0224	C14H25N3O7	Glu-Ile-Ser	6	Peptide(tri-)	Hydrophobic peptide	646536	1.11129	1	0.934901	1.46236	1.2352	2.44303	1.23632	1.07409	1.03375	1.03144	1.27729	1.59077	3.1681	1.83068	0.781752	22545.6	21818.2	97387.6	40106	101159	24042.7	26432.2	33744.6	49327.7	121125	22517	32412.9	37283.9	55875.5	90004.4	59106.4	65583.1	79267.4	62623.1	105842	50030.9	62680.1	41846.6	50131.7	109881	33904
n281	383.101	14.4229	C13H25N3O4S3	Met-Met-Cys	6	Peptide(tri-)	Hydrophobic peptide	316189	1.01985	1	0.569233	1.02188	0.635684	0.423941	0.30012	1.12906	1.18846	0.560574	1.04617	0.498151	0.395311	0.268514	0.810648	245390	264729	245030	231418	247532	183976	265853	259735	248213	252304	86414.5	120542	123593	167745	190523	235914	279840	252057	200978	267773	135414	137009	185124	135579	176104	111253
n1438	386.174	28.4268	C15H26N6O4S	Lys-Cys-His	6	Peptide(tri-)	Basic peptide	156475	1.16421	1	1.30229	0.9753	1.26135	0.934123	0.881874	1.22782	1.25751	1.04348	1.09415	1.01367	1.01729	0.906021	0.992517	124310	104373	94135	98191	109450	70453.2	99587.9	90315.5	94011.9	101271	90992.3	108418	126287	126056	141621	97665.5	102283	97208.5	62193.8	85034.7	104499	106564	156475	105648	101535	88611.9
n2132	424.189	28.7821	C18H28N6O4S	Phe-Cys-Arg	6	Peptide(tri-)	Basic peptide	228906	1.28034	1	1.6295	1.22203	1.58491	0.427243	0.695354	1.60496	1.70316	1.29223	1.20789	1.23039	0.41038	0.560567	1.04634	117737	158533	162507	144713	149573	91567.4	183383	145644	71587.8	80371.4	143481	199333	167167	226411	196585	122629	198618	140140	89292.7	149000	206684	219128	117832	143415	220389	41614.3
p2282	188.116	7.76302	C8H16N2O3	Leucyl-Glycine	8	Peptides	Undefined	4384574	0.9958	1	0.815442	1.62329	0.924819	1.04681	1.10703	1.23226	1.26486	0.921931	2.10088	1.27774	1.26288	1.2406	0.961255	939724	1.08058e+06	1.60843e+06	1.29392e+06	1.76572e+06	1.01526e+06	1.04094e+06	1.12022e+06	1.18945e+06	2.35071e+06	937478	900698	793791	1.2591e+06	1.58592e+06	2.67734e+06	2.13191e+06	2.57459e+06	1.38454e+06	2.13462e+06	1.17e+06	1.34504e+06	1.14525e+06	988491	1.56284e+06	1.57037e+06
p3299	218.09	14.6842	C8H14N2O5	gamma-L-Glutamyl-D-alanine	8	Peptides	Undefined	332317	1.35403	1	0.594818	0.811429	0.721344	1.41063	0.998308	0.75439	0.876782	1.14051	0.677411	0.690959	1.20962	1.16842	0.621616	122898	65821.3	155359	85036.4	120179	106429	60042.3	48805.5	60125.9	130270	43465.7	57373.4	16829.5	52337	71295.8	44207.4	37198.7	42471.8	126123	79174.2	44537.9	41469.6	48396.1	40164.2	118061	53126
p3266	230.09	10.9615	C9H14N2O5	Aspartyl-Proline	8	Peptides	Undefined	407451	0.994828	1	0.688278	0.809594	0.701127	2.16756	2.00428	0.812792	0.911894	1.19015	0.984793	1.19885	1.80014	2.08132	0.891199	78059.4	54878.8	73673.4	75926.3	136278	80475.5	47808.6	52011.5	62077.8	178619	54376	32396.4	24859.5	58243.2	119885	57288.1	32864	60951.5	60810.4	128919	33392.5	29857.9	87159.4	46382.1	98377.4	144135
n1785	234.085	15.1049	C8H14N2O6	L-beta-aspartyl-L-threonine	8	Peptides	Undefined	1862661	1.26784	1	0.898203	1.53752	0.899724	6.17354	3.47345	0.920917	1.20493	1.30144	1.42758	1.22605	9.73659	8.40619	1.01483	33644.7	35709.6	116971	36039.9	71498	51062.3	30965	30243.2	37020.7	82490.7	33301.3	38641.1	23638.5	45018.1	67588.2	53162.8	36401.7	45740	130936	90129.4	30740.2	28246.3	38831.1	24594.7	86127.4	74419.3
p1479	244.179	4.79883	C12H24N2O3	Isoleucyl-Leucine	8	Peptides	Undefined	7749289	1.27291	1	0.897963	0.931239	0.709786	1.17229	0.730879	1.27965	1.18957	1.02096	0.905769	0.842769	1.10671	0.950726	0.703388	1.11589e+06	2.31885e+06	4.16171e+06	2.60347e+06	2.51141e+06	2.77396e+06	1.45527e+06	1.4392e+06	1.70315e+06	2.61449e+06	1.85441e+06	1.47279e+06	1.42525e+06	2.41786e+06	1.79682e+06	1.42705e+06	1.47469e+06	2.13596e+06	1.71891e+06	2.54281e+06	1.24469e+06	1.23995e+06	1.13961e+06	1.3289e+06	2.13482e+06	823989
n2190	246.122	12.5915	C10H18N2O5	L-beta-aspartyl-L-leucine	8	Peptides	Undefined	1008023	1.09355	1	1.02758	0.991083	0.72116	0.692264	0.75368	0.907837	1.10707	1.42061	0.909313	1.0272	0.742034	0.743602	0.85418	172904	387767	651611	459717	694037	441522	333725	342793	343549	702038	336239	336197	234230	637402	679241	298623	345011	491959	411557	597185	297254	335029	220182	289033	418825	203964
p3244	254.137	9.81674	C11H18N4O3	Valyl-Histidine	8	Peptides	Undefined	425104	1.14628	1	1.46446	0.769754	1.53424	1.44842	1.28427	1.03633	0.492185	0.66809	0.722429	0.587721	1.3849	1.3487	1.27306	143163	35253.4	202161	92233.1	54405.5	209440	21405.2	102247	100922	25920.9	386232	93916.3	107070	42681.2	43658.2	132565	59800.7	55474.3	51240.1	54956.9	206681	161410	23200.8	229593	84764.8	51688.4
p3715	256.117	11.1486	C10H16N4O4	Histidinyl-Threonine	8	Peptides	Undefined	125060	2.24566	1	3.04518	0.552421	0.984806	1.17069	0.464934	6.79796	6.7432	4.81103	7.38011	5.68302	2.06501	1.52141	2.81384	0	0	31972.5	74400.7	57553.2	0	0	0	39004.6	33992.3	0	22874.5	60047.3	65728.6	73638.2	0	0	0	40325	0	0	0	0	21455.2	50432.6	0
p2765	260.137	11.4061	C11H20N2O5	L-gamma-glutamyl-L-isoleucine	8	Peptides	Undefined	1018946	1.12096	1	1.08516	0.829823	0.790062	1.00236	0.777714	1.04804	1.09652	1.62734	0.967594	0.96785	1.12444	1.01445	0.804482	293506	394535	597260	550329	597015	469613	377425	342223	355027	625852	402530	406463	333149	555879	656931	279051	300302	367462	366836	487180	335186	325756	287535	293752	472318	278196
p3065	262.135	4.87026	C11H22N2O3S	Methionyl-Leucine	8	Peptides	Undefined	650351	0.799473	1	0.78492	0.898848	0.676195	0.277424	0.606783	0.729484	0.774494	0.755523	0.925568	0.98843	0.725495	0.387194	0.58834	0	300357	650351	0	410346	344827	244861	348312	324377	440062	246911	234496	269380	303192	282300	262037	225653	337102	241778	463664	136725	177532	245099	155795	436030	146458
p2497	264.147	4.85944	C14H20N2O3	Valyl-Phenylalanine	8	Peptides	Undefined	1726992	1.2929	1	0.90904	1.09994	0.86054	0.480135	0.474663	1.36123	1.0639	0.988514	1.33319	1.11942	0.62367	0.687759	0.790933	562693	965344	1.72699e+06	915503	1.10794e+06	861783	580824	652071	773692	1.21428e+06	725587	625557	814011	742505	803631	831878	737878	976493	622086	1.32234e+06	522725	592970	767278	731860	898453	297693
n2306	278.163	4.65076	C15H22N2O3	Isoleucyl-Phenylalanine	8	Peptides	Undefined	753897	1.35359	1	0.943444	1.09024	0.917053	0.561367	0.516589	1.11023	1.19149	0.979456	1.12645	0.867107	0.674222	0.668424	0.617369	150290	219441	753897	292156	430869	245558	152793	202067	225564	538283	243167	193271	173513	231769	445390	235957	279047	306079	175146	491148	151240	226800	197920	163623	511522	120492
p2147	294.158	4.91401	C15H22N2O4	Tyrosyl-Leucine	8	Peptides	Undefined	3837716	1.37667	1	0.959783	0.788813	0.901075	0.405522	0.408037	1.29948	1.15985	0.772551	0.649552	0.703906	0.449113	0.372102	0.557187	1.17788e+06	1.3448e+06	3.83772e+06	1.70724e+06	2.73214e+06	1.14442e+06	1.19343e+06	1.27497e+06	1.45455e+06	2.77746e+06	1.21909e+06	1.04841e+06	1.5068e+06	1.64386e+06	2.11118e+06	1.06016e+06	1.13374e+06	1.32478e+06	673983	1.99546e+06	992087	990426	784961	1.67e+06	2.6313e+06	560042
n493	220.069	15.3847	C7H12N2O6	L-beta-aspartyl-L-serine	6	Peptides	Undefined	924498	0.825181	1	0.402166	1.61634	1.26506	8.4623	5.23096	0.667701	0.853617	1.23695	2.01765	1.87239	11.2138	8.03021	1.93086	19939.7	11673.4	15791.4	26562.5	15648.6	26155.3	10397.1	14982.3	29869.1	27197.3	12299.8	8225.37	0	13937.9	9212.55	34735.1	26609.2	49490.8	31081	33620.1	24084.3	23940.8	43789.7	19533.3	26038.4	99322.2
p1296	232.142	7.75367	C10H20N2O4	Leucyl-Threonine	6	Peptides	Undefined	12763493	1.23572	1	1.07737	0.963052	1.00418	3.41402	2.3509	1.04629	1.24125	1.27363	0.843248	1.06563	3.803	3.73996	0.786362	550410	884793	1.85115e+06	1.1271e+06	1.07297e+06	798583	808092	642165	625887	1.56512e+06	888618	775202	621442	1.00163e+06	1.49647e+06	730989	680474	755970	727279	1.38109e+06	797561	742758	558891	676300	1.6829e+06	765163
p2109	245.174	14.3077	C11H23N3O3	Valyl-Lysine	6	Peptides	Undefined	603238	1.4066	1	1.73812	0.912789	1.29981	1.37665	0.978115	1.50644	1.49156	1.83964	1.00544	1.10967	1.44543	1.65027	1.06514	167905	256057	389666	241565	152417	177884	206349	150406	113842	210051	279145	326529	169091	394640	322827	117849	93693.4	145976	200157	225983	200624	176545	182032	211180	345543	157516
n931	259.153	7.75416	C11H21N3O4	Leucyl-Glutamine	6	Peptides	Undefined	482614	0.805114	1	0.940071	1.45723	0.895198	1.17248	1.06932	1.21245	1.19927	1.13916	1.64617	1.93275	1.74632	1.33554	1.04452	73647.7	89371.1	86482.9	109973	155680	100461	102168	143587	141306	152330	106072	99177.1	113065	133737	149456	218770	191773	199777	162201	159895	117279	114992	106947	114226	119351	85404.7
p1036	261.133	16.5436	C10H19N3O5	Gammaglutamylornithine	6	Peptides	Undefined	265491	0.733066	1	0.172106	2.33937	0.694142	4.65731	3.20741	0.437798	0.894521	1.14363	1.95685	1.78895	5.73148	4.1884	1.73375	18022.3	0	25307.5	15855.3	20674.9	31589.9	18055.2	15133.2	15791.4	28369.7	0	0	0	18749.1	0	64380.3	42564.4	59949.4	53879.6	34076.6	17160.9	16187.4	23924.9	0	18346.2	65255.5
p2908	262.08	16.3632	C9H14N2O7	L-beta-aspartyl-L-glutamicacid	6	Peptides	Undefined	250564	0.82155	1	0.57034	1.04264	0.569012	3.88904	2.9323	0.356625	0.45495	1.18288	1.31434	1.81092	3.83685	2.93032	1.12724	22236.8	17323.5	43109.5	15580.5	44283.6	45909.2	21039.1	13521.9	32557.3	60466.4	31972	0	0	16234.7	50743.9	19245.6	0	43846.5	53793	64006.1	0	0	50118	0	48602.2	110937
p2120	275.112	14.7615	C10H17N3O6	Gamma-Glutamylglutamine	6	Peptides	Undefined	438552	1.04475	1	1.11005	1.62899	0.924534	2.31571	1.62558	1.03187	0.888072	1.29938	1.13054	1.2209	2.92466	2.54693	0.992004	57512.9	44094.5	52856.1	57341.6	62006.8	62747.1	44915.1	43669.5	51545.5	59205.7	51564.4	59870.8	41184.6	77471.7	60833.5	76914.6	65512.1	66760	171520	46224.3	44212.2	50636.1	49101.2	47570.6	50784.5	66041.6
p799	310.116	13.25	C14H18N2O6	Gamma-Glutamyltyrosine	6	Peptides	Undefined	536635	1.217	1	0.895152	1.17899	0.937078	3.02365	1.85489	0.936105	0.964411	1.40058	1.05024	1.06567	2.54212	2.74257	0.760831	104441	52688.8	102048	78023.2	97028.6	105296	59544.1	43471	55326.9	93166.6	62620.4	52605.7	24891.5	84817.2	94459.5	76636.1	60173.7	78587.5	85302.5	119969	51701	47320.5	78897.7	55821.9	100613	96399
p2937	96.0212	15.0996	C5H4O2	Furfural	7	Undefined	methanofuran biosynthesis	746788	1.26556	1	0.746446	2.13448	0.83212	4.01907	3.4221	1.17262	0.909042	1.77894	1.72644	1.9053	8.89344	10.2561	1.47386	50971.3	20330.5	19076.1	46232.4	42793	51122	19961.3	20858.9	21671.8	28144.3	19664.8	15536.6	20360.8	21478.5	28774.2	25400.2	22849.4	28817.7	203770	21742	19238.9	25912.6	38521.6	15617.8	18669.2	91535.8
p3698	98.0368	7.76014	C5H6O2	2-Furanmethanol	7	Undefined	Undefined	146456	1.09948	1	0.965407	0.865818	1.7287	1.09382	1.39111	1.02107	0.765524	1.06352	0.715103	0.921473	1.15291	1.37052	1.28552	50841.2	59345.2	52988.5	77197.4	74149.4	65583	43358.5	50322.4	53171.9	73627.7	49751.8	29199	86219.3	49534.2	61463.4	57478.7	53141.8	40833	49738.2	46487.2	130690	98322.5	146456	57155.8	61893.8	48748.3
n1793	100.016	7.74945	C4H4O3	2-oxobut-3-enanoate	7	Undefined	3-methylquinoline degradation	1988631	1.07949	1	0.958994	1.40366	0.984829	1.8902	1.75302	1.46004	1.298	1.78465	2.0018	1.63705	1.72427	1.82075	1.13943	495884	684796	467831	787718	498386	537219	570999	450201	566927	593166	528764	570913	486253	511665	509440	505653	578354	1.01263e+06	972154	747064	457825	515473	521725	613340	568908	1.00495e+06
n1695	100.016	5.09772	C4H4O3	Succinic anhydride	7	Undefined	Undefined	2848189	1.18002	1	1.13848	1.3913	1.07182	2.2617	1.90354	1.45403	1.42625	1.72371	8.64942	1.73767	1.90128	1.81554	1.20974	82956.7	86190.7	88629.2	104112	102000	80106.7	77945.7	80607.6	63241.6	91219.7	78267.3	82769.8	85262	107640	93623.5	98383.5	96331.6	121461	119466	111308	80330.8	59056.1	121067	72600.5	88299.5	151942
p3038	103.063	11.7295	C4H9NO2	(R)-3-Amino-2-methylpropanoate	7	Undefined	Undefined	769313	1.0938	1	1.17454	1.01728	1.14063	1.02715	1.06234	1.17175	1.07834	1.14392	1.0193	1.01749	1.05973	1.04228	0.908906	590882	608558	530130	589401	686931	589159	574373	488287	527738	568561	641006	606510	701715	653803	624731	623073	520083	598432	486919	567088	625673	649627	699098	609476	550716	625572
n2015	113.945	20.9169	H2O3S2	H2S2O3	7	Undefined	sulfur disproportionation II (aerobic) __ superpathway of sulfur oxidation (Acidianus ambivalens) __ superpathway of tetrathionate reduction (Salmonella typhimurium) __ tetrathionate reduction I (to thiosulfate) __ sulfate reduction IV (dissimilatory)	1404733	0.877638	1	0.952701	1.52378	1.32822	1.60723	1.5114	1.07804	1.13652	0.647375	1.61036	1.53557	1.41306	2.44688	1.12054	235787	146634	293333	206368	250342	269148	183640	206408	275088	356073	208997	221762	208228	310147	280190	441392	433725	502999	279413	308694	333055	349243	332707	307673	391204	344144
p3592	115.1	7.76585	C6H13NO	hexanamide	7	Undefined	Undefined	229410	1.2442	1	1.3258	0.78489	1.29955	1.08242	1.04361	1.05332	1.00579	1.11597	1.0501	0.845141	0.835999	1.04846	1.00122	229410	186806	132915	199830	71734	78969	185244	155976	161787	77640.2	227929	177010	204867	131041	133674	167362	150661	63115.1	70732.5	65856	200494	181126	122465	185061	168061	132262
n809	116.084	7.69729	C6H12O2	4-Hydroxyhexan-3-one	7	Undefined	Undefined	15118758	1.59565	1	1.30691	1.32864	1.39606	0.99736	1.15704	1.61866	1.08889	1.15612	1.02849	1.14256	1.31929	1.3365	1.21127	6.56799e+06	1.51188e+07	6.95548e+06	1.23786e+07	1.20343e+07	1.12045e+07	6.4672e+06	6.03782e+06	4.73919e+06	4.80101e+06	1.42908e+07	6.25288e+06	1.42926e+07	3.61157e+06	5.00672e+06	6.23755e+06	4.19751e+06	1.31546e+07	9.76082e+06	1.08264e+07	6.22717e+06	6.87775e+06	1.35936e+07	1.26328e+07	7.08724e+06	1.13542e+07
n1883	117.936	14.0168	CrH2O4	chromate	7	Undefined	Undefined	1782300	0.902687	1	1.07304	0.932184	1.36659	1.42063	1.01643	1.1127	1.00506	1.44354	3.16966	1.17263	1.11906	0.970168	1.66681	141470	102251	120037	215222	145769	114439	226925	147924	158675	154917	241471	145414	138394	155113	181130	113327	248945	114270	163824	108065	153178	199689	387542	146104	210692	110849
n1676	117.936	19.5835	CrH2O4	chromate	7	Undefined	Undefined	2967062	0.93276	1	1.08829	0.974047	1.14577	0.873442	0.938686	1.0532	1.05394	1.05831	1.87655	1.02718	0.90416	0.87682	0.919999	516024	555625	521565	485967	524156	453630	593716	593251	590553	559853	575237	566773	598375	678947	618090	551342	605941	531804	456778	572704	672345	621114	652602	625628	626149	481219
p2905	118.009	11.7856	C4H6O2S	Dihydro-4-mercapto-3(2H)-furanone	7	Undefined	Undefined	704042	0	0	0	0	0	199.347	107.26	0	0	0	0	0	123.288	113.791	3.86659	0	0	0	0	0	0	0	0	0	0	0	0	0	0	0	0	0	0	0	0	0	0	0	0	0	72746.3
p3661	118.074	28.0527	C4H10N2O2	3-Methylamino-L-alanine	7	Undefined	Undefined	166558	1.13652	1	1.16836	0.967338	1.01559	0.956527	0.996145	1.17203	1.0424	0.994682	1.04531	1.03341	1.03418	1.09266	0.863115	119005	164933	119718	104422	125170	118212	125932	91048.1	95730.6	126256	101242	142191	155964	120609	130979	108072	111968	121652	103434	93853.7	110164	107965	123444	146888	77400.9	108501
p3251	118.078	7.75564	C9H10	alpha-Methylstyrene	7	Undefined	Undefined	530643	0.988539	1	1.53629	0.811899	1.54814	0.853351	0.943241	1.13211	1.0471	0.943926	0.761098	0.857789	0.738889	1.13379	1.65355	279954	131528	237920	176723	151328	234541	139833	316230	183407	114774	530643	298831	328260	172609	188723	236592	199585	110645	146574	109398	395103	262632	173374	341638	358030	146800
p3047	119.095	13.7311	C5H13NO2	betaine aldehyde hydrate	7	Undefined	glycine betaine biosynthesis III (plants)	753110	1.6375	1	1.29363	0.917526	2.20627	1.56019	1.02451	3.00079	2.36541	1.16708	0.997671	0.792229	1.22369	1.85715	1.8051	92193.2	83702.5	449315	112732	96904.5	152826	67242.5	107460	139755	42545.7	218385	101407	118731	176378	44630.2	132089	96568.8	108459	66754.3	63910.4	212263	132106	74453.9	411562	294439	67696.7
p3663	126.068	4.92258	C7H10O2	Cyclohex-1-enecarboxylic acid	7	Undefined	Undefined	189853	1.316	1	1.39446	1.27044	1.12604	0.958764	1.13727	1.17143	0.938639	1.19136	1.07431	1.16263	0.974233	1.00785	0.992974	103308	189853	77284.6	143742	135006	73220.5	84656.3	104163	97509.3	133758	142634	114116	154685	150682	125780	145742	118125	115729	82482.7	164637	140335	98484.1	109908	78200.2	128557	104028
p3672	129.058	7.78703	C9H7N	Isoquinoline	7	Undefined	Undefined	153927	1.209	1	1.21195	1.16969	1.16862	1.47811	1.69348	1.19155	0.958022	1.16516	1.2903	1.26911	1.47839	1.46414	1.00699	69999	103285	126148	57696.5	75229.3	55952.1	63369.7	69926.5	97404.3	70963.4	121359	71571.7	73751.7	98321.4	68409.4	71797.8	58242.9	85268.4	107116	95875	79650.8	75285.3	99854.8	99472	63655.2	96915.3
p2412	129.152	8.53771	C8H19N	Octylamine	7	Undefined	Undefined	2814147	1.10933	1	1.19143	1.00071	1.10293	1.01871	1.02689	1.19634	1.06321	1.08954	0.821582	0.974897	1.00315	1.05137	0.938014	2.29173e+06	2.49643e+06	1.85036e+06	2.215e+06	2.0942e+06	1.84046e+06	2.18276e+06	2.07028e+06	1.83759e+06	1.93769e+06	2.49581e+06	1.72171e+06	2.81415e+06	2.4406e+06	2.28573e+06	2.00155e+06	2.05946e+06	2.15124e+06	1.86499e+06	1.79852e+06	2.06144e+06	2.15414e+06	2.50669e+06	2.28885e+06	1.87344e+06	2.3064e+06
p2831	132.065	11.4808	C3H8N4O2	Methylenediurea	7	Undefined	Undefined	1239370	1.61738	1	0.886567	0.79939	1.19121	1.16441	0.950028	4.88157	3.6257	0.820649	0.939736	1.63357	0.793617	4.48567	1.30878	365304	65817.3	73284.3	66841.3	63694.2	148069	68177.1	54506.2	64642.1	57180	59668.9	70711.5	66496.6	77772.5	73393.7	59375.7	62238.8	76416	60380.4	55408.9	71908.1	59323.7	189521	77903	68982.5	64991.1
n2238	132.079	4.9124	C6H12O3	Ethyl (R)-3-hydroxybutanoate	7	Undefined	Undefined	775910	1.05018	1	0.982527	0.955866	1.01578	1.90364	2.07455	1.06633	0.911994	1.02908	1.05101	1.00844	1.77356	1.86288	1.11306	205457	247809	216601	198999	247084	237109	217936	208814	219542	179223	247153	173798	176417	256725	189965	222890	191485	174320	184086	242948	187891	200817	234275	232376	224032	521496
p1733	133.074	7.87137	C5H11NO3	3-nitro-2-pentanol	7	Undefined	Undefined	5368458	0.779155	1	0.149754	0.993989	0.506711	3.47079	1.94551	0.0972132	0.0705995	0.0890065	0.176771	0.121892	1.23347	0.899185	0.344084	551420	244335	308968	550665	433745	674160	276779	428054	575931	726354	99961	63949.5	35246.2	131148	71228.6	402433	363447	355739	1.32558e+06	217958	237022	188846	544451	229189	159125	1.37097e+06
n2981	133.074	11.0136	C5H11NO3	3-nitro-2-pentanol	7	Undefined	Undefined	178216	0.487657	1	0.659992	2.85671	2.3022	14.6403	13.5993	0	0	0.611493	3.06693	3.62134	9.80464	9.1467	2.85058	6488.14	5598.09	0	0	5813.61	12814.9	4699.12	0	13811.2	5380.52	5695.91	4221.92	0	8869.98	5437.72	21670.6	23437.6	37116.9	5730.51	16902.3	17762.9	5510.53	47230.4	8039.35	5960.96	79993.7
n2816	134.094	7.75595	C6H14O3	Polypropylene glycol (m w 1,200-3,000)	7	Undefined	Undefined	343830	1.17587	1	1.21721	1.11968	1.19874	0.9288	0.917878	1.78041	1.63126	1.00486	1.06711	1.03609	0.838709	1.63824	1.04928	151209	98322.4	102415	87730.1	96626.3	139948	64020.6	76225	86810.8	89085.1	179377	114340	100505	78489.1	82448	125518	80152.1	111774	94639	98591.5	105143	94955.1	68098.7	147307	131229	83785.8
n1806	136.038	10.0059	C5H12S2	Ethyl isopropyl disulfide	7	Undefined	Undefined	1521985	0.860019	1	0.96902	1.80763	1.0893	12.0422	8.26774	0.991935	0.951116	1.12769	1.13312	1.28731	7.53267	10.4565	1.15911	40397.6	54301.7	38715.4	45607.3	39154.5	52935.2	50553	40442.6	50480.5	59276.5	43845	45438.3	41752.1	67712	47081	52814.5	48487	81793	195137	80341.4	43222.3	50536.6	80668.2	50976.1	50938.9	229323
p845	136.074	10.0846	C5H12O4	D-Apiitol	7	Undefined	Undefined	46160852	1.15178	1	1.65859	0.622339	1.77949	0.786317	1.08832	1.07359	0.526044	0.552769	0.598453	0.503141	0.317185	0.8171	1.08705	1.66815e+07	2.75685e+06	2.3111e+07	9.99981e+06	3.01243e+06	1.65956e+07	3.05915e+06	1.63806e+07	1.00733e+07	2.13096e+06	4.61609e+07	1.33327e+07	1.36752e+07	4.19032e+06	2.65081e+06	1.31006e+07	7.36141e+06	3.77018e+06	2.62248e+06	3.16682e+06	2.48312e+07	2.17408e+07	2.06254e+06	2.1591e+07	1.56164e+07	5.93794e+06
n2343	138.043	7.75045	C6H6N2O2	4-Nitroaniline	7	Undefined	Undefined	767859	1.76682	1	0.903394	0.996452	0.90272	0.759661	0.888451	1.51286	0.814031	0.851927	0.863342	1.44717	0.878046	0.616116	1.24533	193853	190156	438981	544450	107242	165014	132843	101030	278663	157103	177834	230891	98533.4	138428	108334	153157	292702	134189	87283.5	164361	114673	83971.1	172989	175387	206439	95162.8
p3670	140.063	4.81227	C11H8	5-Phenyl-1,3-pentadiyne	7	Undefined	Undefined	186204	1.1095	1	1.29526	0.861417	1.39681	0.982438	1.10331	1.8556	1.13316	1.35087	1.00349	1.14633	1.2096	1.15215	1.09977	65570.1	99086.2	59730.7	52789	90224.6	54811.3	82742.1	54145.2	78339.7	61102.5	76459.8	62921.7	66826.5	146373	76330.4	93145.9	47117.3	53363.6	45274.3	46349.1	115509	79059.8	87252.4	67134.2	113585	53588.6
n2881	141.985	13.5989	C2H7O3PS	dimethylthiophosphate	7	Undefined	methyl parathion degradation	312461	0.991875	1	1.18558	0.942565	1.11212	0.716434	0.818048	1.1315	1.15389	1.03643	1.02639	1.01625	0.736375	0.747903	0.743212	243044	297191	233285	195692	207728	156110	298765	241787	238235	251685	238749	267823	282302	310363	307548	236178	261162	234013	155942	231136	273985	291806	256341	254184	243305	180291
n2847	141.985	11.0107	C2H7O3PS	dimethylthiophosphate	7	Undefined	methyl parathion degradation	334347	0.939893	1	1.10993	0.85816	1.04489	0.70066	0.79627	1.04444	1.0207	0.938571	0.945797	0.93918	0.774043	0.755323	0.625576	249723	312734	234765	220486	215611	184571	318336	278609	254914	275759	247114	278436	300318	334347	296220	234121	275211	235176	164824	216738	292989	270735	262879	290673	253818	173224
n2967	141.985	8.38149	C2H7O3PS	dimethylthiophosphate	7	Undefined	methyl parathion degradation	231160	0.809968	1	1.0554	0.844047	0.986342	0.685166	0.81401	1.02877	0.976908	0.895576	0.894505	0.967373	0.76364	0.765215	0.511877	134549	198046	151136	124050	121013	119817	231160	188705	178574	181525	167836	159348	212650	211734	198062	153694	185780	160922	112993	146068	195309	184841	197328	177388	132626	104721
p3475	143.131	4.72097	C8H17NO	valpromide	7	Undefined	Undefined	309344	1.08409	1	1.15533	0.991869	1.03478	0.997956	0.982682	1.12681	1.25074	1.13905	0.819376	1.03524	0.939121	0.835572	0.938218	244482	204562	226261	162816	220384	133353	210398	220414	222834	189397	201948	239902	220104	233734	232374	216956	243410	185759	154123	168210	207180	239276	208397	228416	127090	192868
p3105	145.085	14.8742	C5H11N3O2	Fibrin	7	Undefined	Undefined	492424	1.082	1	0.937256	1.50928	1.02628	1.38121	1.18079	0.972841	0.947619	0.99599	1.00226	1.03827	1.1375	1.56458	0.857532	141527	127986	134222	158301	138361	135474	136205	99976.3	128490	147168	104383	127042	111312	129820	134139	134569	110810	164835	387974	178789	122302	106415	173977	115022	146607	117393
n1973	150.008	5.82254	C5H7ClO3	2-oxo-5-chloro-4-pentenoate	7	Undefined	Undefined	1650303	0.83795	1	1.06881	0.525544	1.40176	0.705742	0.97148	1.04779	1.08616	0.591625	1.4594	0.411562	0.371963	1.08881	1.08272	265130	115892	308896	286335	129062	351286	89605.8	340177	454011	83990.1	692856	236748	342722	80428.7	57082.5	211934	224797	92586.7	66660.4	97250.8	406240	489232	59949.2	359863	533728	132607
p3420	151.049	10.7483	C5H5N5O	2-Hydroxyadenine	7	Undefined	Undefined	337198	1.97998	1	1.48281	0.734212	0.910599	0.535728	0.617287	2.19019	1.22297	1.17753	0.732378	0.914629	0.608453	0.793565	0.928536	204475	268319	251725	324526	287777	149177	139986	131478	116372	138155	167090	231336	166349	223245	213125	99397.3	108846	86660.4	70921.7	129891	109284	140800	120013	95431.9	149279	81611.5
n2569	154.003	10.857	C3H7O5P	Hydroxyacetone phosphate	7	Undefined	Undefined	550868	0.941525	1	0.817022	0.479931	0.559824	0.0544299	0.0493335	0.674553	0.86334	0.47189	0.605613	0.232038	0.0738634	0.0395245	0.502621	383799	550868	306779	271699	254992	328035	515349	387864	372282	274419	391164	325688	321727	184379	311368	228146	160006	165905	154951	192278	213927	143895	179552	233475	280472	19635.9
p2235	155.07	14.9478	C6H9N3O2	3-(Pyrazol-1-yl)-L-alanine	7	Undefined	beta-pyrazole-1-ylalanine biosynthesis	2833355	0.922009	1	0.717033	0.987008	0.736255	0.902071	0.839463	0.712965	0.798105	1.18927	1.10195	1.02744	1.05739	1.01575	0.721639	1.6458e+06	1.26921e+06	1.48085e+06	1.93798e+06	1.66505e+06	2.51119e+06	1.22721e+06	1.32108e+06	1.53838e+06	2.07764e+06	1.2116e+06	1.05696e+06	1.01865e+06	1.42027e+06	1.51314e+06	1.28421e+06	1.10928e+06	1.92911e+06	2.82048e+06	1.41972e+06	1.04697e+06	1.03008e+06	2.12712e+06	1.00534e+06	1.17786e+06	1.73558e+06
n2548	155.095	7.56232	C8H13NO2	Arecoline	7	Undefined	Undefined	519282	1.26498	1	1.16948	1.17145	1.11587	0.897484	0.99379	1.37209	1.04431	1.00716	0.942509	0.872627	1.1192	1.15075	1.00509	281724	519282	225369	381516	360107	400588	295733	241377	210039	249910	505496	284226	431926	234366	178504	245065	231694	481674	335927	342908	222104	251296	428313	404802	253076	361285
p3359	166.136	4.22624	C11H18O	&beta;-fenchocamphorone	7	Undefined	Undefined	443654	1.02359	1	1.03627	1.18125	0.90364	0.688865	0.441733	1.49423	1.4123	1.28929	1.21971	0.847201	0.638243	0.571593	0.796867	253495	288655	160591	241589	206842	121523	155474	194243	355998	297402	230061	175791	174675	344220	240679	312194	315339	236007	181310	283629	226347	178973	141198	209040	260711	143176
p3529	167.044	12.9256	C5H5N5O2	2-8-Dihydroxyadenine	7	Undefined	Undefined	282478	1.51639	1	1.45165	0.138105	1.02641	0.0383863	0	3.19145	1.47296	1.48603	0.328718	0.46248	0	0	0.828862	107371	91833.3	92332	122039	107176	64603.8	77544.9	83840.3	58196.1	59230.7	96588.9	98986.1	103598	90568.1	108779	19521.1	14790.7	13115.6	0	0	76783.8	66359.3	58476.1	69156.9	81709.2	0
p3270	169.11	4.92674	C9H15NO2	Homoarecoline	7	Undefined	Undefined	496748	1.28005	1	1.32833	1.20618	1.40602	1.10488	1.09796	1.21665	1.15008	0.834742	0.699415	0.808118	1.00746	1.18262	1.639	384214	252166	210147	216504	245116	216785	208596	144760	303332	148475	496748	188827	202619	301769	167526	246763	163698	207222	157262	457708	169784	241418	455028	337514	233136	338126
p1364	174.1	13.367	C7H14N2O3	N5-Ethyl-L-glutamine	7	Undefined	Undefined	12480125	0.392344	1	0.227328	2.92231	0.915756	5.51351	4.25957	0.189718	0.531905	1.13205	4.30493	4.64728	10.4091	4.07452	2.30473	245788	174752	86401.8	117706	218385	675115	369414	230698	547250	326230	147271	93580.8	30564.3	95834.4	121211	1.02778e+06	733426	1.30864e+06	2.41809e+06	791251	303668	333050	1.03184e+06	188667	110468	1.17825e+06
p1640	176.047	4.44249	C10H8O3	Herniarin	7	Undefined	Undefined	7429337	0.391666	1	0.362295	0.259253	0.415565	0.266007	0.29979	0.399984	0.289255	0.344187	0.381585	0.30594	0.294674	0.371679	0.203556	909150	638465	980503	719791	1.02741e+06	7.42934e+06	915071	712170	806814	1.05233e+06	466570	661356	568778	1.465e+06	793004	681514	307666	736895	667675	436181	706435	500987	602337	746378	1.98005e+06	563960
p2601	182.084	7.47047	C12H10N2	Harman	7	Undefined	Undefined	1847759	0.843751	1	2.90162	1.66476	2.65688	0.777399	1.29142	0.729014	0.815672	0.686889	1.90487	1.77748	0.444798	0.587051	0.82128	226568	203862	212319	107807	298640	119640	293774	157792	192835	479447	242079	526387	264522	727388	1.84776e+06	390053	697589	222155	194707	565605	700580	698727	288358	378902	1.23723e+06	112719
p2600	182.084	7.10559	C12H10N2	Harman	7	Undefined	Undefined	1847759	1.23099	1	3.28222	1.36947	2.46398	0.819178	2.08602	1.08908	0.922744	0.749553	2.42511	1.72618	0.737958	0.940649	0.91217	226568	319976	243777	343956	491043	196488	293774	157792	192835	479447	369534	579568	809393	727388	1.84776e+06	310731	435337	572848	133223	356024	700580	648210	288358	378902	1.23723e+06	170299
p2324	182.084	6.08177	C12H10N2	Harman	7	Undefined	Undefined	2981255	1.20954	1	2.1653	2.11739	2.73365	0.696144	1.34468	1.08375	0.753069	0.645049	1.49605	1.69881	0.55738	0.867099	0.988884	569538	831589	614173	450003	1.29409e+06	601954	553356	393733	397456	1.16162e+06	1.23009e+06	1.07601e+06	1.04326e+06	920514	2.46012e+06	806218	1.17171e+06	1.44149e+06	820629	2.34106e+06	1.21562e+06	1.72569e+06	966444	1.6075e+06	2.98126e+06	416181
p3407	184.11	4.89038	C10H16O3	5-exo-Hydroxy-1,2-campholide	7	Undefined	Undefined	462578	0.822216	1	0.918127	0.990484	0.776323	0.531329	0.530577	0.757318	0.987477	0.749725	1.16829	0.688333	0.530053	0.459567	0.669473	148477	218100	160159	231981	198725	133560	274331	269449	192259	294864	254796	183484	173744	217746	239356	288169	242253	250638	152597	219726	209754	157675	204669	266835	65067.4	130010
n3143	186.053	7.74462	C8H10O5	Erinapyrone C	7	Undefined	Undefined	113492	1.46266	1	1.11177	0.842735	1.32777	1.11477	0.879803	1.44043	1.89637	1.02227	0.823101	1.02658	0.970621	1.49969	1.14424	80133.8	47589.2	76118.1	42704.4	33750.2	36350.8	28418.6	63701.1	36306.6	26857	53148.7	35439	36341	31867.2	56256.8	35405	29838.2	40165.7	14020.2	42067.8	39190.5	45344.8	63004.1	56123.8	50782.5	35275.6
n3034	186.064	10.1036	C7H10N2O4	(S)-AMPA	7	Undefined	Undefined	130703	0.956056	1	1.11036	1.21466	1.01817	1.27302	1.49054	0.965489	1.07551	1.49993	1.08659	1.53464	1.27383	1.72266	1.06537	38503.8	44847.4	51479.5	50661.5	47879	60614	38442.2	39474.1	41173.6	64394	47143.2	53974.6	39187.8	68730.1	62001.6	40352.1	32783.1	54894.1	95809.5	72656.8	39819.3	40114.5	65334.4	44506.5	58759.3	72873.5
p3691	189.1	10.3787	C8H15NO4	(2S)-2-{[1-(R)-Carboxyethyl]amino}pentanoate	7	Undefined	Undefined	168388	1.09816	1	1.16434	1.05909	1.14109	1.08753	1.10531	1.14187	1.08854	1.17135	1.11113	1.0827	1.1016	1.08782	0.936855	167349	135712	101462	112429	115394	100920	125097	128965	121028	99813.9	129704	128129	146187	140372	126061	129399	118865	124615	109753	127214	133614	129597	158152	139456	96247.5	133400
p2988	189.111	14.9658	C7H15N3O3	L-Homocitrulline	7	Undefined	Undefined	703332	0.352468	1	0.475656	1.34654	0.785923	3.52553	2.82071	0.0655834	0.408368	0.647257	1.46754	1.40409	5.09494	3.4789	1.11936	25225.1	0	13819.5	39183	37238.3	109027	41562.8	18881.1	63372.4	94750	42217.3	0	23212.1	45249.7	45142.5	67207.1	59401.5	155358	88931.1	70218.2	62936.3	44865.9	103796	25224.6	20640.3	225951
p3100	198.08	7.75209	C12H10N2O	Harmalol	7	Undefined	beta-carboline biosynthesis	667901	1.33714	1	1.66202	1.80879	2.26713	0.582908	1.05019	0.950679	0.742059	0.488311	1.03106	1.23467	0.404794	0.776513	0.851623	232064	547828	382746	192495	279369	268449	259219	128596	255677	310448	573350	473151	482520	184189	318431	337356	478069	637305	411192	347119	531353	541973	536339	667901	493755	160204
p2812	198.1	7.75872	C9H14N2O3	Metharbital	7	Undefined	Undefined	917932	1.25334	1	1.17245	1.11289	1.33931	1.4402	1.28582	1.14443	1.33997	1.40458	0.85039	0.903225	1.5513	1.91619	0.735219	289703	253990	465966	258584	434346	288284	191928	171025	155593	551606	274293	323447	190823	285475	518661	244455	106505	217241	141286	802301	323784	210500	181539	185612	917932	204612
n1307	200.045	9.32857	C7H13KO4	Potassium 2-(1'-ethoxy) ethoxypropanoate	7	Undefined	Undefined	5433208	1.2142	1	0.373036	0.209509	0.20951	0.0839762	0.198838	1.11548	1.35349	0.291858	0.510273	0.100525	0.0388486	0.124702	0.425075	4.6407e+06	2.29847e+06	268738	412252	81132.3	3.80834e+06	1.01897e+06	705510	614876	194968	1.2081e+06	212575	408876	272315	264172	277505	288443	260224	228965	273706	332910	278372	148712	282092	286766	79580.2
n790	200.045	10.5557	C7H13KO4	Potassium 2-(1'-ethoxy) ethoxypropanoate	7	Undefined	Undefined	15058805	1.08317	1	1.3062	0.728603	1.55057	0.898479	0.978981	0.729891	0.502658	0.418847	0.427778	0.444499	0.267252	0.665097	1.47633	9.58719e+06	1.21505e+06	8.54578e+06	4.90633e+06	2.47248e+06	7.55439e+06	1.9938e+06	7.71035e+06	6.2472e+06	1.16884e+06	1.50588e+07	5.95823e+06	7.70099e+06	2.17606e+06	1.33579e+06	7.23648e+06	5.76782e+06	1.3458e+06	1.99325e+06	1.63463e+06	1.18272e+07	7.8548e+06	776298	1.02762e+07	7.52525e+06	2.69168e+06
p2386	201.173	7.94912	C11H23NO2	Caproylcholine	7	Undefined	Undefined	3042318	1.39575	1	1.35925	1.10422	1.39253	1.01276	0.968919	1.34394	1.03884	1.20464	1.21206	0.930272	0.764628	1.06836	1.13088	1.23675e+06	1.68357e+06	959182	1.87292e+06	1.21812e+06	1.26776e+06	1.1732e+06	912862	778898	861385	2.06932e+06	1.68549e+06	1.15944e+06	927916	946073	884756	982711	1.27607e+06	1.06843e+06	1.30263e+06	986507	1.27444e+06	1.23756e+06	1.65566e+06	1.80027e+06	950229
p3101	203.079	13.0065	C8H13NO5	2-acetamidoglucal	7	Undefined	Undefined	663769	0.781616	1	0.740035	1.22852	1.34873	0.461211	0.483511	0.591606	0.708872	1.13128	1.28402	1.26995	0.406008	0.466504	0.684326	276672	164005	316246	379275	360048	353774	225298	397544	447826	489854	189173	189043	308842	262949	466640	450358	550157	592017	519223	239998	335944	493157	618686	621724	512359	173400
n3134	204.115	5.07929	C13H16O2	4'-Hydroxy-3'-prenylacetophenone	7	Undefined	Undefined	127618	2.40222	1	1.79538	1.62781	1.47181	1.07546	1.13719	1.54266	1.12684	1.9881	1.38556	2.32112	1.51645	1.26734	1.52724	118383	105318	27558.5	51961.7	33123.5	22357.1	38536.1	27137.9	24209.1	27774.2	94781.5	21402	70910.8	28101.5	36183.7	44505.5	64738.4	41338	18579	58756.1	68424.9	56750.4	23868.8	31941.2	25088.7	22272.1
n443	206.167	4.43939	C14H22O	alpha-Irone	7	Undefined	Undefined	64055486	1.03867	1	1.18066	0.865625	1.26729	0.757415	0.732943	1.09013	0.919264	1.1242	1.07213	0.87103	0.634897	0.697282	0.822235	2.19519e+07	2.55164e+07	2.73084e+07	2.72285e+07	3.68054e+07	2.42649e+07	3.46532e+07	2.25362e+07	2.28375e+07	2.9351e+07	2.73532e+07	3.51595e+07	3.08523e+07	3.34596e+07	3.09616e+07	2.22139e+07	2.39092e+07	2.16315e+07	1.98103e+07	2.81196e+07	2.95596e+07	3.35471e+07	1.92043e+07	3.26931e+07	5.43605e+07	1.73758e+07
p3433	211.157	7.74886	C12H21NO2	Elaeokanine C	7	Undefined	Undefined	363964	1.43438	1	1.50834	1.29678	1.38773	1.04571	1.30091	1.32039	1.34373	1.15517	1.13542	1.09104	1.09927	1.43701	1.23272	198160	339987	197147	302191	185947	190966	199527	140316	173062	149065	329823	202093	278417	275101	201083	271810	170365	259933	185236	218726	232248	259915	306897	196392	188196	207418
n2143	213.04	12.1794	C5H12NO6P	N-Lactoyl ethanolamine phosphate	7	Undefined	Undefined	843249	0	0	0	0	0	34.3273	26.7781	0	3.92418	10.8936	47.9214	61.7898	235.584	292.602	28.7166	0	0	0	0	0	0	0	0	0	0	0	0	0	0	0	0	0	0	0	0	0	0	0	0	0	0
n2970	214.121	4.4897	C11H18O4	5-Hexyltetrahydro-2-oxo-3-furancarboxylic acid	7	Undefined	Undefined	259004	1.34042	1	1.55715	1.3241	0.776753	1.53946	1.19503	1.77797	2.21717	2.03045	1.49535	2.01033	1.27803	1.56084	1.46458	65622.1	137199	85291.9	64899.1	77852.1	60123.7	59055.7	71812	75074.4	55374.5	57212.7	177476	122372	79276.5	64192.6	73390.8	158573	58717.5	71324.4	63613	46542.7	71007.3	41921.4	45983.3	44224.9	150001
n2491	215.152	4.90439	C11H21NO3	N-Nonanoylglycine	7	Undefined	Undefined	589049	0.416006	1	0.225327	0.291678	0.486133	0.507036	0.351601	0.830284	0.914958	0.138674	0.235419	0.345003	0.421314	0.867599	1.04189	224306	0	194851	0	0	81124.6	243822	104671	465029	112931	91492.1	0	0	91631.3	43911	94652.2	0	0	85060.9	114175	47171.3	0	74194.2	154656	213795	70217.5
n2425	216.074	10.5596	C8H12N2O5	N3-(4-methoxyfumaroyl)-L-2,3-diaminopropanoate	7	Undefined	Undefined	500407	0.918015	1	0.820569	1.0846	0.91367	1.76946	1.77335	0.841981	0.925623	1.33907	1.15896	1.43043	1.76399	2.03629	0.972995	116710	117129	121060	120137	147284	142133	100432	99685.6	115563	220085	100644	100571	73880.6	129906	151261	92405.9	95663	143327	200936	202916	93619.9	89830.6	192547	85991.6	157386	264545
n2546	216.075	12.0744	C8H12N2O5	N3-(4-methoxyfumaroyl)-L-2,3-diaminopropanoate	7	Undefined	Undefined	410217	0.895486	1	0.840414	0.937541	0.847129	1.29494	1.39303	0.918608	0.96944	1.45855	1.01487	1.32456	1.39107	2.06799	0.697451	41381	58160.8	82809.2	60415.9	134840	84947.9	47931.2	50776.6	44311.7	193711	68056.1	55907.6	26016.1	58338	146067	39697.8	41425.5	57925	67714.6	188578	50086.2	48390.5	50892.2	36007.7	171839	71183.8
p1145	218.127	7.8738	C9H18N2O4	N-hydroxy-N-succinylcadaverine	7	Undefined	Undefined	18358394	1.49304	1	1.08997	1.1851	0.97771	6.2339	3.44716	1.54732	1.56497	1.51927	3.46355	1.53445	10.1742	5.63496	1.10722	416395	471340	1.06391e+06	488746	612426	463104	298031	319568	323394	640609	433816	412202	346301	449412	586938	527663	372602	473581	375345	673998	325634	322507	361959	310314	678716	387035
p2240	220.11	4.27588	C13H16O3	Precocene 2	7	Undefined	Undefined	3696033	1.17534	1	1.29012	1.04296	1.13328	1.26082	1.13819	1.15798	1.13739	1.13753	1.02463	1.15726	1.15288	0.981533	0.736555	2.68784e+06	2.95824e+06	2.46589e+06	2.3651e+06	2.94093e+06	1.7439e+06	2.5161e+06	2.24424e+06	2.77847e+06	2.13355e+06	2.35316e+06	2.70756e+06	2.97671e+06	3.69603e+06	2.99485e+06	2.4693e+06	2.73111e+06	2.21257e+06	1.72573e+06	2.76798e+06	2.95357e+06	2.53832e+06	3.14948e+06	2.34256e+06	1.95391e+06	3.19648e+06
p2805	222.089	4.44228	C12H14O4	Apiole	7	Undefined	Undefined	1130839	0.884306	1	0.880963	0.584015	0.866146	0.715813	0.765389	1.02746	0.651324	0.812193	0.774854	0.674017	0.687702	0.901173	0.488329	478697	397404	828310	459386	699446	595590	894698	338986	606359	802210	453107	321679	401729	1.13084e+06	545066	496520	348882	360331	427962	257254	417118	258879	401286	658004	1.06916e+06	385468
n2046	222.126	4.5012	C13H18O3	Dehydrovomifoliol	7	Undefined	Undefined	1238209	1.73515	1	0.966528	0.733963	0.81128	0.580543	0.824514	1.31752	2.74293	1.69178	0.733918	0.687598	2.90199	0.785633	1.49934	111411	110269	80980.6	470566	89214.8	48066.1	112314	64506	233247	38909.6	66264.4	80638.3	106646	100222	126634	44714	111547	56037.7	54114.6	98397	72394.6	93319.3	41341.9	59556.4	136628	102090
p3391	224.141	4.55189	C13H20O3	Vomifoliol	7	Undefined	Undefined	412783	1.16081	1	1.29397	0.879764	1.48747	0.599415	0.747655	1.22894	1.12115	1.1561	0.944951	0.781524	0.500108	0.49254	0.720174	177597	339589	249134	247020	299709	186233	281487	218883	192572	251973	229166	313246	243467	350948	326844	164338	276074	206570	117491	230670	374605	393004	205524	377832	331589	133221
p2220	227.225	4.5594	C14H29NO	myristic amide	7	Undefined	Undefined	3912895	1.0673	1	0.996875	0.714725	0.839536	0.553665	0.792333	1.07935	0.795444	1.00644	0.809265	0.755681	0.802484	0.808277	0.64637	2.15433e+06	2.09716e+06	3.19129e+06	1.90897e+06	3.35753e+06	2.05198e+06	2.7014e+06	2.15485e+06	2.53072e+06	2.46899e+06	2.41418e+06	1.74652e+06	2.55936e+06	3.2401e+06	1.91054e+06	1.76934e+06	1.63358e+06	1.83856e+06	1.3856e+06	1.8838e+06	2.84299e+06	1.84489e+06	1.57632e+06	1.43433e+06	2.2986e+06	1.34073e+06
p1381	228.147	7.7581	C11H20N2O3	L-isoleucyl-L-proline	7	Undefined	Undefined	13413460	1.50297	1	1.07233	0.833715	0.943246	0.770362	0.554621	1.10316	1.27461	1.31	0.810723	0.705805	0.767217	0.873049	0.515597	2.66563e+06	3.35664e+06	1.34135e+07	3.13381e+06	5.74438e+06	3.46337e+06	2.62095e+06	1.86643e+06	2.1996e+06	8.68832e+06	3.77004e+06	3.29323e+06	1.72041e+06	3.72952e+06	7.68816e+06	2.31696e+06	1.47069e+06	1.84999e+06	3.03494e+06	7.0335e+06	2.33063e+06	1.96415e+06	1.70618e+06	1.85095e+06	9.9176e+06	1.59514e+06
n2800	229.168	7.74306	C12H23NO3	N-Decanoylglycine	7	Undefined	Undefined	368460	1.36561	1	1.17696	1.02062	1.15732	1.00856	0.954227	1.22467	0.98668	1.04972	0.973862	1.01087	0.988982	0.985603	0.994188	260800	345230	200759	297848	255196	264120	208394	180695	187014	155548	301254	181403	332840	178370	178113	165289	170680	226324	242396	211610	186749	234172	252134	301539	177835	262310
p3527	229.168	4.82082	C12H23NO3	N-Decanoylglycine	7	Undefined	Undefined	238896	1.17036	1	0.994663	0.74541	0.612949	0.589287	1.06381	0.831751	1.27605	0.425663	0.266433	0.768005	1.06802	0.552094	2.32796	178702	100200	154855	56890.8	0	106178	0	0	238896	74152.7	184638	46983.3	0	131179	54189.5	184793	0	48351.5	32596.4	46754.9	46241.7	38961	49182.3	0	122580	93363.5
p3702	236.08	11.8858	C11H12N2O4	N-Formyl-D-kynurenine	7	Undefined	Undefined	143887	0.830513	1	0.571822	1.09994	0.878844	2.25615	2.47024	0.331655	0.581135	1.22404	1.19975	1.8048	2.8263	2.413	1.48884	26679.1	27870.6	37974.9	35004.3	0	56331.9	26752.3	24000	24556	21914.2	47320.5	21124.9	0	19360.3	0	41085.4	18738.2	64994.7	44082.4	0	20634.5	20449.5	75338.2	18528.2	0	99205.6
n2811	236.116	7.74784	C12H16N2O3	Carbetamide	7	Undefined	Undefined	264029	1.08313	1	0.876253	1.16603	0.927739	0.836094	0.733159	0.852804	0.944117	0.800317	0.794412	0.82489	0.698871	0.80283	0.662199	105596	116095	243700	123917	173508	100399	112593	89378.7	140048	261853	156923	124011	129997	71471.2	134718	165477	126999	137350	127349	264029	79786.8	131961	113194	96215.4	232223	85166.8
p2425	237.085	13.2438	C8H15NO7	N-Acetyl-D-glucosaminate	7	Undefined	Undefined	1733698	1.36805	1	0.589305	0.866137	0.676424	9.09759	3.8876	0.719948	0.615563	1.14899	1.26168	1.62963	8.37314	6.22836	1.16692	126517	27814.1	56009.7	121006	81587.5	82195.5	41399.7	42501.5	56447.6	79296.3	38215.4	21301.8	21795.1	48124.2	48439.6	52635.5	50798.7	74030.2	46769.6	37201.4	23213.3	24239.4	90660.8	46504.3	19554.6	201326
p3193	238.12	4.09542	C13H18O4	1,2,3,4-Tetramethoxy-5-(2-propenyl)benzene	7	Undefined	Undefined	559214	1.16941	1	1.1549	0.942129	1.05161	0.894071	0.905825	1.06731	1.22126	1.07117	0.990547	1.00043	0.914932	0.925204	0.827638	509484	496321	397894	493766	381073	312366	467080	413419	410164	345416	435732	410073	506817	474750	422885	417753	338863	376897	295757	406417	432349	450212	383034	480149	303270	412135
p2544	238.131	4.92056	C12H18N2O3	Secobarbital	7	Undefined	Undefined	1747687	1.30234	1	1.28422	1.04808	1.3874	1.08777	1.11656	1.12599	1.16221	1.08817	0.972951	1.09462	1.06213	0.991125	0.926402	1.41024e+06	1.74769e+06	1.24965e+06	1.19431e+06	1.27629e+06	1.0214e+06	1.13526e+06	1.10608e+06	889512	1.12916e+06	1.20034e+06	1.189e+06	1.65619e+06	1.42809e+06	1.30887e+06	1.18905e+06	1.01282e+06	1.23141e+06	1.08636e+06	1.01571e+06	1.45169e+06	1.36835e+06	1.24391e+06	1.55981e+06	1.70369e+06	1.28408e+06
p1023	241.277	12.7955	C16H35N	Hexadeceylamin	7	Undefined	Intstd	30762540	0.427239	1	21.1393	0.541437	52.8647	58.2323	78.6496	365.729	501.833	647.621	542.317	693.914	375.582	246.168	138.213	19133.9	0	13965.8	18040.5	15066.1	14776.5	48833.6	20318.3	51686.5	19347.9	489820	459723	1.05454e+06	784511	487209	23230.2	33605.7	0	12511.4	14555.3	1.87587e+06	1.29321e+06	1.95767e+06	2.233e+06	832320	16115.5
p1731	241.277	7.78892	C16H35N	Hexadeceylamin	7	Undefined	Intstd	7565040	1.2017	1	1.31387	0.846434	0.990071	0.648759	0.615665	0.881161	1.01585	0.561361	0.71069	0.647695	0.648185	0.496766	0.579511	1.53654e+06	3.18921e+06	6.34278e+06	6.77517e+06	197537	2.49601e+06	3.1142e+06	2.8818e+06	5.81547e+06	705622	4.77678e+06	3.10086e+06	4.71799e+06	6.3417e+06	787960	1.61571e+06	2.29115e+06	6.40932e+06	2.2546e+06	136806	2.14754e+06	2.25857e+06	6.00982e+06	4.29448e+06	153617	719821
p2596	244.106	14.6208	C10H16N2O5	dihydrothymidine	7	Undefined	Undefined	1326012	1.37002	1	1.03111	1.43315	1.09102	1.32926	1.0339	1.07331	1.15286	1.30157	1.386	1.26156	1.40131	1.33598	0.740683	339187	288456	1.27405e+06	289261	813595	355877	220832	278524	283375	1.05447e+06	304317	238558	266163	418335	1.03394e+06	445582	370157	400417	852189	1.07466e+06	318209	303375	304810	316807	1.14948e+06	375650
p697	246.05	12.258	C6H15O8P	Glycerophosphoglycerol	7	Undefined	Undefined	81493970	0.602363	1	1.07055	0.182014	0.735706	0.0594886	0.0587312	0.498087	1.17272	1.80316	1.31418	1.36598	0.0779582	0.0900446	0.677741	1.53334e+07	5.24378e+07	7.54475e+06	6.7226e+06	5.32731e+06	4.16312e+07	6.89028e+07	1.79739e+07	1.02097e+07	6.32086e+06	3.84549e+07	3.41192e+07	2.79751e+07	2.18935e+07	3.28284e+07	3.04812e+06	6.25266e+06	3.96167e+06	5.81649e+06	7.32014e+06	2.08002e+07	1.15999e+07	2.24086e+07	1.87529e+07	3.31441e+07	797115
n936	246.05	13.3876	C6H15O8P	2-deoxyglucose-6-phosphate	7	Undefined	Undefined	13664080	1.17318	1	1.6189	0.409772	1.34888	0.778318	0.743837	0.567081	0.198719	0.653243	0.34895	0.261546	0.0911786	0.366971	0.909423	3.91575e+06	20707.3	6.94908e+06	2.14319e+06	482042	5.89048e+06	15127.7	2.34576e+06	3.26499e+06	0	1.36641e+07	1.85332e+06	3.12645e+06	0	0	2.51576e+06	2.18338e+06	0	19931.6	0	4.93906e+06	2.24614e+06	0	6.27554e+06	2.07346e+06	0
p2582	246.147	4.47571	C12H22O5	Dibutyl malate	7	Undefined	Undefined	1695803	2.25589	1	1.56689	1.45572	1.67012	0.795151	1.09466	1.53961	1.14098	1.8321	1.46915	1.90051	1.66837	1.15255	1.53324	1.6302e+06	1.18868e+06	467803	1.03634e+06	624988	188043	779510	373897	369954	481974	1.13695e+06	289743	1.11894e+06	461692	429469	879305	727826	653727	228703	703384	1.46087e+06	897907	554309	278271	471846	224791
p3253	247.051	4.11509	C12H10ClN3O	CPPU	7	Undefined	Undefined	463236	2.44322	1	3.2394	2.7319	1.93935	1.66499	1.55346	3.2985	2.37901	2.12034	1.4524	2.27756	2.30479	2.049	2.73937	210242	373917	274353	270754	142468	105122	0	147758	0	267635	227598	193326	463236	370557	431439	227541	253926	316034	304394	320100	289513	153793	302637	0	263521	249224
p3271	250.095	8.62111	C12H14N2O4	3-Oxohexobarbital	7	Undefined	Undefined	358652	0.886905	1	0.635902	1.15407	0.673496	3.32335	2.87281	0.636612	0.813738	1.25288	1.26248	1.46764	3.01463	3.5809	0.919316	25765.8	21242.7	50626.2	37205	105176	64414.1	33311.2	24545.3	21546.4	126805	28640.7	0	19399.9	28154	95894.4	46792.8	17494.2	57428.6	71315.3	119286	31423.1	15283.4	57269.7	0	78286.5	98246.9
n2289	250.157	4.13273	C15H22O3	Ipomoeamarone	7	Undefined	Undefined	842481	0.908486	1	1.11749	0.979768	1.05535	0.771908	0.823513	1.19262	0.956102	0.88038	0.96222	1.02318	0.807659	0.746904	0.793766	548042	621646	490617	490655	562990	514120	648042	599524	620742	604902	506999	771061	765620	753758	540887	609207	631295	522319	583905	580166	676934	616448	607253	613184	638854	531962
p2677	252.136	4.24711	C14H20O4	ubiquinol-1	7	Undefined	Undefined	1348082	1.116	1	1.34888	1.36854	1.23416	1.42825	1.50674	1.09011	1.35277	1.24608	1.0776	1.28348	1.28878	1.24067	0.901301	963983	920893	877752	416727	841253	244324	832266	692167	1.08254e+06	751408	600818	1.05357e+06	1.21223e+06	1.0259e+06	967087	1.244e+06	992169	853240	923151	917895	1.34808e+06	1.00113e+06	917969	517640	661496	1.08664e+06
p2875	253.116	14.1003	C9H19NO7	Choline bitartrate	7	Undefined	Undefined	739592	0	0	0	78.5981	0	591.803	374.349	0	0	0	8.10152	0	451.455	257.167	77.8389	0	0	0	0	0	0	0	0	0	0	0	0	0	0	0	93638.3	88634.5	94231.6	62175.8	54310.1	0	0	0	0	0	739592
p3008	257.101	10.4174	C10H15N3O5	5-Methylcytidine	7	Undefined	Undefined	802672	0.884424	1	0.741199	1.08072	1.00437	2.48886	2.43853	0.67625	0.787329	1.29052	1.34306	1.60602	2.23345	2.28254	1.18683	240802	137105	130034	177874	160870	258246	142956	165379	187098	203650	172169	116910	113788	164478	142225	178515	143492	243551	271949	197096	150365	143549	399421	147276	120898	554904
p3335	260.116	5.43355	C14H16N2O3	Maculosin	7	Undefined	Undefined	451041	1.29466	1	1.25714	1.17636	1.05308	1.02999	0.882258	1.44247	1.17213	1.25657	1.33535	0.899295	1.03061	1.32357	0.857471	119678	185622	217602	172980	251586	195718	97102.5	122802	105124	211083	222683	145122	134460	173006	244745	93102	114498	158417	86117.5	408761	121002	132668	105130	148217	263655	120778
n3046	261.136	7.73642	C15H19NO3	Zinnimidine	7	Undefined	Undefined	171750	0.826409	1	1.04818	0.919281	0.917333	0.723566	0.754761	1.08718	0.880539	0.930896	0.847865	0.853865	0.816262	0.623211	0.859501	72672.5	122804	73761.8	95593.8	77153.4	103342	89386.2	106218	97663.2	138217	136466	102727	145222	96447.9	79728.8	92311.1	79643.5	114825	104138	100738	74461.2	117697	93789.4	108976	95691.2	109659
p3281	265.117	11.273	C11H15N5O3	N6-Methyl-2'-deoxyadenosine	7	Undefined	Undefined	390662	0.942687	1	0.702146	1.02651	0.792376	2.33829	2.16914	0.721532	0.734262	1.15013	1.29895	1.3653	2.46557	2.79438	0.97738	121203	73308.7	66890.8	106218	105948	154996	71351.5	75376.6	79469.6	121166	62048.9	70882	48915	105939	64945.3	65631.3	69841.5	107500	166046	106661	61027	51917.2	153425	59945.6	71743.5	304304
n423	266.155	3.81178	C12H26O4S	sodium dodecyl sulfate	7	Undefined	Undefined	67990021	2.16002	1	1.19531	0.680963	2.77872	2.07981	0.710243	6.30918	22.0245	0.711165	1.10308	1.62788	14.0533	4.71948	1.20033	2.69507e+06	563147	4.62668e+06	635365	221100	1.82381e+06	243070	282866	1.51913e+06	178016	1.61797e+06	1.13022e+06	435701	1.26462e+06	388766	777343	423867	360746	502232	691599	299871	516271	444694	4.21583e+06	5.76853e+06	2.73895e+06
p2662	266.165	4.25679	C12H27O4P	Tributyl phosphate	7	Undefined	Undefined	1546260	1.17477	1	1.47917	1.27707	0.950013	1.22606	1.33634	1.74304	1.56666	2.43222	1.12512	1.29295	1.40102	1.65837	1.02883	413261	839396	586383	280722	382859	390124	361183	506687	464181	408130	437992	397649	447508	1.06086e+06	807072	310760	455702	813092	247778	893218	410235	334601	345323	419343	514317	852550
p1457	269.308	7.76761	C18H39N	Octadecylamine	7	Undefined	Undefined	12111708	1.24854	1	1.29694	0.62813	0.684377	0.476992	0.449295	3.85973	1.8395	1.10373	0.779002	0.680566	0.54449	0.332952	0.527325	973594	2.19043e+06	946573	977800	74223.6	612313	1.22826e+06	589162	1.39851e+06	306687	1.00703e+06	1.28668e+06	940324	1.64206e+06	486673	535028	814494	685340	527297	35112.1	475147	507741	994721	835121	17116.3	207982
p3570	272.214	4.72279	C19H28O	3-Oxo-delta4-steroid	7	Undefined	Undefined	261823	1.80179	1	1.48157	1.48336	1.2606	1.3743	1.45125	1.88297	1.54487	1.28738	1.19215	1.5065	1.46737	1.18595	1.18199	124667	109357	161585	198449	191102	101908	70189.2	129132	53155.1	81381.9	107483	130295	147310	145769	114759	104562	174500	117748	106529	143059	140934	106052	129659	96793	75889.5	170200
p1071	275.101	7.76624	C11H17NO7	Cardiospermin	7	Undefined	Undefined	31922781	0.716604	1	0.641477	1.34268	1.31836	0.304227	0.36669	0.453364	0.715336	0.862841	1.43208	1.2016	0.24196	0.363689	0.544395	1.152e+07	6.12543e+06	9.47115e+06	1.20933e+07	1.19598e+07	1.23617e+07	1.04905e+07	1.44603e+07	1.54207e+07	1.86725e+07	6.05486e+06	6.34702e+06	1.03662e+07	7.91811e+06	1.51188e+07	2.52986e+07	2.13389e+07	1.94628e+07	1.79847e+07	1.17903e+07	1.4938e+07	1.75042e+07	2.61138e+07	1.76538e+07	1.79284e+07	3.46638e+06
p1836	278.152	4.27201	C16H22O4	2-Ethylhexyl phthalate	7	Undefined	Undefined	7191257	0.639105	1	0.801119	0.509243	0.641477	0.553219	0.655243	0.659329	0.474662	0.643911	0.403852	0.547782	0.523751	0.591501	0.454654	2.17028e+06	1.54949e+06	4.10992e+06	1.79212e+06	3.63173e+06	2.11834e+06	4.43495e+06	3.12031e+06	5.63205e+06	5.43201e+06	2.2083e+06	1.77644e+06	2.33459e+06	7.19126e+06	3.10276e+06	2.46911e+06	2.10638e+06	2.21302e+06	1.74985e+06	2.02217e+06	3.22417e+06	1.90755e+06	1.96459e+06	2.13837e+06	4.06805e+06	2.15964e+06
n941	278.188	4.03536	C17H26O3	[6]-Paradol	7	Undefined	Undefined	13546854	1.17807	1	1.13014	0.953824	1.11373	0.918111	0.882032	1.1506	2.47304	1.10985	1.15739	1.02678	1.69198	0.858688	1.27771	1.83594e+06	2.11863e+06	1.77388e+06	2.94383e+06	1.77292e+06	1.5303e+06	1.53292e+06	1.67612e+06	2.04282e+06	2.08418e+06	1.70441e+06	1.96546e+06	2.39198e+06	1.80703e+06	2.15135e+06	1.89242e+06	1.6455e+06	1.69274e+06	1.46754e+06	1.75874e+06	2.30761e+06	1.72227e+06	2.17246e+06	1.75016e+06	1.92223e+06	1.82571e+06
n3066	284.126	4.95211	C14H20O6	2-Phenylethyl beta-D-glucopyranoside	7	Undefined	Undefined	150686	0.893858	1	1.06496	0.888172	0.962817	0.812429	0.792226	1.0508	1.15304	0.968012	0.857521	0.894664	0.716853	0.84245	0.838029	111837	110440	86137.2	93634.9	100568	75478.4	137681	108329	121958	118854	106076	138438	115906	124394	114015	92879.7	141308	86448.6	77436.2	101347	103627	118962	94076.1	109902	114826	97854.2
n414	286.214	4.33144	C16H30O4	2,3-Dihydroxycyclopentaneundecanoic acid	7	Undefined	Undefined	76339617	0.800251	1	0.234336	0.794833	0.448976	0.00622365	0.00782464	0.832858	1.45717	0.710188	1.46439	0.634765	0.0114451	0.00674639	0.530766	1.72872e+07	3.37727e+07	2.52572e+07	2.81171e+07	2.34149e+07	2.38736e+07	4.0717e+07	3.11535e+07	3.09221e+07	3.30953e+07	8.28816e+06	1.2052e+07	5.68151e+06	4.38777e+06	7.0285e+06	2.82455e+07	3.16022e+07	2.58468e+07	9.49611e+06	3.17931e+07	1.06435e+07	1.27328e+07	8.60978e+06	1.4917e+07	2.4826e+07	276202
p1722	293.199	4.29013	C17H27NO3	(+/-)-5-[(tert-Butylamino)-2'-hydroxypropoxy]-1,2,3,4-tetrahydro-1- naphthol	7	Undefined	Undefined	8629325	1.1054	1	1.27112	1.05601	1.09427	1.17437	1.10258	1.24054	1.14744	1.16163	1.06881	1.07761	1.10178	0.862318	0.767661	5.87007e+06	5.8601e+06	5.66232e+06	4.97739e+06	6.69264e+06	4.02472e+06	6.25833e+06	5.30302e+06	5.62516e+06	5.08005e+06	4.48512e+06	5.72791e+06	6.90478e+06	7.67233e+06	8.62933e+06	5.80013e+06	6.09485e+06	4.93809e+06	4.33853e+06	6.59219e+06	5.93024e+06	5.67618e+06	5.71262e+06	6.46069e+06	4.99011e+06	6.65106e+06
p1000	297.09	7.75945	C11H15N5O3S	5'-methylthioformycin	7	Undefined	Undefined	25642488	0.787153	1	0.0929992	1.08802	0.423436	3.21369	1.78601	0	0.0116382	0.04774	0.0308505	0	1.28525	0.835307	0.342133	2.67263e+06	1.35682e+06	1.76919e+06	2.36013e+06	3.15231e+06	3.05939e+06	1.67558e+06	2.27146e+06	2.78291e+06	4.58024e+06	530048	387801	0	418511	0	2.46626e+06	2.11562e+06	1.90245e+06	7.61894e+06	1.53114e+06	1.01128e+06	924404	2.67033e+06	695306	783285	6.46878e+06
p1423	297.266	4.04942	C18H35NO2	3-Ketosphingosine	7	Undefined	Undefined	13499873	0.832321	1	0.998043	0.997263	0.7154	0.166291	0.188345	1.09068	1.04883	0.880866	1.03358	0.627067	0.140868	0.143332	0.621348	6.78613e+06	9.29128e+06	1.01332e+07	8.99362e+06	9.44562e+06	7.29338e+06	1.12626e+07	1.3014e+07	1.15887e+07	1.04863e+07	7.9242e+06	9.60257e+06	1.24063e+07	1.01071e+07	1.34999e+07	1.25718e+07	1.31184e+07	1.21018e+07	6.39402e+06	9.31222e+06	6.76982e+06	9.86743e+06	4.80174e+06	8.36896e+06	8.56969e+06	2.23304e+06
n1920	298.054	4.16788	C12H15N2O3PS	Quinalphos	7	Undefined	Undefined	1668093	1.07274	1	1.15277	1.03822	0.942608	0.727725	0.872774	1.08693	1.02736	1.01566	1.21172	0.922823	0.758102	0.960753	1.18446	927575	1.25664e+06	739123	994679	552612	1.3645e+06	820835	676593	696659	608891	1.16935e+06	804856	1.1783e+06	761758	889876	778312	943435	1.07581e+06	871333	657891	732783	726381	1.1453e+06	580364	743475	708265
p1705	298.142	7.74339	C15H22O6	Toxin T2 tetrol	7	Undefined	Undefined	6577551	1.23923	1	2.52757	0.597958	1.78614	0.353753	1.09875	3.96192	2.82668	0.573485	0.959612	1.00409	0.672005	4.13085	20.0819	492305	0	0	316363	1.09365e+06	288525	0	1.05031e+06	196246	0	385980	958412	2.18183e+06	189428	164378	377646	187570	0	159011	193688	967634	669980	0	279962	824302	0
n3036	306.085	9.16667	C14H14N2O6	2-oxindole-3-acetyl-asp	7	Undefined	IAA degradation II __ IAA degradation III __ IAA degradation VI __ IAA degradation IV __ IAA degradation VII	153851	1.16523	1	1.32898	1.18716	1.13726	1.09916	1.271	1.35219	1.1425	1.18721	0.902305	1.32142	0.980111	1.01191	1.40659	92815.1	122974	110645	99236.9	74941.8	82458.6	93194	91111.2	109588	53273	120038	87994.9	120594	136359	105976	120260	114939	86395.9	76115.7	112321	122085	139505	105233	121774	0	102787
p1790	308.198	4.20795	C18H28O4	5-O-Methylembelin	7	Undefined	Undefined	6394323	1.00502	1	1.24209	1.20541	0.968746	1.39323	1.37207	1.35825	1.11765	1.00616	1.00877	1.24591	1.33744	1.09972	0.934493	4.31829e+06	3.90464e+06	3.70979e+06	3.01216e+06	4.28959e+06	2.69389e+06	3.70036e+06	3.93668e+06	4.12077e+06	4.68667e+06	3.57627e+06	4.66769e+06	5.20092e+06	5.40688e+06	4.91976e+06	5.53598e+06	5.42363e+06	3.87719e+06	3.7695e+06	4.46323e+06	4.08432e+06	3.93438e+06	4.0534e+06	3.35106e+06	3.11705e+06	5.71719e+06
p3697	311.106	5.97201	C20H13N3O	K-252c	7	Undefined	Undefined	152145	0.715282	1	1.94647	1.63956	1.70673	0.641487	0.915482	0.994758	0.751977	0.645906	1.39416	1.37142	0.716596	0.644333	1.09054	57809.2	71224.8	48124.8	22079.6	21195.3	72848.3	70918.8	62251.7	63430.8	38727.7	144284	118159	121799	122090	93526	94331.5	94679.8	145440	91850	78973.1	106423	108195	90785.2	152145	68428.5	37701.5
n1986	312.176	5.23237	C17H28O3S	N-Undecylbenzenesulfonic acid	7	Undefined	Undefined	1593366	0.978857	1	1.18674	0.946518	1.09166	0.933315	0.832582	1.0363	1.11816	1.08317	1.15048	1.05872	0.879347	0.788293	0.88347	967510	1.06316e+06	929095	1.01246e+06	1.03637e+06	860659	1.14497e+06	1.06851e+06	1.00273e+06	1.03991e+06	966822	1.31159e+06	1.09671e+06	1.35658e+06	1.34059e+06	964866	1.10564e+06	956069	747835	1.06871e+06	1.26931e+06	1.1628e+06	1.02887e+06	1.02951e+06	1.09528e+06	971881
p3039	319.215	3.97248	C19H29NO3	homocapsaicin	7	Undefined	Undefined	796637	0	0	22.7774	236.723	63.9952	109.638	130.355	382.523	111.487	129.232	366.035	485.659	230.627	260.803	248.877	0	0	0	0	0	0	0	0	0	0	0	113887	0	0	0	142599	264215	283152	262845	230804	0	233787	0	0	86189.3	0
p2659	325.371	7.76748	C22H47N	di-n-Undecylamine	7	Undefined	Undefined	1427925	1.22103	1	0.873279	0.533789	0.830099	1.24226	1.3137	0.556474	0.635754	0.654744	0.383083	0.549407	0.52614	0.372418	0.793026	264398	840057	276404	327313	1.35109e+06	222385	646195	206867	1.24215e+06	187880	445143	277271	508868	956697	0	228792	347672	405743	355189	0	211204	626247	831923	362715	47703.9	320589
n1001	326.191	2.94215	C18H30O3S	4-Dodecylbenzenesulfonic Acid	7	Undefined	Undefined	10682349	0.993872	1	0.749252	1.28721	1.49233	0.588201	0.605428	1.37913	1.23931	0.71535	1.44344	0.678645	0.592414	0.759264	0.818794	5.48188e+06	6.6067e+06	5.83514e+06	5.99415e+06	3.65293e+06	5.30387e+06	6.51127e+06	5.62653e+06	6.65337e+06	3.64575e+06	3.82439e+06	3.64695e+06	4.22319e+06	4.71226e+06	4.37804e+06	6.96445e+06	8.83691e+06	8.75226e+06	6.21041e+06	4.94415e+06	8.92128e+06	9.12321e+06	8.28928e+06	9.33948e+06	5.72509e+06	3.06069e+06
n1325	326.191	6.65388	C18H30O3S	2-Dodecylbenzenesulfonic acid	7	Undefined	Undefined	5392073	1.2957	1	1.12971	0.907267	1.35572	0.934718	0.94892	1.394	1.34926	1.23879	1.30896	1.28163	1.13014	1.14699	1.1197	4.52556e+06	4.83463e+06	4.36173e+06	4.72096e+06	4.59652e+06	4.20592e+06	3.54336e+06	3.24694e+06	3.02243e+06	3.76278e+06	3.70381e+06	4.00896e+06	3.43463e+06	3.90266e+06	5.03776e+06	3.72824e+06	3.73116e+06	3.59889e+06	2.19503e+06	2.87917e+06	5.12049e+06	4.79232e+06	4.89569e+06	4.9721e+06	4.32612e+06	3.27142e+06
n1231	326.191	7.51589	C18H30O3S	2-Dodecylbenzenesulfonic acid	7	Undefined	Undefined	7939607	1.03373	1	1.11712	0.968743	1.09859	0.892702	0.825128	1.11195	1.10438	1.10471	1.01371	1.04158	0.868277	0.89503	0.898278	6.34328e+06	6.73971e+06	5.89783e+06	6.12963e+06	5.94422e+06	5.49652e+06	6.48576e+06	6.19105e+06	5.76247e+06	6.10552e+06	6.14131e+06	6.60621e+06	7.14984e+06	6.9618e+06	6.70046e+06	5.92747e+06	6.06252e+06	5.96981e+06	5.01924e+06	6.12328e+06	6.78833e+06	6.57424e+06	6.79286e+06	6.53352e+06	6.31411e+06	5.59138e+06
n1467	326.192	8.1398	C18H30O3S	2-Dodecylbenzenesulfonic acid	7	Undefined	Undefined	4914420	1.07953	1	1.14241	0.999638	1.12604	0.89458	0.921715	1.13477	1.14073	1.12925	1.09081	1.07252	0.902768	0.920228	0.939279	4.13544e+06	4.34589e+06	3.69126e+06	3.88918e+06	3.88977e+06	3.49861e+06	3.83622e+06	3.83574e+06	3.65697e+06	3.65422e+06	3.93224e+06	3.95228e+06	4.21223e+06	4.64745e+06	4.36963e+06	3.79386e+06	4.00962e+06	3.74326e+06	3.07745e+06	3.85087e+06	4.43683e+06	4.08731e+06	4.21636e+06	4.12544e+06	3.94528e+06	3.46391e+06
n1491	326.192	5.87869	C18H30O3S	2-Dodecylbenzenesulfonic acid	7	Undefined	Undefined	4243634	1.02308	1	0.997225	0.791996	1.09012	0.6766	0.767612	1.07618	1.12523	1.11049	1.11087	1.04793	0.753486	0.904325	0.781812	3.12856e+06	3.42288e+06	2.93511e+06	3.13425e+06	2.98526e+06	2.72796e+06	3.40907e+06	3.10082e+06	3.02243e+06	2.99368e+06	2.43595e+06	2.58618e+06	3.52802e+06	3.75599e+06	2.90548e+06	2.97941e+06	2.63195e+06	2.37295e+06	1.78004e+06	2.31672e+06	3.49321e+06	3.35356e+06	3.27817e+06	3.3525e+06	3.15124e+06	1.94536e+06
n994	326.192	3.77377	C18H30O3S	2-Dodecylbenzenesulfonic acid	7	Undefined	Undefined	10682349	1.18188	1	1.73233	1.45769	1.76395	1.04597	1.10255	1.63463	1.46488	1.32888	1.70616	1.43141	1.14132	1.1965	1.57174	5.48188e+06	6.6067e+06	5.83514e+06	5.99415e+06	3.81979e+06	5.30387e+06	6.51127e+06	4.86321e+06	3.38322e+06	3.40754e+06	7.63861e+06	9.92751e+06	9.32933e+06	8.75598e+06	5.00487e+06	6.96445e+06	8.83691e+06	8.75226e+06	6.21041e+06	3.44666e+06	8.92128e+06	9.12321e+06	8.28928e+06	9.33948e+06	5.72509e+06	4.20146e+06
n1477	326.192	4.70267	C18H30O3S	2-Dodecylbenzenesulfonic acid	7	Undefined	Undefined	4243634	1.04511	1	1.15482	0.972836	1.10775	0.880237	0.842081	1.14279	1.1809	1.12701	1.14145	1.04196	0.859286	0.755165	0.91489	3.12287e+06	3.47933e+06	3.21386e+06	3.19195e+06	3.12276e+06	2.90436e+06	3.41298e+06	3.01138e+06	3.11467e+06	2.99105e+06	3.34266e+06	3.62455e+06	3.50021e+06	3.72755e+06	3.62898e+06	3.06885e+06	3.22332e+06	3.10131e+06	2.61277e+06	3.00893e+06	3.57126e+06	3.41575e+06	3.40697e+06	3.31759e+06	3.38587e+06	2.7943e+06
p3712	329.159	12.3671	C14H23N3O6	Valclavam	7	Undefined	Undefined	139797	0	1	0	13.1831	0	5.97304	6.38439	3.75303	5.31558	7.42313	15.8066	15.4467	12.5408	6.6258	7.43365	0	0	0	0	0	0	0	0	26098.5	0	0	0	0	0	0	65464.6	72425.4	93796.4	43086.2	69287.9	0	0	0	0	0	46026.3
n2317	334.067	15.6235	C9H19O11P	sn-glycero-3-Phospho-1-inositol	7	Undefined	Undefined	813613	0.121023	1	0.566952	0.830653	0.671382	0.349243	0.305058	0.0838504	0.715864	0.345322	1.23371	0.711976	0.392319	0.383922	0.721592	23453.9	76367	54262.1	62669.1	42758.7	223294	542660	519726	538147	320492	113862	284561	293325	315620	208357	161102	668868	367974	136545	446695	97377.7	371264	239704	477213	254098	51301.1
n2602	348.047	14.9042	C10H13N4O8P	Inosine2'-phosphate	7	Undefined	Undefined	374702	1.03861	1	2.70595	12.6371	2.74637	14.3393	7.44991	1.24937	0.950982	6.01559	4.15816	5.43225	8.578	13.3269	3.22054	22438	0	0	13597.2	0	15537.9	0	0	7125.29	12032.4	23004.9	14003.6	7614.1	23691.4	25570.2	13579.4	18531.5	19956.7	374702	11680.4	20903.8	7168.98	38167.1	13920.7	15126.1	30666.1
n2908	352.189	7.74308	C19H28O6	[4]-Gingerdiol 3,5-diacetate	7	Undefined	Undefined	252875	1.01365	1	1.24621	1.29955	1.019	1.02787	0.968688	1.22466	1.06334	1.12151	1.09816	1.13159	1.01292	1.05268	0.92267	119707	240482	212116	192848	35479.2	184412	168693	157478	122095	157174	195738	189032	241845	184700	173003	168099	180746	250707	185427	241469	164270	170769	48813.7	252875	168134	203247
n2793	356.132	14.8521	C13H24O11	D-galactosylononitol	7	Undefined	galactosylcyclitol biosynthesis	315961	0.862557	1	0.851422	0.972159	0.917066	1.62901	1.72601	0.708708	0.908279	1.29084	1.24647	1.53858	1.62134	1.67484	1.08682	104770	89099.3	85926.6	117491	124316	153474	97992.3	95814	111550	145887	101213	102656	73721.7	122788	114491	94034.5	56418.3	155977	148740	132711	96681.2	85101.1	191726	71185.9	109871	253441
n2955	356.132	15.2198	C13H24O11	galactopinitol B	7	Undefined	galactosylcyclitol biosynthesis	189148	0.831945	1	1.00913	1.09673	0.943125	1.21732	1.33899	0.800705	1.03016	1.41054	1.36587	1.56442	1.18101	1.63608	1.03524	57082.5	59489.6	59144.5	100804	70838.2	96023.3	66078.6	82987.5	67501.3	104936	83871.4	75560.4	52271.8	115410	94222.9	68602.5	56418.3	134004	97373.5	101516	71767.4	65214	117165	59470.8	80162.4	139988
p2467	386.173	6.16445	C22H26O6	(+)-Eudesmin	7	Undefined	Undefined	2308191	1.00229	1	1.11335	0.946181	1.06332	0.938447	0.954489	1.1346	1.08839	1.09671	1.06471	1.05672	0.938108	0.992805	0.826429	2.02599e+06	1.88445e+06	1.60779e+06	1.66838e+06	1.73097e+06	1.48673e+06	1.90463e+06	1.93005e+06	1.79001e+06	1.78584e+06	1.74584e+06	2.05628e+06	1.94006e+06	2.13055e+06	2.03301e+06	1.99833e+06	1.8082e+06	1.66438e+06	1.3381e+06	1.60941e+06	2.04127e+06	1.84421e+06	1.90567e+06	1.88532e+06	1.7842e+06	1.72319e+06
p2380	386.173	7.37982	C22H26O6	Burseran	7	Undefined	Undefined	2972980	1.07669	1	1.19068	0.998472	1.13911	0.991549	1.01017	1.17752	1.12155	1.12395	1.01756	1.0725	0.947436	1.0064	0.912051	2.78025e+06	2.43591e+06	2.1664e+06	2.27721e+06	2.28397e+06	1.94136e+06	2.47993e+06	2.25785e+06	2.17782e+06	2.23602e+06	2.35132e+06	2.56036e+06	2.66844e+06	2.90196e+06	2.72614e+06	2.45065e+06	2.45362e+06	2.16046e+06	1.78108e+06	2.23023e+06	2.57481e+06	2.63336e+06	2.53831e+06	2.64727e+06	2.24239e+06	2.44425e+06
p3593	400.054	14.8985	C9H22O13P2	Bis(glycerophospho)-glycerol	7	Undefined	Undefined	199057	0.684753	1	1.13326	0.503555	0.642834	0	0	0.484426	1.01479	1.18883	0.707765	0.56599	0.0446259	0	0.654248	73886.3	131341	59224.9	58579.1	20348.5	109286	152887	105309	88545.4	45438.9	96685.1	95034.9	96096.7	106411	174064	21251.6	53089.9	45928.5	65785.9	66459.3	51312.5	34550.9	59352.9	68946.2	108197	0
p3295	400.107	8.443	C13H25N2O8PS	S-Acetylphosphopantetheine	7	Undefined	Undefined	457127	1.04686	1	0.0582473	0.958079	0.20549	1.40076	1.17091	2.37024	1.12475	0.929839	1.28566	0.768904	1.85765	1.24945	0.86586	29016.8	58088.6	80091.8	161017	161073	83424	63308	119129	107097	94426.7	0	0	0	0	27223.9	72773.7	81029.9	122178	53842.1	117968	20519.6	19827.1	55696.1	0	0	53519.4
p2450	400.107	4.92253	C13H25N2O8PS	S-Acetylphosphopantetheine	7	Undefined	Undefined	1853385	1.33222	1	0.1639	1.26789	0	1.60806	1.7777	2.79648	1.20224	1.11405	1.27646	0.865162	2.44932	1.2837	0.881129	0	377221	355982	653270	633107	313430	0	416949	422632	362935	0	0	0	133797	114666	290248	311394	572112	226845	521453	0	0	0	0	0	186021
n1045	414.204	4.3478	C24H30O6	Magnoshinin	7	Undefined	Undefined	7958507	0.99431	1	1.47563	1.07141	1.25387	0.79293	1.02583	1.24606	1.19162	1.15615	1.08198	1.08646	0.769077	0.96049	10.6811	493945	741955	555866	764042	763670	628123	872675	571203	666725	599748	911380	1.83954e+06	707729	716056	751635	621147	736249	753770	772985	692736	741530	836040	634863	747695	1.22588e+06	424581
p1458	418.308	4.11494	C26H42O4	Diisononyl phthalate	7	Undefined	Undefined	12307641	1.10428	1	5.13756	0.752849	0.898299	0.62455	0.775874	0.982958	0.888973	0.870285	0.853975	0.74752	0.827587	0.58013	1.65273	576800	613083	736202	591007	659260	330290	555887	559362	468678	962198	701953	1.23076e+07	634010	701636	432524	886454	301192	423840	238858	315161	627517	608275	340595	455158	552334	270703
n2925	432.993	15.4043	C18H11NO8S2	Quinoline yellow	7	Undefined	Undefined	223363	0.712989	1	1.39282	0.667645	0.363871	0.145256	0.160112	0.89522	1.49658	2.95033	1.79797	1.7609	0.381421	0.582308	2.46808	31185.4	107274	9256.43	26341	21101.8	105509	77846.8	35346.3	23828.4	31188.3	154380	31969.1	42249.3	56786.3	95856.6	17248.4	25490.9	21133.7	69662.5	49211.6	11831	0	48219.2	0	39548.2	0
p2573	439.402	4.19902	C27H53NO3	Pentacosanoylglycine	7	Undefined	Undefined	1972436	0.99295	1	1.0664	0.933782	1.07079	0.856153	0.687571	1.13325	0.85173	1.14305	0.588767	0.602598	0.602841	0.433054	0.714558	1.01228e+06	892320	647818	1.1438e+06	915735	807460	1.00845e+06	859092	965605	1.00409e+06	1.16517e+06	1.09895e+06	828610	1.10524e+06	755120	935602	1.02983e+06	586500	632162	1.15304e+06	388802	1.06017e+06	1.08576e+06	1.44244e+06	996328	742076
p1663	478.18	10.1437	C19H30N2O12	glcNAc-1,6-anhMurNAc	7	Undefined	Undefined	7436601	0.931797	1	0.806773	0.465347	0.710951	0.153293	0.119848	0.83881	0.98941	1.502	0.770999	0.595818	0.143441	0.147123	0.730356	5.11356e+06	6.03624e+06	2.88521e+06	3.49917e+06	2.31492e+06	5.53757e+06	6.40712e+06	3.91814e+06	3.22228e+06	2.21686e+06	4.19216e+06	5.08167e+06	3.1227e+06	2.00842e+06	2.7809e+06	1.94778e+06	2.48004e+06	1.46628e+06	2.6893e+06	1.32941e+06	2.67288e+06	3.80438e+06	3.01715e+06	3.71328e+06	1.93697e+06	455681
n1517	489.764	3.86859	C46H83N3O15P2	1-Hexadecanoyl-2-(9Z-octadecenoyl)-sn-glycero-3-cytidine-5'- diphosphate	7	Undefined	Undefined	3934442	0.812649	1	3.49798	1.89903	1.98542	0.543232	0.464122	0.400617	0.308051	0.402118	0.513966	0.604459	0.642321	0.277313	0.712444	945547	700171	419040	0	1.2293e+06	769322	1.00726e+06	661573	833994	781329	1.7466e+06	1.20258e+06	3.88087e+06	3.41451e+06	3.93444e+06	1.06787e+06	1.10403e+06	811669	3.13879e+06	1.57533e+06	1.45252e+06	949570	2.08519e+06	2.61616e+06	944433	370363
p1282	614.397	9.36409	C32H58N2O7S	CHAPS	7	Undefined	Undefined	23910708	1.03173	1	1.17589	0.99437	1.10774	0.994953	1.03607	1.1478	1.07633	1.10554	1.13812	1.05033	0.951758	0.942246	0.974486	1.63902e+07	1.45258e+07	1.17922e+07	1.27201e+07	1.33842e+07	1.13585e+07	1.48391e+07	1.41304e+07	1.3258e+07	1.31103e+07	1.53938e+07	1.50824e+07	1.59637e+07	1.64695e+07	1.55179e+07	1.55111e+07	1.40903e+07	1.28534e+07	1.1077e+07	1.27889e+07	1.60044e+07	1.46062e+07	1.5954e+07	1.54987e+07	1.18185e+07	1.40414e+07
[truncated: 52 more columns]
