# Supplementary material for: Comparative Metabolomics and Transcriptomics Reveal Multiple Pathways Associated with Polymyxin Killing in Pseudomonas aeruginosa
Source: mSystems. 2019 Jan 8;4(1):e00149-18. doi: 10.1128/mSystems.00149-18 (PMC6325167; doi:10.1128/mSystems.00149-18)
Supplement: DATA SET S2 [file sys001192312sd2.xlsx]

## Sheet: Data file S2
PeakID	Mass	RT	FORMULA	Putative metabolite	confidence	Map	Pathway	Max intensity	PAK							PAKpmrB6							QC	PAK_0h					PAK_1h_control					PAK_1h_treatment					PAK_4h_control					PAK_4h_treatment					PAK_24h_control
									PAK-0	PAK-1-C	PAK-1-P	PAK-4-C	PAK-4-P	PAK-24-C	PAK-24-P	P6-0	P6-1-C	P6-1-P	P6-4-C	P6-4-P	P6-24-C	P6-24-P	QC	PAK-1-0	PAK-2-0	PAK-3-0	PAK-4-0	PAK-5-0	PAK-1-1-C	PAK-2-1-C	PAK-3-1-C	PAK-4-1-C	PAK-5-1-C	PAK-1-1-P	PAK-2-1-P	PAK-3-1-P	PAK-4-1-P	PAK-5-1-P	PAK-1-4-C	PAK-2-4-C	PAK-3-4-C	PAK-4-4-C	PAK-5-4-C	PAK-1-4-P	PAK-2-4-P	PAK-3-4-P	PAK-4-4-P	PAK-5-4-P	PAK-1-24-C
p4219	146.105	0.825549	C6H14N2O2	L-Lysine	8	Amino Acid Metabolism	Lysine biosynthesis__Lysine degradation__Biotin metabolism__Alkaloid biosynthesis II	2128532	0.843218	1	0.694074	1.12759	0.82038	2.31756	2.04493	0.581384	0.631177	1.10749	1.15698	1.53867	2.72689	2.40379	0.871146	495474	306598	436402	511009	535115	769338	347968	391491	480420	720165	482615	333102	209712	431266	423816	479245	323481	706259	1.23377e+06	312308	353260	313355	747815	274256	534036	1.20966e+06
n1141	147.053	0.910299	C5H9NO4	L-Glutamate	8	Amino Acid Metabolism	Arginine and proline metabolism__Glutamate metabolism__Histidine metabolism__D-Glutamine and D-glutamate metabolism__Glutathione metabolism_Butanoate metabolism_C5-Branched dibasic acid metabolism_Porphyrin and chlorophyll metabolism_Nitrogen metabolism	10756306	1.13154	1	0.932907	2.35069	0.747892	15.374	5.48265	1.14737	1.20524	1.55064	1.30021	1.42129	20.1167	12.8402	1.50122	89551.5	204290	279396	187847	101438	203735	151059	133061	117758	156642	131290	185751	108833	193404	91835.4	130303	104817	168638	1.27623e+06	111842	110288	119343	123412	124838	92203.2	985720
p5346	149.051	0.866518	C5H11NO2S	L-Methionine	8	Amino Acid Metabolism	Methionine metabolism	494623	1.07801	1	1.01489	1.11423	0.915193	0.767467	0.970247	0.819704	0.955737	1.38845	1.02835	1.23029	0.842068	1.00859	0.728936	285151	279806	382383	342364	319502	336381	233156	246668	314449	362096	308925	280767	177419	352697	395167	265202	230663	368816	430530	368056	220883	266341	301797	235628	341506	292849
n2546	155.07	0.958474	C6H9N3O2	L-Histidine	8	Amino Acid Metabolism	Histidine metabolism__beta-Alanine metabolism	832737	0.808329	1	0.570827	1.01457	0.668201	0.904195	0.730826	0.595302	0.760631	1.07819	0.85141	0.92705	1.26182	1.01018	0.586286	250024	236233	258182	316133	306348	469484	220464	218018	354854	428226	209204	167975	130789	266168	191158	284656	211849	350061	582778	286347	186186	183377	342549	200999	216847	233368
p4196	175.096	0.871525	C6H13N3O3	L-Citrulline	8	Amino Acid Metabolism	Arginine and proline metabolism	1756170	1.17609	1	0.883035	1.39235	1.01527	0.575598	0.690855	1.06171	1.13242	1.56143	1.65031	1.63413	0.976877	0.802604	0.914847	978180	839645	783454	911062	1.34157e+06	909554	570569	666195	938983	1.04186e+06	643271	709212	481941	898409	911598	905034	961377	1.24734e+06	1.49296e+06	1.13976e+06	747018	912229	1.03846e+06	695653	796841	419098
n2761	181.074	0.834337	C9H11NO3	L-Tyrosine	8	Amino Acid Metabolism	Tyrosine metabolism__Phenylalanine, tyrosine and tryptophan biosynthesis__Novobiocin biosynthesis__Thiamine metabolism__Phenylpropanoid biosynthesis__Alkaloid biosynthesis I	458383	1.00529	1	0.584207	1.24656	0.738132	1.0418	0.885703	0.868452	0.907122	1.19511	0.849859	0.737918	0.996866	1.02691	0.70788	194153	128123	156097	121569	235993	199820	153665	100820	140040	237191	95079.4	84776.2	95665.4	102871	107396	126546	102473	156171	458383	192988	83762.7	114853	110524	109852	194789	162736
p5997	195.09	0.811995	C10H13NO3	L-Tyrosine methyl ester	8	Amino Acid Metabolism	Undefined	146094	1.33885	1	0.62719	1.13025	0.70161	1.03865	1.02046	1.32489	0.854941	0.864484	0.85699	0.873162	1.03562	0.832569	0.659589	65851.9	56677.3	109548	132184	124902	72734.7	36687.5	87670.1	51682.4	116586	31048	81735.2	27329.6	50003.7	39034	99163.1	60623.1	93390.4	92623.3	67149.9	62416	47295.8	51670	43389.8	51569.1	61194
n2979	219.111	0.867144	C9H17NO5	Pantothenate	8	Amino Acid Metabolism	beta-Alanine metabolism__Pantothenate and CoA biosynthesis	268589	0.680429	1	0.35859	0.213719	0.309848	0.151914	0.053957	0.221992	0.579947	0.878563	0.36606	0.258696	0.521279	0.243948	0.287473	75277	108685	62484.2	126686	99220.1	234090	118164	106718	113965	121260	109163	27579.4	28647.2	40423.2	43119.8	19595.3	28595.8	21714.7	48234.2	30222.9	0	54749.3	92565	38861.1	28919.9	0
p2906	297.09	0.823515	C11H15N5O3S	5'-Methylthioadenosine	8	Amino Acid Metabolism	Arginine and proline metabolism__Methionine metabolism__Zeatin biosynthesis	7113615	0.912284	1	0.126144	1.27025	0.407158	3.49299	1.91114	0.0470239	0.0344378	0.105431	0.117969	0.143151	1.48003	0.880972	0.346222	762014	325677	527676	593015	1.07472e+06	970278	336967	522909	649445	1.11917e+06	146587	81402.7	48572.6	115425	61976	433290	413944	591646	2.7042e+06	428269	253736	309556	533790	157755	210430	2.01521e+06
p4309	354.148	1.1335	C14H22N6O3S	S-Adenosylmethioninamine	8	Amino Acid Metabolism	Arginine and proline metabolism__Methionine metabolism	2035034	0	0	0	0	0	70.7138	30.0571	131.084	109.841	269.171	212.494	165.037	582.604	459.653	84.4363	0	0	0	0	0	0	0	0	0	0	0	0	0	0	0	0	0	0	0	0	0	0	0	0	0	0
n2067	141.019	0.918552	C2H8NO4P	Ethanolamine phosphate	6	Amino Acid Metabolism	Glycine, serine and threonine metabolism__Glycerophospholipid metabolism__Sphingolipid metabolism	600100	1.14843	1	0.831796	0.311581	2.16602	0	0.0451225	0.675764	0.505077	0.379101	0.36891	0.429316	0.00435069	0	0.302392	161354	148350	236737	208554	199613	173224	144860	123969	208800	180380	178423	131682	52512	185668	143131	101062	12421.9	47127.6	52081.7	46303.1	241891	254356	306523	600100	397597	0
p1293	145.085	0.768253	C5H11N3O2	4-Guanidinobutanoate	6	Amino Acid Metabolism	Arginine and proline metabolism	287750	1.36183	1	1.19713	2.2023	1.13755	2.2222	1.85241	1.19286	1.13382	1.36795	0.848638	1.09008	1.65314	1.79078	0.958243	69759.1	47837.5	47945.5	60041.2	66004.1	45435.4	37472.2	39352.4	37748.1	54106.3	74935.1	53642.4	32654.5	25446.6	69643.7	37057.4	33336.1	100429	200671	100052	40423.1	40783.4	52139.5	23336.3	86883	39121.5
p88	146.058	1.53584	C6H10O4	(S)-2-Aceto-2-hydroxybutanoate	6	Amino Acid Metabolism	Valine, leucine and isoleucine biosynthesis	139731	1.29528	1	1.48219	1.33416	1.20332	1.13361	1.20255	1.03762	1.58885	1.14237	0.934474	1.3668	1.11032	1.15403	6.66379	24747.9	21549.9	18664.2	21495.7	18274.8	13939.1	20265.1	16595.3	15254.5	14803	37553.7	29385.2	13242.8	18784.1	20879.5	22593.2	20323.6	21135.6	20308.6	23515	16510.6	22276.6	17320.4	21385.7	19803.5	13307.1
p2076	156.054	0.846023	C6H8N2O3	4-Imidazolone-5-propanoate	6	Amino Acid Metabolism	Histidine metabolism	484866	0.682189	1	2.22745	1.92239	2.69108	3.18734	6.16657	0.569297	0.602401	1.37248	1.72872	3.09672	1.43263	3.11459	1.75238	15905.6	25041.7	11222.7	24624.9	31251.5	33193.2	33862.3	30570.4	18914.3	41841.7	142014	32307	36167.2	80147.4	62151.7	62424.7	41833.8	70297	28592.8	101323	81444.5	52133.7	145222	75028.5	72389.5	170847
p1174	161.105	0.724904	C7H15NO3	L-Carnitine	6	Amino Acid Metabolism	Lysine degradation	27662474	1.47122	1	1.27522	1.68297	1.66291	49.7642	19.595	1.44838	1.42028	1.68387	1.46335	2.62289	79.7698	40.5978	3.53609	84775.8	211741	242404	84908.1	63262	113014	63837	86649.3	82513.7	121009	155344	124165	147922	77861.2	90265.6	70194.1	80860.7	106855	371116	156962	107875	264137	242007	81440.6	81156.2	1.19327e+06
p2065	165.079	0.874042	C9H11NO2	L-Phenylalanine	6	Amino Acid Metabolism	Phenylalanine metabolism__Phenylalanine, tyrosine and tryptophan biosynthesis__Phenylpropanoid biosynthesis__Alkaloid biosynthesis II	1416302	1.24256	1	1.29717	1.66322	1.3878	1.55222	1.62556	1.27373	1.17641	1.4718	1.52946	1.7221	1.83111	1.71942	1.11874	379516	676439	758166	757368	644037	628846	430672	448461	474453	605386	658051	717611	349680	842953	788553	609244	622827	904827	1.20984e+06	957379	737038	754513	664411	480136	955272	1.01421e+06
p1199	174.112	0.795514	C6H14N4O2	L-Arginine	6	Amino Acid Metabolism	Arginine and proline metabolism__Clavulanic acid biosynthesis__D-Arginine and D-ornithine metabolism	3192771	1.84113	1	2.39408	1.41513	1.75579	1.19338	1.36078	2.78232	1.96809	3.18867	1.47858	1.75093	2.17586	2.83541	1.45394	381600	485913	1.85297e+06	1.04798e+06	589083	585043	249829	382947	303754	845207	1.36469e+06	1.09397e+06	623379	1.54903e+06	1.03519e+06	431105	293964	454328	1.29739e+06	872525	995015	821333	458613	537064	1.34353e+06	556949
p2087	204.09	0.890542	C11H12N2O2	L-Tryptophan	6	Amino Acid Metabolism	Tryptophan metabolism__Phenylalanine, tyrosine and tryptophan biosynthesis__Indole and ipecac alkaloid biosynthesis	260064	1.08399	1	1.02571	1.97762	1.69171	1.54525	1.60358	1.26852	1.19465	1.57948	1.69966	1.79742	1.77753	1.86682	1.12374	65789.5	67533.6	90158	101840	91068.9	85496.9	51429.7	64926.2	80870.9	101404	95106.6	78562	47678.6	84907	87748.9	124139	129238	141165	222464	142653	98933.8	260064	95045.4	82259.3	113532	116837
p2059	218.127	0.842533	C9H18N2O4	N2-(D-1-Carboxyethyl)-L-lysine	6	Amino Acid Metabolism	Lysine degradation	3930615	1.23907	1	0.728446	0.945306	1.05263	10.4026	4.80063	1.02441	1.04091	1.54353	1.02465	1.49497	13.5632	6.83162	0.814648	55072.3	64601.5	159451	102900	77365.2	98991.7	60955.6	36992.5	71322.5	102490	48520.2	36185.9	28111.9	96519.1	60735.7	61358.9	41858.6	99318.4	41222.8	106715	52390.2	93067.7	52487.8	36094.3	156225	399011
n1306	307.084	0.919768	C10H17N3O6S	Glutathione	6	Amino Acid Metabolism	Glutamate metabolism__Cysteine metabolism__Glutathione metabolism	645043	0.855494	1	0.112422	1.66902	0.508854	1.44361	1.17603	0.214643	0.202956	1.43308	0.30208	0.51987	1.28482	1.00299	0.313362	91868	71548.7	44785.7	105831	64493.3	286879	49068.7	34983.1	32080.3	39455	37861.8	0	0	0	11881.1	37610	10190	45642.9	645043	0	0	14944.3	184727	25479.2	0	81176.5
p2060	398.138	0.85568	C15H22N6O5S	S-Adenosyl-L-methionine	6	Amino Acid Metabolism	Arginine and proline metabolism__Methionine metabolism__Zeatin biosynthesis	2508278	0.901744	1	0.0906986	0.809505	0.343053	3.11269	1.33386	0.00747118	0	0.0774963	0.0720898	0.048294	0.851022	0.515591	0.170002	192539	106734	197484	260160	288688	455594	116812	161104	165234	260793	39594.6	25480.9	7197.6	16315.3	16580	91494.1	72580.5	151416	550472	72687	88052.5	51910.6	137937	35398.5	84484.6	400428
n673	546.34	3.85487	C28H50O10	3-O-Mycarosylerythronolide B	5	Biosynthesis of Polyketides and Nonribosomal Peptides	Biosynthesis of 12-, 14- and 16-membered macrolides	1130156	0	0	0.498067	0	0	348.389	619.512	0	0	0	0	0	151.472	128.128	131.82	0	0	0	0	0	0	0	0	0	0	0	2490.33	0	0	0	0	0	0	0	0	0	0	0	0	0	269990
p3097	568.303	4.0744	C33H44O8	5-Oxoavermectin ''1b'' aglycone	5	Biosynthesis of Polyketides and Nonribosomal Peptides	Biosynthesis of 12-, 14- and 16-membered macrolides	1255121	0	0	0	0	0	231.758	531.911	0	0	0	0	0	103.135	132.332	34.4603	0	0	0	0	0	0	0	0	0	0	0	0	0	0	0	0	0	0	0	0	0	0	0	0	0	244535
p2717	570.319	4.32939	C33H46O8	Avermectin B1b aglycone	5	Biosynthesis of Polyketides and Nonribosomal Peptides	Biosynthesis of 12-, 14- and 16-membered macrolides	1198883	0	0	0	0	0	363.817	616.653	0	0	0	0	0	251.853	320.09	64.7028	0	0	0	0	0	0	0	0	0	0	0	0	0	0	0	0	0	0	0	0	0	0	0	0	0	456825
p2050	600.329	3.49338	C34H48O9	5-Oxoavermectin ''2a'' aglycone	5	Biosynthesis of Polyketides and Nonribosomal Peptides	Biosynthesis of 12-, 14- and 16-membered macrolides	115279	0.61535	1	1.15469	1.07248	0.799309	1.19933	1.02093	0.71678	1.04389	0.802817	0.996862	1.03957	1.30558	1.21736	0.804984	9817.26	46068.2	36013.2	21460.6	51932.7	27519	50304.8	66687.5	77017.2	47085.7	27107.6	43361.4	115279	51373.4	73045.1	22657	80821.4	45100	56813	82691.9	14243.7	48154	49159.1	83639.5	19509.7	29803.1
n2803	180.063	0.790372	C6H12O6	D-Glucose	8	Carbohydrate Metabolism	Glycolysis / Gluconeogenesis__Pentose phosphate pathway__Galactose metabolism__Starch and sucrose metabolism__Streptomycin biosynthesis__Indole and ipecac alkaloid biosynthesis	396286	0.85238	1	1.2943	1.64161	1.19087	1.81636	1.62158	1.0168	1.14651	1.14734	1.02116	0.995419	3.00943	2.12407	1.01795	43053.9	92774	71884.8	83743.8	43024.6	75581.4	81476.8	60923.9	80099.3	94327	120387	53138.2	138843	130901	64626.4	56349	20814.2	75184.5	358097	133736	58912.7	127946	77020.7	81131.1	122299	190995
n604	182.079	0.714342	C6H14O6	Mannitol	8	Carbohydrate Metabolism	Fructose and mannose metabolism	40996095	1.58056	1	3.13181	0.768186	2.83938	1.82142	2.70792	1.12598	0.75062	0.730352	0.568615	0.496963	0.877735	2.05195	4.12736	1.09514e+07	965013	1.27908e+07	7.35859e+06	6.43367e+06	8.40053e+06	169843	6.41055e+06	9.3772e+06	0	3.80178e+07	7.57422e+06	3.0566e+07	33709.2	93236.7	1.11166e+07	5.80773e+06	0	1.67257e+06	114690	1.5667e+07	1.87165e+07	117954	2.36506e+07	1.101e+07	328594
n1311	194.043	0.893972	C6H10O7	D-Glucuronate	6	Carbohydrate Metabolism	Pentose and glucuronate interconversions__Ascorbate and aldarate metabolism__Starch and sucrose metabolism__Inositol phosphate metabolism	517084	1.35772	1	1.56525	2.6757	2.37449	1.60138	1.89866	1.65962	1.70188	2.78292	2.03798	1.75598	2.14554	2.14307	1.75993	56350.8	94502.4	54677.5	110826	73409.8	75127.4	54161.5	25090.3	84534.5	48160.5	89356.1	70344.3	65011.4	125984	98647	90311.9	83988.3	131176	292640	170008	121530	143856	103787	143726	168757	133230
n1771	196.058	0.857461	C6H12O7	D-Gluconic acid	6	Carbohydrate Metabolism	Pentose phosphate pathway	1053537	0.865343	1	1.78068	1.85549	3.77357	8.38618	4.64188	1.57804	2.30123	4.091	2.86293	3.37804	9.40434	7.02293	2.88104	39441	49633.3	43737.3	92617.1	41463.2	89116.4	44267.4	26549.1	98833.5	49656.7	110302	122816	49578.5	153995	112513	61756.8	56819.2	66679.1	305122	81897.9	206430	213411	128875	180271	434871	538417
n1837	214.024	0.858174	C5H11O7P	2-Deoxy-D-ribose 5-phosphate	6	Carbohydrate Metabolism	Pentose phosphate pathway	269843	0.761118	1	1.55546	2.01381	2.8017	5.65313	3.64872	0.661661	0.918597	2.45663	2.11857	3.41009	5.55606	4.6923	1.72585	17660.7	0	19328.6	25457.9	17156.6	18494.9	0	11476.8	29464.4	45151.7	22652.6	0	41485.5	17943.3	80600.6	51334.9	27626.8	47231.5	63481.6	20945.2	38019.4	31728.9	88751.2	62115.7	72409.1	75596.7
n1174	260.03	0.906656	C6H13O9P	Hexose phosphate	6	Carbohydrate Metabolism	Undefined	691029	1.09098	1	0.371794	2.38326	0.606757	4.26634	2.72029	0.760208	0.56187	1.16738	1.01261	1.44362	3.22209	2.68776	0.783869	62216.2	24410	67628	71595.3	70611.6	75938.7	35224.7	50486.1	44729.8	65358.2	23065.2	17117.5	9331.12	12371.4	39145.1	46129.3	32829.5	59426.3	463628	45607.6	20197.4	18485.8	81255	31553.7	13386.7	93558.1
n1302	290.04	0.910039	C7H15O10P	D-Sedoheptulose 7-phosphate	6	Carbohydrate Metabolism	Pentose phosphate pathway__Carbon fixation	773607	1.78503	1	0.0818996	5.13263	0.235996	3.50347	1.92629	0.736004	0.554802	1.85796	0.406552	0.74067	2.26641	2.29004	0.825065	60785.6	46067.9	31539.5	86861.7	60822.4	79490.4	21382.2	0	24283.3	35108.2	0	0	0	0	13125.6	28654.2	0	20316	773607	0	0	0	27762.6	10059.1	0	113756
p5085	571.104	1.49251	C20H29NO14S2	4-O-alpha-L-Rhamnopyranosylglucosinalbin	5	Carbohydrate Metabolism	Undefined	181772	0.880637	1	1.03171	1.44928	0.70922	2.90367	2.35864	0.56904	0.590646	0.755736	0.84383	1.62179	2.84486	2.37499	0.694467	40683.2	19091.8	16122.6	17819.2	36926.7	37358.8	19212.5	16202.6	34409.4	41167.9	57761.9	18162.1	3946.55	40625	32560.1	43317.8	52169.4	27237.4	79654	12624.2	17107	16373.5	33188.3	12535.2	26009.5	61009.4
n2964	427.03	1.23895	C10H15N5O10P2	ADP	8	Energy Metabolism	Oxidative phosphorylation__Photosynthesis__Purine metabolism__Zeatin biosynthesis	266437	1.28114	1	0.813103	1.56938	0.95634	3.2606	1.77015	0.792467	0.691039	1.00208	1.19397	1.22291	2.57487	2.09637	0.920796	36091.5	30098.4	29978.3	72189.6	52180.8	53830	29143.9	30012.3	26673.2	32483.6	28720.1	27604.4	21219.5	25594.6	36831.4	37760	29434.6	58452	107457	37054.4	29028.4	24175.7	44654.4	20223.5	46545.3	87549.1
n2893	456.105	0.915121	C17H21N4O9P	FMN	8	Energy Metabolism	Oxidative phosphorylation__Riboflavin metabolism	309355	0.924151	1	0.696555	2.12949	1.43764	4.00893	3.75416	0.875107	0.767405	0.820408	2.18246	1.86958	3.88432	4.21641	1.78501	51883.2	43527.5	58202.5	63482.6	64889.5	68713.5	55308.3	54925.2	53127.6	73054.6	38780	33909.8	32998.4	42110.1	64741	138299	139293	152706	86835.1	132637	88935.1	93136.2	118891	74193.4	63510.9	213382
p5081	743.075	1.44233	C21H28N7O17P3	NADP+	8	Energy Metabolism	Photosynthesis__Glutathione metabolism__Nicotinate and nicotinamide metabolism	690791	0.660556	1	0.679275	1.71865	0.685692	6.92757	4.78764	0.844189	0.538224	1.17805	1.34316	1.46719	6.5378	5.08096	1.43884	59851.6	24720.7	21163	26363.7	48367.2	81784.4	41465.4	34854.3	38577.9	76521.5	57068.2	18846.2	24443.3	51758.9	33463.9	95074.1	54926.6	75801.3	182429	61311	35521.9	36567.8	77624.7	14563.9	23055.2	374714
p5121	619.094	1.25842	C17H27N5O16P2	ADP-D-glycero-D-manno-heptose	7	Glycan Biosynthesis and Metabolism	Lipopolysaccharide biosynthesis	665012	0	0	0	0	0	267.113	125.398	0	0	0	0	0	161.26	95.2151	12.5083	0	0	0	0	0	0	0	0	0	0	0	0	0	0	0	0	0	0	0	0	0	0	0	0	0	228462
n1832	238.069	0.874103	C8H14O8	3-Deoxy-D-manno-octulosonate	5	Glycan Biosynthesis and Metabolism	Lipopolysaccharide biosynthesis	344116	1.17995	1	0.413153	0.693678	0.415557	3.10923	2.2758	0.701366	0.514256	0.929101	1.0785	1.47532	3.87669	3.50294	1.1195	72531.7	43384	51118	78829.9	53165.8	89265.5	40807.6	24123.8	40187.5	59041.6	41214.7	0	18522.3	19675.2	25291.5	26774.4	0	69673.2	47033.8	32314.6	0	6170.76	70912.6	28229.6	0	117714
n1277	172.014	0.901543	C3H9O6P	sn-Glycerol 3-phosphate	8	Lipid Metabolism	Glycerolipid metabolism__Glycerophospholipid metabolism	4754824	0.915657	1	0.194903	0.710714	0.297158	0.0897884	0.0622543	0.690775	0.768071	0.207296	0.624114	0.147176	0.0782272	0.0489121	0.316929	2.30385e+06	3.1568e+06	3.57322e+06	4.75482e+06	3.95811e+06	3.37167e+06	3.61246e+06	3.68558e+06	4.00724e+06	4.70452e+06	708675	645824	565956	764239	1.09282e+06	3.31284e+06	2.42282e+06	3.10911e+06	1.97189e+06	2.95804e+06	851051	1.03405e+06	982304	1.01166e+06	1.88028e+06	354324
p1274	145.11	0.823429	C7H15NO2	Acetylcholine	6	Lipid Metabolism	Glycerophospholipid metabolism	597445	1.57505	1	1.19407	1.22484	1.01505	1.76643	1.88255	1.51065	0.842409	1.21208	0.997549	0.8938	3.58427	2.69118	1.06875	70393.1	39233.5	102955	88155.6	73267.9	48946	41792.5	35758.9	64673.5	46285.7	106977	43802.4	36335.5	42394.1	54031.5	54216.6	37801.6	103275	51390.1	44162.8	65745.9	51600.9	38578.7	38988.2	46117.3	78033
n904	216.04	0.760748	C5H13O7P	2-C-Methyl-D-erythritol 4-phosphate	6	Lipid Metabolism	Biosynthesis of steroids	1481332	1.00081	1	1.24579	1.59106	0.908861	1.4404	1.12708	1.09013	1.33642	1.45373	1.14683	1.10065	1.93399	1.62223	1.24829	285818	336852	373956	505696	264592	372335	312130	355191	268911	456922	443511	493174	394699	569353	298683	216817	276849	350146	1.48133e+06	483846	278131	273191	277270	363896	412096	294497
p3562	257.103	0.767513	C8H20NO6P	sn-glycero-3-Phosphocholine	6	Lipid Metabolism	Glycerophospholipid metabolism__Ether lipid metabolism	2459445	0.606395	1	5.52336	0.461083	4.71729	0.188481	0.305173	0.669347	1.40095	8.08081	2.05986	7.10613	0.211619	0.442719	1.77876	62206.5	279566	115642	98292.1	28758	228054	472038	140355	70823.5	52565.5	2.23393e+06	1.39491e+06	517292	451950	725528	83585.7	86156.9	48230.7	88340.7	138093	1.02292e+06	494823	580545	1.00835e+06	1.44006e+06	44102.7
p1319	329.257	1.50426	C18H35NO4	4-8dimethylnonanoylcarnitine	5	Lipid Metabolism	OxidationofBranchedFattyAcids	339139	0.826706	1	0.372394	0.818263	0.6015	0.243112	0.273874	0.905403	1.14957	0.622989	1.01117	0.531361	0.257747	0.272551	0.399538	166226	205186	157815	190076	137868	232907	247505	198141	167434	190864	103850	103849	53274.9	67279	57864.3	243627	153098	170361	115899	165431	113336	155716	94717	112608	147290	41771.9
p2814	281.272	4.86834	C18H35NO	[FA (18:1)] 9Z-octadecenamide	9	Lipids: Fatty Acyls	Fatty amides	7776461	0.741416	1	0.956293	1.0728	0.875219	0.930866	0.983999	0.64798	0.976664	0.772127	0.870976	0.937366	0.965661	1.06763	1.06501	1.82804e+06	1.97611e+06	2.39618e+06	4.05706e+06	2.63306e+06	2.28758e+06	4.0163e+06	4.06997e+06	4.73346e+06	2.27895e+06	4.10272e+06	2.98238e+06	2.54719e+06	3.84846e+06	3.1456e+06	3.85211e+06	1.89711e+06	2.66872e+06	2.4576e+06	7.77646e+06	2.46301e+06	4.24221e+06	2.20353e+06	3.06806e+06	3.23999e+06	3.79804e+06
n2880	188.141	3.74142	C10H20O3	FA hydroxy(10:0)	8	Lipids: Fatty Acyls	Fatty Acids and Conjugates	318462	1.26246	1	1.147	1.07664	1.19337	1.09575	1.23272	1.15682	1.1085	1.24621	1.20198	0.968777	1.05228	1.06019	1.06341	143257	211916	199583	253096	174426	212302	147840	146479	124308	147137	194793	144460	187992	178521	186677	179513	133080	188471	161465	175170	189439	169203	183557	171797	214523	158121
n2348	228.209	4.61303	C14H28O2	Tetradecanoic acid	8	Lipids: Fatty Acyls	Fatty acid biosynthesis	1047116	0.79886	1	0.847449	0.637819	0.813082	0.37561	0.608002	0.828882	0.680529	0.90419	0.870342	0.602106	0.580081	0.654403	0.621751	328964	416024	608891	377879	605283	624921	834490	359261	642847	463953	561949	323596	549303	709764	334575	636066	247785	397049	260921	324100	736486	376564	313829	247492	704276	191836
n2035	254.225	4.97101	C16H30O2	FA(16:1)	8	Lipids: Fatty Acyls	Fatty acid biosynthesis	2311073	1.27166	1	0.157279	0.426862	0.118455	0.023485	0.0224695	1.11884	1.00183	0.410458	0.393198	0.15899	0.0295336	0.0235123	0.331574	1.34462e+06	1.78562e+06	2.03479e+06	2.31107e+06	1.90447e+06	1.42584e+06	1.25298e+06	1.47155e+06	1.53407e+06	1.69219e+06	234577	213279	231104	188640	292591	800100	477976	661837	561925	646967	119484	110948	181690	151298	310380	30302.3
p5402	254.225	7.50838	C16H30O2	FA(16:1)	8	Lipids: Fatty Acyls	Fatty acid biosynthesis	412626	1.24369	1	1.18994	1.1108	1.31937	1.21134	1.18547	1.18301	1.09641	1.22695	1.19078	1.04597	1.30772	1.22828	0.963579	250376	300049	269012	345118	262052	273727	206556	232694	191688	242413	302654	220455	258372	295862	287607	251474	176366	325629	250711	269994	289127	297281	356974	275172	294866	325812
n2595	256.24	3.5152	C16H32O2	Hexadecanoic acid	8	Lipids: Fatty Acyls	Fatty acid biosynthesis__Fatty acid elongation in mitochondria__Fatty acid metabolism__Biosynthesis of unsaturated fatty acids	761196	1.43561	1	1.20823	1.13046	1.38042	0.990686	1.19355	1.18879	1.19952	1.31501	1.45424	1.0141	1.10029	1.23587	1.23869	290727	422721	419905	652427	342912	451685	264215	287541	237257	242079	384429	266121	441016	349349	350622	335479	259582	397337	338613	345203	342358	333522	583175	395984	391821	300123
n2273	256.24	5.68484	C16H32O2	FA(16:0)	8	Lipids: Fatty Acyls	Fatty acid biosynthesis__Fatty acid elongation in mitochondria__Fatty acid metabolism__Biosynthesis of unsaturated fatty acids	1027879	1.00924	1	0.807766	0.84944	0.864797	0.463515	0.522251	0.892137	0.94389	0.77441	0.943299	0.695591	0.518954	0.52259	0.700185	664786	890577	853825	905464	826648	825982	861176	798388	854905	762914	632994	504377	823224	666564	687400	852886	575969	748553	608656	699500	656839	591288	709658	713455	877337	360530
n3158	268.24	5.58313	C17H32O2	FA methyl(16:1)	8	Lipids: Fatty Acyls	Fatty Acids and Conjugates	110662	0.973058	1	0.562137	3.59696	1.10206	1.22068	0.805302	0.970913	1.14408	0.681739	3.01726	1.35064	1.62806	0.843815	1.49342	19168.6	24253.7	23159.5	26668	20195.3	26170.5	23515.7	20817.4	22665.5	23417	12979.5	11975.4	13717.6	12722.1	14142.8	110662	83969.5	81139.2	58309.6	85275.1	29195.3	31088.1	20992	22362.2	24847.5	27700.5
n2449	272.235	3.85738	C16H32O3	FA hydroxy(16:0)] hexadecanoic acid	8	Lipids: Fatty Acyls	Fatty Acids and Conjugates	761874	0.779387	1	0.868136	0.756306	0.64728	0.236996	0.277037	0.587539	0.781396	0.539427	0.739571	0.478011	0.226727	0.232816	0.537155	445316	584124	529062	616434	581920	761874	691595	622933	718002	742806	619865	503298	730825	594356	622437	666596	605888	553525	302962	546243	472258	424338	561905	414316	416750	136349
n3043	280.24	5.44741	C18H32O2	FA (18:2)	8	Lipids: Fatty Acyls	Fatty Acids and Conjugates	211336	0.688315	1	0.615763	0.741912	0.760913	0.378105	0.470516	0.653719	1.05241	0.609139	1.08622	0.834195	0.456984	0.472997	1.03873	52078.3	83185.1	95725.7	87297	72010.4	92538.3	112573	144564	123750	93606.3	44246.3	61092.7	140187	61486.1	42145.3	75541	128835	87637.2	31372.2	97301.8	47393.1	123155	57883.6	139344	63685.9	16525.8
n1956	282.256	6.07021	C18H34O2	FA (18:1)	8	Lipids: Fatty Acyls	Fatty Acids and Conjugates	2832602	1.12908	1	0.259227	0.560701	0.189224	0.0798359	0.078906	0.933921	0.856083	0.386563	0.522541	0.233955	0.0919454	0.0847156	0.376235	1.53829e+06	2.10032e+06	2.49421e+06	2.8326e+06	2.66516e+06	2.03613e+06	1.64745e+06	1.9541e+06	2.23085e+06	2.4324e+06	476774	420303	673059	414324	685815	1.41012e+06	901631	1.26228e+06	1.12925e+06	1.07245e+06	247355	346553	477852	425450	451968	110189
n2609	284.271	9.56414	C18H36O2	FA dimethyl(16:0)	8	Lipids: Fatty Acyls	Fatty Acids and Conjugates	688922	1.10632	1	1.22786	1.08896	1.26762	0.983233	1.06837	1.10911	1.07319	1.11948	1.15168	1.07475	1.05988	1.06595	1.01852	406970	451137	437505	552446	467802	519335	407465	406171	377265	383056	492702	383556	651821	542645	499545	479994	415974	473497	438936	471102	503800	460532	664492	566163	458506	402813
n2446	284.272	7.06041	C18H36O2	Octadecanoic acid	8	Lipids: Fatty Acyls	Fatty acid biosynthesis__Biosynthesis of unsaturated fatty acids	897995	1.03232	1	1.47669	1.15886	1.39263	0.975428	1.18374	1.03052	1.18453	1.29365	0.868844	1.13429	1.11982	1.15985	0.877848	483478	0	677451	644331	657784	386568	765788	540499	693080	0	574050	482528	821264	897995	747441	694730	433568	542443	481869	612356	754653	549225	679776	604440	734623	427073
n1499	296.235	3.22821	C18H32O3	FA hydroxy (18:2)	8	Lipids: Fatty Acyls	Fatty Acids and Conjugates	4504847	1.14271	1	0.369729	0.796266	0.402581	0.0787897	0.0984288	1.38025	1.42968	0.527537	0.996098	0.374578	0.0877733	0.095661	0.602256	2.12669e+06	3.7708e+06	3.17418e+06	3.0125e+06	2.48007e+06	1.7698e+06	2.73463e+06	2.69436e+06	2.88395e+06	2.66264e+06	837267	1.23633e+06	1.00962e+06	812841	816278	1.9335e+06	2.67774e+06	2.47197e+06	932934	2.13256e+06	839530	1.07509e+06	702095	1.10241e+06	1.41191e+06	182948
n1212	298.251	3.12778	C18H34O3	FA hydroxy(18:1)	8	Lipids: Fatty Acyls	Fatty Acids and Conjugates	8222116	0.767466	1	0.886109	0.912587	0.772877	0.13544	0.16957	0.927839	1.06057	0.820604	1.06222	0.551322	0.132399	0.147117	0.670999	3.15887e+06	5.2949e+06	5.42496e+06	5.86914e+06	5.12514e+06	4.96555e+06	7.02043e+06	7.62627e+06	6.45741e+06	6.33963e+06	4.39552e+06	5.73846e+06	6.32792e+06	5.60964e+06	6.64661e+06	6.02012e+06	8.22212e+06	6.64289e+06	3.26267e+06	5.42851e+06	3.72876e+06	5.85551e+06	3.17368e+06	5.83182e+06	6.45861e+06	1.05989e+06
n1664	298.251	3.65735	C18H34O3	FA oxo(18:0)	8	Lipids: Fatty Acyls	Fatty Acids and Conjugates	3696127	0.81085	1	0.569437	0.639348	0.511738	0.128996	0.157073	0.608757	0.698062	0.525688	0.665094	0.351775	0.132678	0.150474	0.448514	1.76111e+06	2.47894e+06	3.21731e+06	3.03691e+06	2.8467e+06	2.8517e+06	3.26241e+06	3.69613e+06	3.27145e+06	3.37137e+06	1.56048e+06	1.76162e+06	1.95998e+06	1.62517e+06	2.46173e+06	3.24209e+06	2.24397e+06	2.12362e+06	1.01956e+06	1.88999e+06	1.41935e+06	1.80348e+06	1.12501e+06	1.92218e+06	2.14964e+06	373164
p4194	171.162	1.63801	C10H21NO	decanamide	7	Lipids: Fatty Acyls	Fatty amides	1995477	0.744644	1	0.834028	0.705508	0.902854	0.701893	0.728918	0.870573	0.899523	0.872229	0.729696	0.803393	0.611213	0.759399	0.664693	597715	781693	1.21056e+06	816097	822218	945563	1.83851e+06	980280	957091	956814	971555	821344	803056	988944	1.15093e+06	1.2665e+06	584227	612145	937515	605673	997751	734625	708351	690435	1.99548e+06	762503
p4247	176.047	1.1301	C10H8O3	10-Hydroxy-2,8-decadiene-4,6-diynoic acid	7	Lipids: Fatty Acyls	Undefined	1986744	0.803432	1	0.683454	0.555147	0.840876	0.489454	0.596567	0.786323	0.608476	0.776095	0.881475	0.558636	0.582477	0.898337	0.554841	508357	650776	1.07769e+06	863171	856779	1.53916e+06	950694	678802	718633	1.03755e+06	580619	655533	352118	1.21783e+06	559806	814247	272531	606888	620693	419652	902675	409350	439640	402769	1.98674e+06	365039
n2749	188.141	1.27552	C10H20O3	[FA hydroxy(10:0)] 9-hydroxy-decanoic acid	7	Lipids: Fatty Acyls	Fatty Acids and Conjugates	584603	1.04329	1	0.851473	1.31635	0.790337	0.502842	0.579813	0.733361	0.662268	0.714824	0.707371	0.558972	0.515364	0.568294	0.709283	263993	359730	442692	475065	386123	423237	298739	345076	324827	455736	313549	351675	309582	293915	304473	457261	534176	584603	388466	467593	256668	284097	249302	313213	356959	210522
p5773	206.167	1.50593	C14H22O	9Z,11E,13-Tetradecatrienal	7	Lipids: Fatty Acyls	Fatty aldehydes	235910	0.899121	1	0.736314	0.959332	0.850438	0.705319	0.680794	1.03876	0.854474	0.95367	0.828828	0.660447	0.70103	0.682486	0.665587	151020	133933	165601	151621	120979	176209	155922	126122	128829	217206	169786	112707	85178.2	114957	109581	200785	149466	157161	149968	114200	162489	126868	147385	115290	131966	131152
p3676	248.178	7.76617	C16H24O2	[FA (16:2)] 7,10-hexadecadiynoic acid	7	Lipids: Fatty Acyls	Fatty Acids and Conjugates	3083175	1.07392	1	1.08257	1.02465	1.09904	1.10807	0.967296	1.1709	0.95557	0.96287	0.912906	0.917854	1.24021	0.993048	0.839646	1.28981e+06	2.1249e+06	1.52644e+06	1.90668e+06	1.5256e+06	2.34985e+06	1.3796e+06	1.2332e+06	1.20863e+06	1.62577e+06	1.72407e+06	1.50003e+06	1.89711e+06	1.7206e+06	1.59906e+06	1.29862e+06	1.37316e+06	2.35642e+06	1.49675e+06	1.46433e+06	1.50667e+06	1.40188e+06	1.77435e+06	2.29646e+06	1.58987e+06	1.63597e+06
p1295	250.193	1.46297	C16H26O2	4,7,10,13-Hexadecatetraenoic acid	7	Lipids: Fatty Acyls	Fatty Acids and Conjugates	42038844	0.835406	1	0.178104	0.745902	0.400359	0.0115175	0.0113036	0.883773	1.3108	0.64876	1.27453	0.558722	0.0152081	0.0111195	0.439095	1.51925e+07	3.05604e+07	1.84928e+07	1.93913e+07	1.36826e+07	2.48639e+07	3.4036e+07	2.13343e+07	1.76397e+07	1.86198e+07	5.51387e+06	8.54381e+06	1.80497e+06	1.82535e+06	3.05998e+06	2.49741e+07	2.03926e+07	1.46646e+07	6.83978e+06	2.0022e+07	1.1425e+07	8.60465e+06	4.99052e+06	6.24174e+06	1.53774e+07	356314
p2767	252.209	1.87493	C16H28O2	5Z,9Z-hexadecadienoic acid	7	Lipids: Fatty Acyls	Fatty Acids and Conjugates	9233567	1.21501	1	1.15683	1.07619	1.15412	1.03317	1.08304	1.31089	1.24395	1.38335	1.05664	1.18444	1.11795	1.15932	0.951116	6.47681e+06	8.63518e+06	6.46557e+06	6.80269e+06	6.32853e+06	7.17913e+06	5.41125e+06	5.68183e+06	3.86592e+06	6.42861e+06	6.76828e+06	9.18852e+06	4.8603e+06	5.19572e+06	7.03405e+06	6.7912e+06	6.67904e+06	6.88605e+06	5.49111e+06	4.89572e+06	7.41225e+06	7.3312e+06	6.58239e+06	4.72444e+06	6.91922e+06	6.3806e+06
n2708	256.24	6.54361	C16H32O2	[FA trimethyl(13:0)] 4,8,12-trimethyl-tridecanoic acid	7	Lipids: Fatty Acyls	Fatty Acids and Conjugates	552833	1.16261	1	1.0723	0.979797	1.14024	0.681557	0.811502	1.05463	1.11551	1.08016	1.08756	0.870661	0.812036	0.808033	0.998425	314827	327974	432267	550118	389752	409801	379825	347999	341427	254071	381172	294895	448681	356088	377588	326642	282572	390743	332722	365431	402157	343501	429887	372064	428574	225667
p5600	266.188	1.35314	C16H26O3	[FA oxo(5:1/5:0/6:0)] (1S,2S)-3-oxo-2-(2'Z-pentenyl)cyclopentanehexanoic acid	7	Lipids: Fatty Acyls	Octadecanoids	316006	1.04678	1	0.803605	0.995184	1.02813	0.756875	0.672563	1.23357	1.47822	1.11942	1.02405	0.976194	0.735343	0.784069	0.928057	142775	194338	219421	184528	193324	168944	216539	204299	150269	152579	179070	167185	75771.9	127348	167946	228945	177458	186489	148582	146856	208568	162017	150420	166488	230246	121996
n1848	270.22	2.1697	C16H30O3	[FA hydroxy(16:1)] (+)-12-hydroxy-9Z-hexadecenoic acid	7	Lipids: Fatty Acyls	Fatty Acids and Conjugates	4177670	0.885994	1	0.648326	0.887627	0.746438	0.123081	0.150851	0.993593	1.30645	1.08837	1.08943	0.573627	0.137862	0.138565	0.645365	1.15328e+06	2.05857e+06	2.52394e+06	2.2834e+06	1.82813e+06	1.76381e+06	2.38992e+06	2.52214e+06	2.08143e+06	2.35713e+06	1.40673e+06	1.63269e+06	1.38051e+06	1.24063e+06	1.54521e+06	2.64953e+06	1.95816e+06	2.13341e+06	994499	2.12986e+06	1.48436e+06	1.53554e+06	944053	1.63611e+06	2.69616e+06	339965
n3078	282.256	8.91927	C18H34O2	[FA (18:1)] 9E-octadecenoic acid	7	Lipids: Fatty Acyls	Fatty Acids and Conjugates	173258	1.21866	1	0.893319	0.816151	0.882545	0.576258	0.559665	1.13945	0.991818	0.860244	0.95098	0.808999	0.589728	0.566942	0.845901	112851	130892	134793	137383	133788	105396	94130.5	107649	115752	110204	97499.6	74254.9	113613	99539.4	91349.8	93810.2	86797.1	98628.7	82189.9	73689.8	83616.1	87802.2	121707	102819	74568.3	63047.8
n2674	284.272	11.0289	C18H36O2	[FA dimethyl(16:0)] 2,6-dimethyl-hexadecanoic acid	7	Lipids: Fatty Acyls	Fatty Acids and Conjugates	606917	1.15443	1	1.26213	1.12671	1.26476	1.03915	1.09983	1.06441	1.05863	1.13871	1.19616	1.09106	1.13835	1.13667	1.03441	385346	424917	411264	503915	408133	398976	377256	370336	352319	349270	477541	373899	519787	487528	473866	445009	384196	419601	386122	447411	451489	408119	594378	460985	422499	363260
n2691	284.272	6.61903	C18H36O2	[FA methyl(17:0)] 10-methyl-heptadecanoic acid	7	Lipids: Fatty Acyls	Fatty Acids and Conjugates	579558	1.28246	1	1.30694	1.14849	1.07651	0.968463	1.11754	1.18101	1.16232	1.26623	0.828053	0.959873	1.10879	1.06263	1.18641	283207	337642	351950	493574	407900	328763	280199	320667	284050	247791	388596	339843	524267	312978	344373	294267	289809	380494	325964	387944	415518	351260	483137	323377	0	288910
p3804	294.22	1.7934	C18H30O3	8-(5-hexyl-furan-2-yl)-octanoic acid	7	Lipids: Fatty Acyls	Heterocyclic fatty acids [FAUndefined115]	2579290	0.76496	1	0.336967	0.928538	0.446964	0.134441	0.130481	0.762792	1.00874	0.850404	1.45072	0.8195	0.125198	0.125894	0.422508	587105	817271	1.12258e+06	1.07403e+06	1.11754e+06	841301	853727	1.23661e+06	1.41422e+06	1.82247e+06	451977	509269	261004	290204	566067	1.42403e+06	934614	1.31607e+06	801783	1.25103e+06	664051	487587	464719	372148	768513	204098
p1737	296.235	1.69412	C18H32O3	9-hydroxy-10E,12Z-octadecadienoic acid	7	Lipids: Fatty Acyls	Other Octadecanoids [FAUndefined2UndefinedUndefined]	23954844	1.03488	1	0.749779	1.00141	1.01877	0.550142	0.589123	0.906638	1.19072	0.839625	1.17526	0.853411	0.552233	0.526218	0.649367	1.76861e+07	1.60892e+07	1.48099e+07	1.96265e+07	1.72777e+07	1.67192e+07	1.86972e+07	1.81379e+07	1.23045e+07	1.67495e+07	1.87489e+07	1.52417e+07	8.09475e+06	8.48999e+06	1.13626e+07	2.06402e+07	1.46926e+07	1.73695e+07	1.55805e+07	1.44418e+07	2.1497e+07	1.66337e+07	1.51134e+07	1.09974e+07	1.99176e+07	6.23885e+06
n703	314.246	1.50798	C18H34O4	10S-HpOME	7	Lipids: Fatty Acyls	Octadecanoids	29520095	0.788638	1	0.453876	0.858874	0.587562	0.0256514	0.0273319	0.855525	1.37203	0.820664	1.37827	0.68862	0.035848	0.0272323	0.620875	6.30111e+06	1.21898e+07	1.18214e+07	1.6543e+07	1.04606e+07	1.30292e+07	1.61324e+07	1.47243e+07	1.37245e+07	1.50666e+07	6.01605e+06	9.89477e+06	7.15402e+06	4.68531e+06	5.2362e+06	1.34892e+07	1.61704e+07	1.30984e+07	5.70312e+06	1.39593e+07	6.24713e+06	9.25494e+06	5.79605e+06	1.02086e+07	1.11956e+07	425870
p5221	324.194	1.76733	C18H28O5	12-oxo-14,18-dihydroxy-9Z,13E,15Z-octadecatrienoic acid	7	Lipids: Fatty Acyls	Other Octadecanoids [FAUndefined2UndefinedUndefined]	610388	1.0506	1	1.03441	1.12515	1.08536	1.25076	1.20561	1.19339	1.05573	1.09557	1.07213	1.08183	1.29116	1.05586	0.862683	379568	459041	412560	377897	412808	417504	362142	430010	365466	368418	419613	415801	361695	422518	390787	480271	411023	467805	402792	424883	461565	427255	404468	430998	385148	564958
n3087	330.241	1.10211	C18H34O5	11,12,13-trihydroxy-9-octadecenoic acid	7	Lipids: Fatty Acyls	Other Octadecanoids [FAUndefined2UndefinedUndefined]	180873	0.996223	1	0.437581	0.736762	0.546176	0.150402	0.16039	0.718321	0.822331	0.4337	0.718631	0.368927	0.194933	0.224944	0.551116	43382.9	180873	176302	175118	108281	115003	154445	140970	139530	136602	87410.7	71903	56789.2	42473.1	41845.4	112090	118887	118340	64235.1	92272.1	78402.7	79226.7	45677.3	79815.6	91854.8	12999
p2908	335.319	6.24222	C22H41NO	Pipericine	7	Lipids: Fatty Acyls	Undefined	5292265	0.238667	1	0.347241	0.377447	0.192556	0.364985	0.409964	0.166396	0.182147	0.129949	0.203552	0.147784	0.375312	0.198181	0.411275	301052	792488	1.12187e+06	178219	393645	213440	2.74488e+06	1.69355e+06	5.29227e+06	1.73437e+06	331070	151844	658587	1.47998e+06	1.43377e+06	421088	173553	246866	1.60045e+06	1.96607e+06	187400	170027	1.00014e+06	482404	408789	725375
p4881	353.33	4.66285	C22H43NO2	N-(11Z-eicosaenoyl)-ethanolamine	7	Lipids: Fatty Acyls	Fatty amides	675032	0.379452	1	0.563925	0.460234	0.343496	0.465626	0.579428	0.431631	0.388594	0.41406	0.389572	0.378122	0.706349	0.500282	1.09585	99654.1	142779	251096	74803	107109	110209	479565	249858	675032	265379	134715	162160	168014	288082	250839	153438	69358	107856	224084	264501	78409	104718	158069	139076	131166	146924
n3153	466.475	19.1159	C31H62O2	10-Hydroxy-16-hentriacontanone	7	Lipids: Fatty Acyls	Undefined	136880	1.06274	1	1.13233	1.0198	1.10612	0.910657	0.958698	1.10094	1.10793	1.20573	1.08714	1.02719	0.973751	1.05076	0.991209	86041.6	108366	116948	120679	104888	115540	103323	105499	88711.5	92149.3	116699	114625	112201	112441	116111	99574.4	94735.3	120980	93622.9	106311	117468	119229	103817	100064	118257	91563.9
n3139	494.506	21.189	C33H66O2	18-Hydroxy-16-tritriacontanone	7	Lipids: Fatty Acyls	Undefined	134552	1.08783	1	1.1543	1.05635	1.18365	0.911308	0.963109	1.16675	1.15392	1.19525	1.14834	1.09355	0.996117	1.07871	1.0277	86405.1	120919	114440	126995	107296	110536	107973	104972	91247.4	96431.8	120699	118360	112072	116351	122552	110393	102868	117774	96302.8	112625	124202	129619	115390	106724	129098	86407.7
n2981	622.445	6.06222	C36H62O8	Squamosinin A	7	Lipids: Fatty Acyls	Undefined	253166	0.990768	1	3.64386	1.00357	2.17171	0.763696	0.644472	2.084	1.33441	1.0796	0.876416	0.763371	0.708527	0.547983	1.13637	68186.9	44255.1	32642	34595.7	40889.2	39209.5	43655.7	37204.3	70389.7	32164.9	89019.6	68955.6	253166	222211	177860	37327.5	51887.2	43503.7	35405.1	55294.9	60510	50629.3	122686	185997	63652.7	25365.2
p3812	154.099	1.70529	C9H14O2	FA (9:2) nonadienoic acid	6	Lipids: Fatty Acyls	Fatty Acids and Conjugates	1037434	0.943996	1	0.392213	0.692394	0.496962	0.227762	0.282203	0.83461	1.10416	0.600924	0.963191	0.501363	0.232522	0.278541	0.436249	565736	759071	632682	833966	588733	728157	757051	747084	582798	765632	311019	398807	180601	213126	300853	734535	505411	479433	262516	497374	397276	327385	309055	250894	494875	159323
p3805	168.115	1.7415	C10H16O2	FA (10:2) Decadienoic acid	6	Lipids: Fatty Acyls	Fatty Acids and Conjugates	1909279	0.920462	1	0.387989	0.706839	0.471089	0.183199	0.213507	0.893651	1.14776	0.658062	0.950129	0.521487	0.208328	0.196494	0.461209	1.04764e+06	1.31876e+06	1.23453e+06	1.2384e+06	1.06938e+06	1.20362e+06	1.46579e+06	1.38206e+06	1.01867e+06	1.34916e+06	619336	751164	319253	314600	486265	1.30034e+06	1.01185e+06	887080	474447	863690	670995	544971	509268	410509	888319	237502
p1715	256.241	4.62776	C16H32O2	FA(16:0)	6	Lipids: Fatty Acyls	Fatty acid biosynthesis__Fatty acid elongation in mitochondria__Fatty acid metabolism__Biosynthesis of unsaturated fatty acids	360045	0.527674	1	1.67085	0.949166	1.39556	1.66397	1.64292	0.558752	1.19071	1.1114	1.49909	1.55173	1.79397	1.60212	1.55348	48519.5	58548.7	52538.9	46476.9	49594	60794.7	123108	115206	125460	59968.7	86095.5	139881	325545	157064	101001	74722.1	164226	108700	19559.4	92699.3	81986.1	174905	126861	219443	73005.9	86884.4
p2091	140.084	0.968556	C8H12O2	2E,7-Octadienoic acid	5	Lipids: Fatty Acyls	Fatty Acids and Conjugates	194861	0.998301	1	1.14502	0.957758	0.958168	0.801485	0.959732	0.924104	0.846718	1.15166	0.880496	0.860111	0.818197	0.774857	0.883268	90228.5	104298	76991.3	194861	130911	146117	127033	108569	94442.1	122145	159530	149802	87216.3	154285	134239	129121	87553.8	125112	116516	114730	132970	125927	131402	82200.3	100779	111799
p5136	156.115	1.19141	C9H16O2	2,6-Dimethyl-5-heptenoic acid	5	Lipids: Fatty Acyls	Fatty Acids and Conjugates	216694	1.20557	1	1.05717	0.938712	1.1117	0.785433	0.970273	1.17735	1.02281	1.14931	1.063	1.01542	0.990713	0.920227	0.868075	104064	132026	147872	158271	130212	138899	130184	92702.1	72271.2	123726	155237	110990	112514	105269	105661	101179	90149	89242.4	113929	129098	93663.1	86110.8	114671	108945	216694	111423
p3807	164.12	1.74382	C11H16O	Jasmone	5	Lipids: Fatty Acyls	Octadecanoids	1550142	0.897758	1	0.294035	0.652681	0.384344	0.0517453	0.0612914	0.806604	1.04656	0.534307	0.962213	0.428648	0.0549962	0.0754809	0.355975	865762	1.20774e+06	1.06005e+06	998769	879388	1.05572e+06	1.30417e+06	1.10956e+06	915770	1.19725e+06	424105	524456	190693	182878	319307	1.14229e+06	749963	715969	322337	713012	471816	364844	318057	277092	713780	53684.6
p274	164.157	1.80655	C12H20	5-Ethyl-3-methyl-2E,4E,6E-nonatriene	5	Lipids: Fatty Acyls	Hydrocarbons	399569	0.961091	1	0.34427	0.665104	0.417647	0.122397	0.115798	0.850243	1.12716	0.609411	0.961329	0.48732	0.102212	0.134599	0.449355	191418	311897	300924	249691	246607	259528	289170	264928	244339	295223	152461	126666	26132.1	61697.3	98905.9	293246	199378	173497	74688.7	159200	126180	103514	97709.6	59664.4	178087	33142.6
p5200	180.152	1.19051	C12H20O	3Z,6E,8E-Dodecatrien-1-ol	5	Lipids: Fatty Acyls	Fatty alcohols	259074	1.11869	1	0.970925	0.84724	1.15927	0.962387	0.958928	1.30826	1.19202	1.20742	0.87241	0.971472	0.994744	1.25992	1.02374	92386.4	103958	97976.5	142394	108407	98262.7	115805	67905.8	126131	79182.9	109097	69128	76963.8	113155	104775	102186	58265.9	89126.1	77977.6	85293.5	122531	97826.3	130315	75467.1	138756	75926.5
p2089	186.126	1.01291	C10H18O3	6-hydroxy-3-isopropenylheptanoic acid	5	Lipids: Fatty Acyls	Fatty Acids and Conjugates	239778	1.10137	1	0.97982	0.840816	0.977757	0.722232	0.768457	1.07668	1.08504	1.1345	0.967956	0.824982	0.734568	0.886984	0.840075	94509.7	174586	160415	166536	159122	163440	161950	124462	102865	132947	183255	139666	113633	134327	100946	125970	84533.1	116700	135274	114040	164044	129144	144380	110324	122521	100717
p417	190.172	1.7773	C14H22	3,5,7-Trimethyl-2E,4E,6E,8E-undecatetraene	5	Lipids: Fatty Acyls	Hydrocarbons	48853336	1.1751	1	0.909349	1.07005	1.22788	0.850754	0.939117	0.95004	0.861556	0.836797	0.895818	0.896801	0.881079	0.851379	0.698439	4.05896e+07	3.1173e+07	2.5632e+07	3.7501e+07	3.52683e+07	3.21012e+07	3.43173e+07	3.10908e+07	1.72362e+07	3.00623e+07	3.95829e+07	3.08834e+07	1.61586e+07	1.88566e+07	2.61993e+07	3.89912e+07	2.42648e+07	3.52604e+07	3.27639e+07	2.36716e+07	4.88533e+07	3.3985e+07	3.56641e+07	1.83673e+07	4.0937e+07	1.98689e+07
p425	192.188	1.7911	C14H24	5-Ethyl-7-methyl-3E,5E,7E-undecatriene	5	Lipids: Fatty Acyls	Hydrocarbons	579680	1.05958	1	0.875574	1.02211	1.16906	0.809329	0.889109	0.922202	0.813291	0.817924	0.894995	0.850901	0.829427	0.825692	0.70693	413767	359073	285238	383978	399763	420393	391863	368319	195599	362082	476194	345927	190488	209062	300302	484722	275284	397919	358553	260211	579680	367056	386988	213291	485112	247173
p249	194.131	1.81034	C12H18O2	4,8-Dimethyl-4E,8E-decadien-10-olide	5	Lipids: Fatty Acyls	Fatty esters	1874097	0.945072	1	0.344092	0.685441	0.446992	0.182529	0.153042	0.83794	1.07555	0.563871	0.968318	0.480613	0.144229	0.129435	0.435464	1.01827e+06	1.5096e+06	1.26898e+06	1.26246e+06	1.11936e+06	1.27817e+06	1.51238e+06	1.33599e+06	1.02577e+06	1.38547e+06	547842	673471	260199	309167	458916	1.21903e+06	940142	936594	460094	925397	712298	493964	419835	425733	870507	202034
p2093	200.105	0.984712	C10H16O4	[FA (10:1/2:0)] 4E-Decenedioic acid	5	Lipids: Fatty Acyls	Fatty Acids and Conjugates	178373	1.31454	1	1.2526	1.01313	1.31249	0.913505	1.15046	1.51159	1.34092	1.3154	1.07033	1.17297	1.18648	1.3769	1.175	81204.9	73202.2	100691	98688.5	79048.5	81386.7	64485.6	71802.3	51307	60286.5	105314	76022.4	70004.4	84745.7	76355.7	78357.3	58725.9	67223.2	60524.9	68760	98302.5	87918.7	76525.9	75776.1	93639.2	67805.6
n1280	202.12	0.922942	C10H18O4	2,6-Dimethyl-1,8-octanedioic acid	5	Lipids: Fatty Acyls	Fatty Acids and Conjugates	611832	0.914519	1	0.425808	1.07783	0.425981	0.13394	0.137718	0.649769	0.719316	0.409726	0.82186	0.326088	0.131929	0.17326	0.516396	99417.2	418797	412866	540518	409316	355220	387267	408261	460215	445761	202762	142986	178800	191479	159743	553476	422206	611832	263434	365844	167717	173279	176158	137797	221173	56739.4
p2768	208.183	1.83087	C14H24O	11E,13-Tetradecadienal	5	Lipids: Fatty Acyls	Fatty aldehydes	9181382	1.22783	1	1.12546	1.07243	1.1908	1.07194	1.14496	1.32195	1.22072	1.41051	1.01769	1.17609	1.16698	1.19429	0.920665	7.10708e+06	8.51752e+06	6.21836e+06	6.68926e+06	6.32189e+06	7.27906e+06	5.8715e+06	5.74526e+06	3.68237e+06	5.80865e+06	7.0909e+06	8.51773e+06	4.58242e+06	5.26664e+06	6.49051e+06	6.715e+06	6.15761e+06	7.43896e+06	5.43775e+06	4.69346e+06	8.41677e+06	6.9994e+06	6.57544e+06	4.51386e+06	7.29769e+06	6.81301e+06
p5133	214.157	1.28345	C12H22O3	5-Oxododecanoic acid	5	Lipids: Fatty Acyls	Fatty Acids and Conjugates	297873	1.03005	1	1.04935	0.927719	1.24231	0.877736	0.866997	1.08549	1.07872	1.12443	1.16641	0.97093	1.01822	0.975271	0.947465	173183	153627	237628	232981	133718	232126	185664	172035	151501	162648	236080	177304	159479	171902	203821	174228	117098	185192	161244	200871	268328	213437	250971	183534	206745	178460
p3742	226.193	1.71453	C14H26O2	cis-tetradec-11-enoic acid	5	Lipids: Fatty Acyls	Fatty Acids and Conjugates	217354	1.0642	1	1.01739	0.984353	1.08119	0.898403	0.933691	0.988308	0.942485	1.04468	1.01927	0.896395	0.930169	1.00369	0.82393	133872	156094	176753	198084	141459	202153	131838	148373	121706	153552	199496	141525	139404	163464	126909	175696	120767	173118	153371	122815	189034	142882	200592	118778	167846	136685
p428	240.173	1.73807	C14H24O3	7-oxo-11E-Tetradecenoic acid	5	Lipids: Fatty Acyls	Fatty Acids and Conjugates	346569	1.12324	1	0.973643	0.962195	1.23119	0.855868	0.925381	0.918249	0.824489	0.831975	0.91425	0.859345	0.864227	0.831686	0.74529	265716	240744	182648	267348	229927	256926	252937	227649	123587	195114	303558	224138	132313	186091	182274	252370	183064	241929	235908	103013	346569	238787	270028	160505	284515	164888
n1849	268.204	2.22973	C16H28O3	[FA oxo(16:2)] cyclopentanehexanoic acid	5	Lipids: Fatty Acyls	Octadecanoids	1636844	1.1469	1	0.379359	1.05331	0.576937	0.0415307	0.0429161	1.88255	2.27964	0.943868	1.64818	0.609575	0.0445725	0.0426307	0.786527	452096	898538	673543	658415	449661	434113	704572	556357	549656	486359	265417	285347	166696	144468	174122	729614	667719	658341	235082	585897	330509	269982	206283	249937	518935	26140.8
p4834	280.24	1.7224	C18H32O2	16:2(2E,4E)(4Me,6Me[S])	5	Lipids: Fatty Acyls	Fatty Acids and Conjugates	435640	1.16303	1	0.729496	0.878791	0.880248	0.574846	0.649599	1.05318	1.25148	0.90076	1.15246	0.741869	0.663416	0.625089	0.775998	297410	334809	281238	365135	288928	284660	293320	266863	239986	262963	262065	198001	169744	162748	190651	303714	215971	232325	169555	262862	224810	327557	195778	159168	279078	163346
n628	282.256	3.79971	C18H34O2	[FA (18:1)] 9Z-octadecenoic acid	5	Lipids: Fatty Acyls	Fatty acid biosynthesis__Biosynthesis of unsaturated fatty acids	198761	1.22176	1	0.653592	0.805428	0.609275	0.435902	0.505403	0.974563	0.963691	0.756821	0.803551	0.578001	0.500557	0.483723	0.763251	148632	182309	151865	195815	140402	163752	135258	128278	114562	128515	93342.3	66407.6	104850	84669.6	88875.8	132830	106631	113987	95749.3	90733.1	73421.3	68583.5	98520.6	67270	100641	58237.2
p5901	292.204	1.4605	C18H28O3	(-)-8-hydroxy-11E,17-octadecadien-9-ynoic acid	5	Lipids: Fatty Acyls	Other Octadecanoids [FAUndefined2UndefinedUndefined]	112653	0.834759	1	0.756063	0.910309	1.00599	0.486746	0.62331	1.01799	1.11483	0.862136	0.922595	0.796528	0.705539	0.798358	0.828209	61840.5	89297.1	74104.1	85688.1	70051.4	82745.2	111511	96035.4	78056.8	88048.8	85156.7	85656.9	55814.3	58428.7	60008.2	85979.5	112653	78577.5	58415.6	79836.1	96528.7	100414	90479.1	92561.9	79149.3	46913.3
p1803	308.196	1.25139	C16H27F3O2	14,14,14-Trifluoro-11E-tetradecenyl acetate	5	Lipids: Fatty Acyls	Fatty esters	10065551	0.785053	1	0.197777	0.763209	0.475065	0.00571058	0.0061746	0.814673	1.33534	0.638595	1.286	0.591658	0.0144203	0.00795912	0.402895	2.20146e+06	4.42233e+06	3.95157e+06	3.87145e+06	3.20659e+06	3.46754e+06	5.53772e+06	4.49747e+06	4.54116e+06	4.443e+06	1.0893e+06	1.42264e+06	419422	532805	983223	4.72379e+06	3.64957e+06	3.31674e+06	1.42363e+06	4.04848e+06	1.75219e+06	2.16605e+06	731340	2.38057e+06	3.65259e+06	41282.4
n709	312.23	1.46575	C18H32O4	9Z-Octadecenedioic acid	5	Lipids: Fatty Acyls	Fatty Acids and Conjugates	304895	0.844853	1	0.557194	0.892091	0.946734	0.24744	0.253121	0.766312	1.04534	0.621475	1.09492	0.673372	0.233791	0.238416	0.712744	89449.6	178343	158410	222255	178044	211528	208886	188818	193863	175183	106368	143575	116908	74507.5	103732	219234	227731	169842	105335	150571	127328	288826	102378	234047	173590	37954.5
p2909	331.288	6.29465	C22H37NO	N-ethyl-5Z,8Z,11Z,14Z-eicosatetraenoyl amine	5	Lipids: Fatty Acyls	Fatty amides	2025248	0.61867	1	0.702764	0.68558	0.638308	0.702687	0.704954	0.661397	0.604901	0.582686	0.573087	0.569184	0.669695	0.526911	0.434059	812444	801004	863741	707812	781772	720127	1.36631e+06	1.29134e+06	2.02525e+06	1.00875e+06	802045	691914	838223	1.01395e+06	1.15983e+06	893526	647532	708514	946764	1.19945e+06	821386	713052	1.0385e+06	855883	663865	981173
p3152	340.189	1.57517	C18H28O6	11-dehydro-2,3-dinor-TXB2	5	Lipids: Fatty Acyls	Eicosanoids	1472237	1.2021	1	0.955655	0.93483	0.927069	0.907492	1.00406	0.63609	0.690084	0.9887	0.821449	0.548197	0.894106	0.673517	0.837404	305240	747573	204715	1.47224e+06	451026	233470	942100	228806	666438	575221	269394	863792	285459	455518	654531	436675	662841	489516	358292	526268	522190	502872	517760	204782	705451	584995
p4567	347.283	5.89161	C22H37NO2	Anandamide	5	Lipids: Fatty Acyls	anandamide degradation	105035	0.199621	1	0.997181	1.12879	1.36878	0.807574	0.889338	0.190536	0.959609	0.74014	1.58458	1.33054	0.87032	0.917624	1.31605	5856.02	6564.03	6970.56	7270.67	6939.35	20824.6	45623.8	40865.1	35767.7	25240.4	20247.8	31894.2	53363.9	41539.7	20801.6	19192.5	70518.5	43629.9	6013.87	50645.8	31460.2	61276.3	26960.6	73845.7	36852.5	15321.1
p273	357.288	1.89748	C20H39NO4	N-palmitoyl threonine	5	Lipids: Fatty Acyls	Fatty amides	407435	1.01837	1	0.325692	0.779856	0.436126	0.07561	0.0765824	0.912801	1.00998	0.523742	0.941194	0.492824	0.0853787	0.0518461	0.435196	276955	380181	302143	399317	301905	339079	314788	359671	262616	354401	139078	169069	62737	66529	93646.8	316932	242173	251608	192554	268329	161525	104936	160261	103696	180708	24844.2
n2135	785.618	0.716726	C48H83NO7	GL hydroxy,methyl,trimethyl(40:4)	7	Lipids: Glycerolipids	Undefined	1435561	0.835031	1	1.03256	0.919059	1.02109	0.469064	0.602289	1.01761	1.00679	0.905765	0.894269	0.926258	0.49301	0.662265	0.841206	723328	978939	994229	981640	910325	1.01265e+06	1.38766e+06	1.21829e+06	1.01655e+06	859810	1.07865e+06	1.35558e+06	943610	1.14551e+06	1.15054e+06	929747	969347	871580	918407	1.36111e+06	1.03371e+06	1.10176e+06	1.03254e+06	1.13442e+06	1.30839e+06	473918
p4911	550.497	26.2636	C35H66O4	DG(P-32:1)	6	Lipids: Glycerolipids	Diradylglycerols	253746	1.07542	1	1.11102	1.0513	1.15099	1.00862	1.10664	1.15016	1.07443	1.21283	0.982172	1.04125	1.06104	1.18714	0.876164	158265	168237	187497	188726	153933	167214	168033	146679	151667	162990	182670	206865	156253	153738	185496	151446	179699	191667	157406	157233	205937	202097	171385	148414	189028	168240
p2873	616.506	15.8326	C39H68O5	DG(36:4)	6	Lipids: Glycerolipids	Diradylglycerols	2046055	1.6772	1	0.970476	0.380793	1.74811	0.108482	0.0800236	0.328991	0.229095	0.208576	0.17459	0.208369	0.0905146	0.0551383	0.224575	1.70182e+06	474427	689478	724639	1.05273e+06	442863	360428	362039	864197	738833	366216	373495	365282	840488	741148	245266	101664	145609	221283	340351	393156	295420	734313	2.04606e+06	1.37044e+06	62060.5
p2378	618.521	26.8306	C39H70O5	DG(36:3)	6	Lipids: Glycerolipids	Diradylglycerols	463846	1.01901	1	1.0821	1.02179	1.04058	1.01324	1.04482	1.16904	1.10925	1.10427	0.943549	1.02603	1.08321	1.15142	0.850588	275424	334942	297510	327245	294727	356165	271042	292390	273274	308432	358467	346324	256762	279899	383102	332305	251248	343013	302084	305360	335540	336198	306635	267588	316271	309263
p1682	330.277	4.62854	C19H38O4	MG(0:0/16:0/0:0)	5	Lipids: Glycerolipids	Monoradylglycerols	16188326	0.393574	1	1.62886	1.04288	1.34969	1.56612	1.55582	0.463631	1.12448	1.03962	1.34628	1.51395	1.61664	1.61772	1.53986	1.64109e+06	2.11726e+06	2.02626e+06	1.58101e+06	1.86922e+06	2.84408e+06	6.16122e+06	5.56903e+06	5.88807e+06	3.00165e+06	3.61925e+06	5.92189e+06	1.61883e+07	8.03346e+06	4.4567e+06	3.52135e+06	9.04396e+06	4.84007e+06	2.52347e+06	4.54133e+06	3.72956e+06	8.64576e+06	6.00823e+06	1.03057e+07	2.97991e+06	4.33237e+06
p3345	550.497	27.4958	C35H66O4	DG(P-14:0/18:1(9Z)) 1-O-(1Z-Tetradecenyl)-2-(9Z-octadecenoyl)-sn-glycerol	5	Lipids: Glycerolipids	Diradylglycerols	176534	1.06701	1	1.01257	0.928598	1.00576	0.991158	0.986854	1.0961	0.961068	1.07129	0.947847	1.13913	1.03781	1.07052	0.866322	126539	149687	141192	127075	130120	133475	124247	134005	127148	113368	124238	131736	104294	129618	150305	122109	98867.1	118565	121327	126233	143857	112136	147047	108474	124371	166777
p4315	588.475	14.3276	C37H64O5	DG(14:0/20:4(5Z,8Z,11Z,14Z)/0:0)	5	Lipids: Glycerolipids	Diradylglycerols	668722	1.69558	1	0.870246	0.32956	1.2114	0.168492	0.120785	0.497663	0.35693	0.271382	0.183882	0.21281	0.160064	0.0690634	0.201659	668722	156009	221088	262087	340068	163913	116890	132491	345379	213250	128700	82124	137948	263469	233571	68521.8	40417.8	48453.9	80305.4	82607.8	123208	72470	292896	490237	198574	28344.2
p2384	590.49	26.895	C37H66O5	[DG(16:1/18:2)] 1-(9Z-hexadecenoyl)-2-(9Z,12Z-octadecadienoyl)-sn-glycerol	5	Lipids: Glycerolipids	Diradylglycerols	396376	1.11	1	1.14028	1.04217	1.11941	1.04851	1.01506	1.22764	1.18674	1.12927	0.984607	1.01229	1.12767	1.2008	0.88409	264871	292163	275123	284705	254327	252302	281588	240076	207691	253646	327420	296478	227408	276514	280767	240754	236055	290510	261699	258380	272287	311061	275664	217150	306647	284517
p749	601.568	0.702908	C37H67D5O5	1,3-diheptadecanoyl-2-hydroxy-glycerol (d5)	5	Lipids: Glycerolipids	Diacylglycerols [GLUndefined2Undefined1]	2233166	1.06079	1	1.16621	0.824116	1.06167	0.490127	0.642434	1.15352	1.1498	1.28549	0.981568	1.06162	0.563089	0.902543	0.781517	672564	1.27238e+06	1.21155e+06	1.50905e+06	1.32532e+06	1.38484e+06	1.02273e+06	1.05173e+06	1.05114e+06	1.1371e+06	1.25534e+06	1.70601e+06	711502	1.25515e+06	1.65822e+06	975541	814690	1.03066e+06	815707	1.01764e+06	1.55034e+06	1.26684e+06	754931	750860	1.67289e+06	517767
n500	624.571	0.707019	C39H76O5	[DG(18:0/18:0)] 1,2-dioctadecanoyl-rac-glycerol	5	Lipids: Glycerolipids	Diradylglycerols	1606951	1.12929	1	1.12009	0.731521	1.27512	0.317801	0.473643	1.32813	1.31012	1.32213	1.0049	0.861418	0.480891	0.751178	1.02466	321737	1.03511e+06	938919	1.37497e+06	646459	635399	1.27192e+06	744187	581963	589447	711632	1.33671e+06	430257	845993	957438	431666	593287	647511	454356	669725	1.01588e+06	1.36049e+06	460756	596131	1.44142e+06	226617
p3832	394.249	4.96067	C19H39O6P	LysoPA(P-16:0)	8	Lipids: Glycerophospholipids	Ether lipid metabolism	2065565	0.799695	1	2.47983	1.43069	1.9505	0.925457	0.61225	0.758426	0.997777	0.92119	1.19712	0.990315	0.782035	1.28364	1.40553	625329	410334	469938	562587	451697	633920	651103	610443	663773	591815	908421	1.43348e+06	1.81338e+06	1.59324e+06	2.06557e+06	1.0016e+06	973236	947644	846505	739190	817308	1.02533e+06	1.37739e+06	1.43154e+06	1.49456e+06	524469
n2825	410.243	3.11593	C19H39O7P	LysoPA(16:0)	8	Lipids: Glycerophospholipids	Glycerophosphates	467561	1.33936	1	1.39453	0.941781	0.873898	0.901703	0.77418	4.10526	1.4594	1.2007	1.01293	1.09458	0.812199	0.875457	1.29997	36934	115972	78522.2	70437	82716	41616.4	54972.8	78320.1	60838.6	51390.3	41549.9	76750.7	153353	79858.2	48911.5	27990.7	71386.4	59644	54051	57349.3	22740.9	59638.8	56856.1	80205	31488.6	29702.4
n3093	439.27	3.19472	C20H42NO7P	LysoPE(15:0)	8	Lipids: Glycerophospholipids	Glycerophosphoethanolamines	164459	0.929726	1	0.838999	2.57635	0.809587	2.99648	2.29724	1.17812	1.20977	0.538646	0.96619	0.931537	1.85614	1.69845	1.42246	30660.4	25939	29779	22660.5	27570.6	22361.8	30568	30426.5	35200.8	28378.1	23775.3	23601.2	35135.6	19347.8	21418.5	81161.1	106576	70270.7	55415.6	65134.1	22043.2	23638.4	33818.4	26480.7	12976.1	60743.8
n1272	451.27	2.95162	C21H42NO7P	LysoPE(16:1)	8	Lipids: Glycerophospholipids	Glycerophosphoethanolamines	4073866	1.36974	1	0.547527	0.713423	0.234285	0.153277	0.142186	1.22287	0.970357	0.743064	0.504561	0.468818	0.142554	0.132668	0.581415	3.97162e+06	4.07387e+06	3.59512e+06	3.69329e+06	3.94766e+06	2.58329e+06	2.30652e+06	3.0143e+06	2.90094e+06	3.2718e+06	1.42996e+06	1.39815e+06	2.08439e+06	1.23795e+06	1.55701e+06	2.05898e+06	2.51614e+06	1.80398e+06	1.90558e+06	1.75805e+06	500258	589883	1.02245e+06	575887	609529	408276
n941	453.286	3.50939	C21H44NO7P	LysoPE(16:0)	8	Lipids: Glycerophospholipids	Glycerophosphoethanolamines	12940879	1.15018	1	0.458126	0.722081	0.259583	0.434512	0.332032	0.908018	0.82581	0.434688	0.468958	0.359778	0.340545	0.285262	0.478234	1.29409e+07	1.22702e+07	1.08324e+07	9.37511e+06	1.21028e+07	8.51267e+06	8.77654e+06	1.0273e+07	1.13138e+07	1.11345e+07	3.45618e+06	3.55934e+06	5.97541e+06	3.95285e+06	5.96737e+06	8.85454e+06	9.28828e+06	6.11422e+06	5.19487e+06	6.65978e+06	1.92585e+06	2.05357e+06	3.78291e+06	2.54089e+06	2.67868e+06	4.18425e+06
p5938	467.266	1.95395	C21H42NO8P	PE(16:0)	8	Lipids: Glycerophospholipids	Glycerophosphoethanolamines	172506	1.24765	1	0.364176	0.261564	0.0685413	0.102457	0.0240097	1.19556	1.00454	0.783747	0.227154	0.181732	0.0819341	0.0118747	0.38366	124555	164350	154403	152657	155610	147545	81900.8	118257	122184	132505	40357.7	38523.1	35071.9	26431.6	78992.2	60026.6	29019	22642.8	29880.2	15995.2	0	11014	7629.42	11097.6	11547.7	9735.97
n3081	467.301	3.89658	C22H46NO7P	[LysoPC(14:0)] 1-tetradecanoyl-sn-glycero-3-phosphocholine	8	Lipids: Glycerophospholipids	Glycerophosphocholines	176742	0.848556	1	0.89647	3.24403	0.951492	1.98276	1.68165	0.786897	0.821075	0.510197	2.00538	1.40701	1.47583	1.17316	1.16627	37834.4	38946.1	23681.1	29766.2	39892.3	33793.6	40392	40387.5	45538.5	40370.2	26651.3	21024.6	46398.5	35541.9	50109.7	162557	176742	118114	83548.2	109408	51113.1	34856.9	45053.9	34597.2	25136	82432.9
n3147	477.286	2.4579	C23H44NO7P	LysoPE(18:2)	8	Lipids: Glycerophospholipids	Glycerophosphoethanolamines	108072	0.751753	1	0.92742	1.25448	0.800228	1.89976	1.86508	0.819085	1.18765	1.05681	1.46191	1.21101	2.07998	2.46922	2.02957	15498.4	23100.5	19145.7	17970	19792.1	16539.3	34277.5	30433	27039.3	18756.3	10517.4	24862.1	51776.9	21509.6	9158.45	18004.6	59767.8	36247.3	13738.3	31617.5	6007.96	37309.8	16046.2	33342.4	8958.95	18559.6
n2677	481.317	4.32781	C23H48NO7P	LysoPE(18:0)	8	Lipids: Glycerophospholipids	Glycerophosphoethanolamines	610872	0.891736	1	0.889396	0.882715	0.414792	0.423227	0.361881	0.548507	0.609917	0.346698	0.488265	0.359528	0.310401	0.261878	0.426752	482711	360980	302714	281055	396087	298514	361849	416179	555648	412751	150760	159281	499879	397969	610872	400494	412157	311899	293382	387169	107130	131125	224651	261057	124263	118512
n1666	493.317	4.19765	C24H48NO7P	LysoPC(16:1)	8	Lipids: Glycerophospholipids	Glycerophosphocholines	3036979	1.07709	1	0.426709	10.3506	1.136	37.2901	23.5613	0.93643	0.805243	0.430324	4.20819	1.67246	32.1346	19.8784	10.3078	89122.3	100323	45876.5	47690.5	54553.4	77823.6	80070.1	51099.6	61003.1	43408.6	25162.1	28804.9	32240.5	23108.5	24416.9	814127	815146	629749	395640	589267	83445.7	87938.4	71244.4	59326.2	54072.8	2.30287e+06
p5312	551.396	4.74193	C28H58NO7P	LysoPC(20:0)	8	Lipids: Glycerophospholipids	Glycerophosphocholines	459114	0.705286	1	1.14301	1.24304	1.01826	8.20649	13.4609	0.859991	1.05142	0.733271	1.16093	0.867187	6.6311	8.51883	1.95581	0	13680.6	15159.9	17851.7	22785.3	6452.56	20536.1	25775.3	23069.4	22676.2	12098.5	18611.8	34382	23512.5	23992.6	6118.57	25297.4	23077	22619.3	45339.2	7310.09	19209.1	27728.4	27145.8	18914.5	209457
p5526	566.357	1.22338	C28H55O9P	PG(22:1)	8	Lipids: Glycerophospholipids	Glycerophosphoglycerols	376176	1.00781	1	0.909122	1.02899	1.08768	1.25028	0.904919	0.881323	0.985465	0.970768	1.166	1.07557	0.75707	0.736598	0.884973	116857	146084	123728	251453	154311	143626	168499	151557	215067	107540	131137	172833	110185	152520	148157	152838	119364	194297	154038	188546	96844.2	180745	159347	206698	211593	130935
p4712	705.531	9.75001	C38H76NO8P	PE(33:0)	8	Lipids: Glycerophospholipids	Glycerophosphoethanolamines	968952	1.18682	1	1.01314	1.04477	0.45853	0.570724	0.23458	0.810458	0.634048	0.448488	0.397665	0.528217	0.292039	0.15351	0.31891	968952	258342	209832	129917	366404	132236	194212	332409	676242	293994	168698	99645.8	510599	517871	353679	356010	487682	236268	251533	370535	143029	86453.2	189611	292668	35227.5	217367
p336	715.516	11.0454	C39H74NO8P	PE(34:2)	8	Lipids: Glycerophospholipids	Glycerophosphoethanolamines	107091743	1.84274	1	1.06201	1.14282	0.798031	0.490638	0.265896	1.02749	0.766269	0.554691	0.580364	0.725417	0.371945	0.182008	0.509777	1.07092e+08	2.31526e+07	1.75793e+07	1.56266e+07	2.84389e+07	1.25829e+07	1.43902e+07	2.11219e+07	3.44147e+07	2.1623e+07	1.42204e+07	1.04982e+07	3.34059e+07	2.81969e+07	2.42683e+07	2.37719e+07	2.97585e+07	1.82875e+07	1.85751e+07	2.86123e+07	1.22919e+07	9.39484e+06	2.79456e+07	2.66302e+07	6.83863e+06	1.05674e+07
p433	717.531	11.7536	C39H76NO8P	PE(34:1)	8	Lipids: Glycerophospholipids	Glycerophosphoethanolamines	84546357	1.56155	1	1.00308	1.362	0.56869	1.39152	0.597671	0.558775	0.464064	0.395096	0.437949	0.48263	0.968687	0.496289	0.624761	8.45464e+07	2.304e+07	1.88952e+07	1.61271e+07	3.5212e+07	1.18332e+07	1.35017e+07	2.12462e+07	3.27202e+07	3.45732e+07	1.06931e+07	1.52043e+07	2.36519e+07	3.37453e+07	3.09308e+07	1.96423e+07	4.11724e+07	2.42102e+07	2.14227e+07	4.86495e+07	9.58347e+06	7.98156e+06	1.41721e+07	1.96695e+07	1.33526e+07	3.99924e+07
p1904	729.531	11.7133	C40H76NO8P	PC(32:2)	8	Lipids: Glycerophospholipids	Glycerophosphocholines	17493303	1.57131	1	1.73025	11.6193	3.83575	74.9327	35.021	0.816613	0.759887	0.619452	2.92713	3.62399	61.364	30.6601	11.6783	656735	135510	89083	94897.3	157436	92323.4	102905	129236	245761	151249	180880	151089	326096	344602	245662	1.6268e+06	2.24158e+06	1.39628e+06	1.0767e+06	2.04169e+06	569007	458937	776892	795446	167116	1.4572e+07
p1631	731.548	12.2181	C40H78NO8P	PC(32:1)	8	Lipids: Glycerophospholipids	Glycerophosphocholines	38580945	1.0697	1	2.09916	2.21598	1.14983	40.4109	11.0315	0.838975	0.74435	0.589353	0.535534	0.715602	21.7431	9.82011	4.91306	1.15215e+06	363587	271493	227057	455075	259663	349867	342184	854108	502638	580017	382052	1.45491e+06	1.46757e+06	961281	778784	1.40019e+06	796695	654109	1.48571e+06	428589	334394	765513	925320	200527	2.15899e+07
p2103	743.547	12.2875	C41H78NO8P	PE(36:2)	8	Lipids: Glycerophospholipids	Glycerophosphoethanolamines	12868924	1.91931	1	1.03594	0.929349	0.620746	2.99138	0.830891	0.664437	0.575304	0.411082	0.430137	0.494176	1.92784	0.821188	0.876012	1.21216e+07	2.328e+06	1.73274e+06	1.80168e+06	2.90375e+06	1.21978e+06	1.26053e+06	2.11801e+06	3.51801e+06	2.76664e+06	1.41618e+06	1.43549e+06	3.18076e+06	2.91407e+06	2.32765e+06	1.8738e+06	2.04867e+06	1.53687e+06	1.76538e+06	2.88936e+06	950623	723129	2.04224e+06	2.12614e+06	913432	7.71783e+06
n2279	744.494	8.49437	C40H73O10P	PG(34:3)	8	Lipids: Glycerophospholipids	Glycerophosphoglycerols	830244	0.598091	1	1.10444	0.951214	0.690269	1.21012	0.72024	0.530586	0.754059	0.590217	0.471015	0.52762	0.976354	0.538335	0.558128	244335	223219	186609	150799	262526	289748	298581	332274	519970	344251	346155	181343	597510	473251	372969	509723	260308	251729	428253	247737	193428	157411	500607	291235	89328.1	469992
p5682	747.578	11.8568	C41H82NO8P	PC(33:0)	8	Lipids: Glycerophospholipids	Glycerophosphocholines	283489	1.06307	1	1.06703	6.41537	1.01988	8.85982	1.54012	0	0	0	0.336377	0.610496	1.5561	0.407014	1.13427	49646.9	18316.5	0	0	17737.6	7466.7	0	7128.56	33009.9	33011.7	0	10370.9	16176.6	36699.1	22774.1	80130.7	149889	80582.3	73272.6	133312	23590.2	17449.8	0	41179.9	0	198306
p4780	751.514	11.8185	C42H74NO8P	PC(34:5)	8	Lipids: Glycerophospholipids	Glycerophosphocholines	911923	1.20674	1	1.52615	5.62545	2.27894	27.9988	16.4419	1.05664	1.08476	0.775684	2.111	2.25254	24.9228	14.4421	5.78192	54781.4	28857	20303	17370.8	22909	24021.9	17671	20817.7	24373.6	32628.5	30297.7	24505.4	45332.7	45935.7	36322.2	122105	169190	116834	90245.6	173937	60675	46840.2	66909.6	76795.3	21141.9	852715
p4027	753.53	12.364	C42H76NO8P	PC(34:4)	8	Lipids: Glycerophospholipids	Glycerophosphocholines	2367787	0.882134	1	1.95504	2.91778	1.20803	43.887	13.4409	0.944385	0.631534	0.631703	0.750692	0.931323	24.6341	12.4641	5.99052	56520.4	24614.1	19036.7	0	40969.4	17376	26761.5	25007.4	48099.5	42754.7	36517.6	22213.7	101403	97083.4	55586.7	67254.8	123981	72112.2	83915.6	119578	35847.8	28765.7	49326	55402.3	23941	1.66209e+06
p1752	757.563	10.7618	C42H80NO8P	PC(34:2)	8	Lipids: Glycerophospholipids	Glycerophosphocholines	19774921	0.991046	1	1.81135	1.9033	1.6517	0.721093	0.395377	0.929853	0.961712	0.762759	1.05271	1.23196	0.327425	0.151959	0.546845	1.55855e+07	5.0162e+06	4.08514e+06	3.31255e+06	6.45493e+06	4.13397e+06	5.09587e+06	6.34263e+06	1.20601e+07	7.13297e+06	8.88317e+06	5.1207e+06	1.97035e+07	1.7091e+07	1.21743e+07	1.37357e+07	1.66952e+07	1.07754e+07	1.06039e+07	1.43592e+07	9.36336e+06	6.88603e+06	1.97749e+07	1.84637e+07	2.93441e+06	7.66954e+06
n2541	757.563	13.0371	C42H80NO8P	PC(34:2)	8	Lipids: Glycerophospholipids	Glycerophosphocholines	643484	1.93476	1	2.30075	12.4462	5.17266	136.133	57.2387	0.469487	0.534524	0	3.33489	3.83556	126.637	69.6979	40.496	16414.7	6698.12	0	2401.51	4059.56	0	2461.72	2171.69	6023.14	4629.06	5269.09	6305.62	9734.74	8088.32	5770.54	34074.5	38176.1	34938	30311	52748.3	12819.2	14011.7	16325.4	23774.1	12136.9	490521
p4893	761.521	8.51304	C40H76NO10P	PS(34:1)	8	Lipids: Glycerophospholipids	Glycerophosphoserines	761040	0.594402	1	0.983229	0.922113	0.630479	1.39722	0.797287	0.520767	0.714723	0.547494	0.465356	0.516622	1.10978	0.57048	0.489243	231362	189508	147890	108521	197926	228041	232797	269930	462564	279087	269905	150562	357085	341944	328227	421859	201019	190756	335655	208448	158971	123442	383778	203463	58674.4	474009
p1126	763.537	8.88432	C40H78NO10P	PS(34:0)	8	Lipids: Glycerophospholipids	Glycerophosphoserines	47627725	1.06326	1	1.27616	0.780423	0.951272	0.403576	0.274169	1.15073	1.10058	0.932342	1.07198	1.33364	0.290467	0.18584	0.543745	4.10593e+07	2.55102e+07	2.12838e+07	1.60296e+07	3.18094e+07	1.64581e+07	2.26063e+07	2.39541e+07	3.66241e+07	2.79766e+07	2.98085e+07	1.79099e+07	4.20248e+07	3.59435e+07	3.71761e+07	2.66866e+07	2.09683e+07	1.6757e+07	1.90032e+07	1.61818e+07	2.04243e+07	1.56378e+07	4.63473e+07	2.92898e+07	9.70143e+06	9.91505e+06
n3071	770.51	8.88407	C42H75O10P	PG(36:4)	8	Lipids: Glycerophospholipids	Glycerophosphoglycerols	201646	0.357965	1	1.59331	1.45237	1.30054	0.704077	0.641219	0.343322	1.02673	0.899421	1.24207	1.42093	0.686698	0.610889	0.908339	38297.4	38028.1	28598.4	21831	28093.5	62487.3	72924.1	93369.4	133502	70297.2	147229	60290.3	170767	201646	109301	148805	140734	125335	34359.6	179035	115889	101691	150538	150357	44110.5	34329.9
n2955	771.579	13.7854	C43H82NO8P	PE(38:2)	8	Lipids: Glycerophospholipids	Glycerophosphoethanolamines	229427	4.22629	1	3.60019	8.01997	1.08947	188.896	55.0464	0	0	0	0.485867	0	124.934	68.0158	56.6326	6843.97	4312.23	2441	0	2061.08	0	0	0	1839.8	1865.17	0	0	4657.91	3884.41	4796.27	5259.84	6313.15	5521.08	4872.43	7747.24	0	0	2006.91	2029.54	0	150705
n2181	773.592	0.715669	C43H84NO8P	PC(35:1)	8	Lipids: Glycerophospholipids	Glycerophosphocholines	1409029	0.96492	1	1.14683	0.915836	1.16824	0.384736	0.700951	1.08229	1.00266	1.19696	1.17727	1.03069	0.567677	0.813178	0.909237	488451	1.03874e+06	903416	950784	942831	959829	1.10104e+06	903190	656261	861108	1.3711e+06	1.0451e+06	934609	825522	963096	740270	806051	678962	841909	1.03706e+06	1.08173e+06	1.17708e+06	915567	915860	1.14516e+06	307695
n792	774.54	10.1718	C42H79O10P	PG(36:2)	8	Lipids: Glycerophospholipids	Glycerophosphoglycerols	20512971	0.915732	1	1.35486	0.96703	1.13775	2.28932	1.55406	0.820226	0.829102	0.652946	1.00145	1.13297	2.33607	1.46826	0.862933	1.02478e+07	5.05364e+06	3.61342e+06	2.89674e+06	5.2352e+06	3.85937e+06	5.10923e+06	5.57555e+06	9.52152e+06	5.47004e+06	6.86589e+06	3.42889e+06	1.24584e+07	1.03236e+07	6.94018e+06	8.28726e+06	6.40426e+06	4.37721e+06	4.64233e+06	4.85087e+06	4.93036e+06	3.84783e+06	1.32757e+07	9.86585e+06	1.68441e+06	1.33394e+07
n2251	776.556	11.0484	C42H81O10P	PG(36:1)	8	Lipids: Glycerophospholipids	Glycerophosphoglycerols	896431	0.994474	1	1.49848	1.04863	1.17345	2.65228	1.72664	0.16462	0.0983819	0.166929	0.268519	0.531858	2.43405	1.42223	0.535256	457906	122615	76883.4	60101.1	153567	71363.2	136275	152074	359417	156784	0	73540.7	592606	412619	233771	219610	282229	105286	117689	193693	123345	85488.6	318689	456816	43506	515755
n2448	783.503	12.0221	C42H74NO10P	PS(36:4)	8	Lipids: Glycerophospholipids	Glycerophosphoserines	676937	1.22258	1	0.734827	0.857895	0.954985	0.289775	0.253501	1.07226	0.614974	0.658988	0.657271	0.782535	0.292338	0.184946	0.716239	676937	319531	232355	223603	271436	190410	262009	245059	412839	299705	111680	119762	181597	234647	388438	236186	361950	236545	155226	219744	200288	180290	375014	421399	169560	82656.1
n2359	785.519	12.6464	C42H76NO10P	PS(36:3)	8	Lipids: Glycerophospholipids	Glycerophosphoserines	750149	1.07111	1	1.01984	1.26669	0.474506	0.462713	0.459465	0.561163	0.508858	0.424664	0.481152	0.519759	0.567433	0.446636	0.728298	727787	440572	383684	313413	424409	241466	301145	310652	574118	710463	190269	348846	465249	631434	544465	411490	750149	443321	400260	702768	169620	83433.1	152060	400240	209065	287460
p3502	785.594	11.936	C44H84NO8P	PC(36:2)	8	Lipids: Glycerophospholipids	Glycerophosphocholines	2846355	1.1963	1	1.95519	1.37849	1.36026	0.965442	0.40638	0.666624	0.678712	0.526785	0.690992	0.818407	0.535988	0.211962	0.482109	2.84635e+06	609985	387905	410194	702841	422744	499903	754765	1.70991e+06	756534	931344	590039	2.7024e+06	2.42528e+06	1.45299e+06	1.06793e+06	1.57624e+06	851852	853509	1.36272e+06	803719	548045	1.87693e+06	2.0563e+06	351714	919822
p1842	791.568	10.175	C42H82NO10P	PS(36:0)	8	Lipids: Glycerophospholipids	Glycerophosphoserines	20528590	1.02005	1	1.26674	0.949078	1.21375	3.02729	1.6429	0.813892	0.78726	0.615578	1.00637	1.20154	2.7794	1.45909	0.689927	1.11017e+07	3.85988e+06	2.68213e+06	2.048e+06	4.51725e+06	3.03656e+06	3.65001e+06	4.29031e+06	8.42799e+06	4.32819e+06	5.03311e+06	2.35875e+06	9.00298e+06	8.30293e+06	5.36575e+06	6.98695e+06	5.06641e+06	3.17491e+06	3.80975e+06	3.4865e+06	4.21095e+06	2.83083e+06	1.24827e+07	7.98165e+06	1.29993e+06	1.54264e+07
p3830	791.569	11.9814	C42H82NO10P	PS(36:0)	8	Lipids: Glycerophospholipids	Glycerophosphoserines	2548880	0.914127	1	1.55837	1.02237	1.22291	3.31659	1.72381	0.884758	0.84478	0.617766	0.949484	1.05884	2.83311	1.58164	0.85065	973866	553167	330551	264312	463384	311347	487970	645318	812181	571324	620894	421715	1.54657e+06	1.17653e+06	641581	765766	752626	493376	499436	380198	460134	420924	1.28112e+06	1.13189e+06	164499	2.18854e+06
p4316	796.523	10.4001	C44H77O10P	PG(38:5)	8	Lipids: Glycerophospholipids	Glycerophosphoglycerols	1852111	0.917758	1	1.45686	0.964389	1.21784	2.34761	1.45522	0.874752	0.836948	0.657924	0.887224	1.14689	2.27156	1.29611	0.700707	1.05708e+06	437927	353890	249657	529174	351856	479319	533778	940453	557802	692091	367976	1.13409e+06	1.16143e+06	815700	770385	552488	338878	681515	417980	573951	411274	1.20878e+06	1.0891e+06	203827	1.45474e+06
n3085	811.535	13.5885	C44H78NO10P	PS(38:4)	8	Lipids: Glycerophospholipids	Glycerophosphoserines	141428	1.58141	1	0.662202	0.983967	0.730793	2.19198	0.985234	0.697228	0.614414	0.509011	0.517566	0.447769	0.961802	0.608277	1.10932	116720	34323	34332.1	31762.2	40444.9	21015.1	24801.2	33325	44438.7	39301	15759.9	19716.4	22126	28772.5	21485.5	34377.6	32711.4	25028.4	26387.7	41764.4	15853	14659.5	30225.7	38102.3	20191.9	83406.7
n2884	425.255	2.50841	C19H40NO7P	LysoPE(0:0/14:0)	7	Lipids: Glycerophospholipids	Glycerophosphoethanolamines	368080	1.30477	1	0.493167	0.665074	0.224436	0.486868	0.363141	1.45297	1.13198	0.693395	0.542577	0.414112	0.572152	0.49684	0.62749	289001	296570	238489	250581	291661	196753	163295	206930	238117	242066	99170.9	91094.2	138851	81996.8	105312	160635	184226	118640	111654	121285	36007.1	45680.6	77150.4	41064.1	35118.8	88805.7
n2133	465.285	3.42168	C22H44NO7P	[LysoPC(14:1)] 1-(9Z-tetradecenoyl)-sn-glycero-3-phosphocholine	7	Lipids: Glycerophospholipids	Glycerophosphocholines	1153206	0.928572	1	0.506235	4.28016	0.619561	12.4578	7.95255	1.01084	0.908458	0.646981	1.95729	1.42815	11.5768	8.30712	4.08421	76113.4	92387.1	64129.8	70604.8	60480.1	76152.9	88940.8	64880.6	83385	78334	43908.3	41020.7	47122	36370.5	29867.3	369163	478722	304475	239239	284911	46015.8	67910.6	53130.1	42184.4	33436.9	924299
n3122	646.457	9.64192	C35H67O8P	Glycerol 1-(9Z-octadecenoate) 2-tetradecanoate 3-phosphate	7	Lipids: Glycerophospholipids	Undefined	136140	0.772624	1	1.01974	2.06422	1.65849	1.40795	0.755669	0.168953	0.385349	0.385947	0.526888	0.580903	0.768644	0.378718	0.483311	73789.2	18830.7	15363.2	15568.7	30095.5	39243.7	28302.4	36400.5	59728.3	35189.3	35296.7	15554.5	64195.3	52375	35369	60016.7	83920.4	59122	121388	86052.9	44118.3	23214.8	136140	108492	17849.5	79974.4
n3089	659.453	8.78156	C35H66NO8P	PE(14:1(9Z)/16:1(9Z))	7	Lipids: Glycerophospholipids	Glycerophosphoethanolamines	190445	0.956388	1	2.80565	0.630197	0.767336	0.466325	0.260702	0.758511	0.708977	0.757675	0.378726	0.285442	0.331418	0.138327	0.441561	69551.3	33806.4	20525.1	21616.5	37017.3	28106.5	24809.9	38056.2	57501.2	42365.6	65674.3	33136.2	138075	108099	190445	30009.1	24930.5	17132.4	27264.9	20929.5	21476.9	15553.6	49090.8	45020.9	15295.6	18445.1
n2896	661.468	10.0467	C35H68NO8P	PE(16:0/14:1(9Z))	7	Lipids: Glycerophospholipids	Glycerophosphoethanolamines	280266	1.86975	1	2.38088	1.31779	0.995649	0.951603	0.494758	1.08607	0.697242	0.723671	0.510686	0.933312	0.785691	0.578329	0.81262	280266	107819	89820.1	77889.2	128049	83675.6	49496	79122.6	104958	48488.3	111793	75214.9	217037	250338	216402	79517.4	116533	85030.7	87855.7	113031	51906.7	50877	97358	129902	34105.5	65347.8
n2770	663.484	10.0856	C35H70NO8P	[PE(15:0/15:0)] 1,2-dipentadecanoyl-sn-glycero-3-phosphoethanolamine	7	Lipids: Glycerophospholipids	Glycerophosphoethanolamines	403797	1.10324	1	0.501469	0.889744	0.181284	1.53905	0.555285	0.474871	0.367276	0.36414	0.288921	0.196813	1.17281	0.619328	0.44965	214078	112480	99465.2	128063	196124	89527.7	49315.5	104078	115349	321734	53126	52072.2	45585.3	96009.8	94207.5	43710.3	196559	61763.3	84456.2	218540	16899.6	11737	16758.2	30541.5	47337.4	185480
n3044	663.484	10.6009	C35H70NO8P	[PE(16:0/14:0)] 1-hexadecanoyl-2-tetradecanoyl-sn-glycero-3-phosphoethanolamine	7	Lipids: Glycerophospholipids	Glycerophosphoethanolamines	199116	0.739638	1	0.51305	0.870386	0.205989	0.973099	0.561829	0.471718	0.369116	0.332329	0.261914	0.191661	0.662093	0.377484	0.477884	136092	53665.9	38952.5	45734.9	43968.3	53911	37045.2	65995.9	74432.4	199116	34098.8	34030	31927	57525.8	63286.3	29944.2	116776	40127.4	53582.7	134271	5357.8	11737	16441.2	18244.7	36897.4	120722
n3016	672.473	10.0212	C37H69O8P	[PA(16:0/18:2(9Z,12Z))] 1-hexadecanoyl-2-(9Z,12Z-octadecadienoyl)-sn-glycero-3-phosphate	7	Lipids: Glycerophospholipids	Glycerophosphates	218910	0.740611	1	0.921531	1.98207	2.30477	0.98494	0.672436	0.3244	0.386879	0.332787	0.611876	0.448586	0.460527	0.22357	0.499708	83379.5	21596	22742.6	14478	28518.9	72731.2	23928.5	36191.9	60006.9	37646.9	39272.1	12895	67476.5	55069.4	37704.7	80887.1	67544	77472.1	120615	110360	67438.8	36317.8	218910	181278	27317.1	59144.2
n2147	687.484	10.4182	C37H70NO8P	PE(14:1(9Z)/18:1(9Z))	7	Lipids: Glycerophospholipids	Glycerophosphoethanolamines	1310818	1.41866	1	2.18559	0.912898	0.849878	0.523048	0.335325	1.00873	0.420459	0.714036	0.399609	0.381509	0.370039	0.192494	0.50876	1.0741e+06	449000	298149	271809	437348	247963	271155	323883	585743	354911	453816	275028	1.31082e+06	1.01314e+06	845535	299425	243712	212970	623487	248700	199536	181007	468102	539535	127708	160445
p1642	689.501	10.5936	C37H72NO8P	PE(14:1(9Z)/18:0)	7	Lipids: Glycerophospholipids	Glycerophosphoethanolamines	34103071	1.67724	1	0.812277	0.83213	0.403715	0.722986	0.342781	0.900277	0.628618	0.449851	0.367298	0.430901	0.569455	0.298958	0.409788	3.41031e+07	7.28955e+06	6.03304e+06	5.38389e+06	1.11147e+07	3.86457e+06	4.98811e+06	7.12257e+06	1.32433e+07	8.89415e+06	2.88357e+06	3.01965e+06	7.91796e+06	8.89693e+06	8.23992e+06	5.38318e+06	7.96248e+06	4.42321e+06	5.62177e+06	8.32403e+06	2.35155e+06	1.60976e+06	4.42944e+06	5.14974e+06	1.84615e+06	5.55319e+06
p2276	689.501	11.468	C37H72NO8P	PE(16:1(9Z)/16:0)	7	Lipids: Glycerophospholipids	Glycerophosphoethanolamines	11721250	1.96828	1	0.979985	0.859868	0.477741	0.718669	0.362307	0.985832	0.660352	0.53748	0.408143	0.478179	0.562996	0.249531	0.503476	1.17212e+07	2.67497e+06	2.40437e+06	2.01066e+06	4.12245e+06	1.42084e+06	1.65983e+06	1.38907e+06	4.16163e+06	3.02025e+06	1.12891e+06	1.32393e+06	2.88265e+06	3.84451e+06	2.23841e+06	2.06178e+06	2.8656e+06	1.57499e+06	2.02806e+06	1.48843e+06	775622	595834	1.55481e+06	1.83561e+06	804589	1.56731e+06
p4861	701.5	10.5305	C38H72NO8P	PE(18:2(9Z,12Z)/15:0)	7	Lipids: Glycerophospholipids	Glycerophosphoethanolamines	875742	1.48604	1	1.85963	3.17301	2.04733	4.76659	2.68207	1.18984	0.932804	0.77867	1.23657	1.76699	3.62422	2.07258	1.08671	293479	81203.5	45666.4	41119.7	95245.9	54014.9	54738.2	58505.8	125159	82211.3	100278	63538.8	211841	181220	139793	262977	292516	181132	203196	248880	137610	99854.6	270300	221339	37886.7	328954
n2058	703.516	12.2997	C38H74NO8P	PE(18:1(9Z)/15:0)	7	Lipids: Glycerophospholipids	Glycerophosphoethanolamines	1464095	0.718076	1	1.45277	5.12672	1.85156	16.4503	4.56115	0.80038	0.702062	0.55573	1.65098	1.8061	11.5991	6.35574	3.87466	84437.6	37507	27518.4	29752.9	43380.4	47811.4	44836.6	55319.8	85689.5	76332.6	48742.7	64063.8	117508	119003	101027	253327	430892	255437	201448	448129	104097	94159.6	133098	186567	56042.1	1.2317e+06
p2336	703.516	11.3485	C38H74NO8P	PE(15:0/18:1(9Z))	7	Lipids: Glycerophospholipids	Glycerophosphoethanolamines	10540729	1.19296	1	1.48765	4.54549	1.77318	18.519	6.80491	0.962833	0.977135	0.739705	1.60139	1.71762	11.5303	5.69209	2.63643	877835	295256	184554	168378	339620	167751	290832	315729	438797	350774	242346	259302	822983	594330	407554	1.04111e+06	1.92779e+06	1.11487e+06	959655	2.0652e+06	512825	446790	688633	869477	255318	7.79943e+06
n2600	718.478	8.91559	C38H71O10P	PG(16:1(9Z)/16:1(9Z))	7	Lipids: Glycerophospholipids	Glycerophosphoglycerols	748037	1.27961	1	2.05498	0.738686	0.697415	0.634449	0.417816	1.17833	0.494825	0.932251	0.464485	0.470261	0.461462	0.222726	0.578117	300311	344303	303439	287386	384139	237461	225373	202618	324163	276062	463946	268597	748037	573569	546788	182289	101401	127386	427438	96425.4	148533	122645	302739	218671	90114	147006
n2052	718.479	7.71397	C38H71O10P	PG(16:1(9Z)/16:1(9Z))	7	Lipids: Glycerophospholipids	Glycerophosphoglycerols	1702172	1.3223	1	1.58679	0.765681	0.576015	0.657856	0.405005	1.25308	0.940098	0.981841	0.407089	0.412358	0.469299	0.295914	0.537917	1.11547e+06	1.11368e+06	1.02053e+06	982397	1.39273e+06	793640	672497	770969	1.0712e+06	945509	1.24858e+06	767231	1.68102e+06	1.54059e+06	1.51248e+06	550407	316969	392632	1.70217e+06	294890	433291	329311	845398	555452	286810	582814
n1220	720.494	9.32985	C38H73O10P	PG(16:0/16:1(9Z))	7	Lipids: Glycerophospholipids	Glycerophosphoglycerols	8267079	1.09823	1	1.3072	0.632059	0.721596	0.472415	0.243117	0.943855	0.966542	0.874648	0.61397	0.71749	0.314466	0.24831	0.530041	5.10088e+06	4.57666e+06	3.72574e+06	2.60947e+06	4.56524e+06	2.73101e+06	3.51503e+06	3.96826e+06	5.18362e+06	3.3395e+06	3.57272e+06	2.28592e+06	8.26708e+06	5.14631e+06	5.22159e+06	2.80397e+06	2.17523e+06	2.13567e+06	2.54546e+06	2.18284e+06	2.02804e+06	1.59904e+06	4.8027e+06	4.16155e+06	929523	1.77777e+06
n967	722.51	9.18079	C38H75O10P	PG(16:0/16:0)	7	Lipids: Glycerophospholipids	Glycerophosphoglycerols	10434854	1.34344	1	0.38672	0.820726	0.245907	1.06247	0.503118	0.479024	0.305471	0.233176	0.237999	0.289801	0.533378	0.327496	0.229769	1.04349e+07	2.96687e+06	2.36091e+06	1.52831e+06	5.23488e+06	1.20423e+06	2.12827e+06	3.30157e+06	6.74439e+06	3.38876e+06	469938	465340	2.38845e+06	2.15754e+06	1.00295e+06	2.61072e+06	4.07046e+06	1.91807e+06	1.50704e+06	3.655e+06	643395	330145	1.16203e+06	1.78015e+06	207448	4.30818e+06
p1936	731.547	10.2869	C40H78NO8P	[PC(14:0/18:1)] 1-tetradecanoyl-2-(11Z-octadecenoyl)-sn-glycero-3-phosphocholine	7	Lipids: Glycerophospholipids	Glycerophosphocholines	11541491	0.985755	1	1.74274	1.47028	1.05723	0.905462	0.435124	0.858324	0.795386	0.634533	0.664448	0.854028	0.460143	0.218528	0.439393	9.10753e+06	3.39563e+06	2.34489e+06	1.77742e+06	3.99105e+06	2.28128e+06	2.97108e+06	3.89595e+06	7.58916e+06	4.17699e+06	4.59889e+06	2.4211e+06	1.15415e+07	1.09994e+07	6.88756e+06	6.40085e+06	7.80081e+06	5.2551e+06	4.62661e+06	6.66677e+06	3.55037e+06	2.51748e+06	7.31568e+06	7.70127e+06	1.02653e+06	4.56373e+06
p3248	731.547	11.14	C40H78NO8P	PE(15:0/20:1(11Z))	7	Lipids: Glycerophospholipids	Glycerophosphoethanolamines	4144264	1.26029	1	2.17059	3.36077	2.63806	1.72153	0.870478	1.77745	1.73527	1.0897	1.2665	1.68358	0.898723	0.416365	0.970026	0	1.12796e+06	844928	648673	1.42132e+06	738881	1.03446e+06	0	0	1.43456e+06	1.73451e+06	1.08426e+06	0	4.14426e+06	0	2.14554e+06	2.81123e+06	1.80939e+06	1.56603e+06	2.44881e+06	1.27197e+06	1.08879e+06	2.61141e+06	3.10557e+06	384864	1.38065e+06
p4971	735.506	8.56014	C38H74NO10P	PS(14:0/18:0)	7	Lipids: Glycerophospholipids	Glycerophosphoserines	598968	1.31037	1	1.92982	0.778544	0.700761	0.774359	0.499151	1.24232	0.880745	0.896461	0.386153	0.407122	0.54091	0.341141	0.499824	402731	313199	296247	182173	408821	209167	228712	215411	301922	268234	455912	283440	550583	472128	598968	167936	90656.4	108140	479536	106237	134032	109613	309485	200842	103370	236477
p4060	735.506	7.69069	C38H74NO10P	[PS(16:0/16:0)] 1,2-dihexadecanoyl-sn-glycero-3-phosphoserine	7	Lipids: Glycerophospholipids	Glycerophosphoserines	1911983	1.24322	1	1.29733	0.742511	0.453514	0.754885	0.432727	1.14663	0.8074	0.802278	0.330593	0.351175	0.468246	0.273386	0.423335	1.28584e+06	1.02213e+06	1.04831e+06	883018	1.37987e+06	714707	725718	761246	1.27443e+06	1.04376e+06	1.14824e+06	650450	1.13623e+06	1.36251e+06	1.5663e+06	522321	269707	342558	1.91198e+06	309473	375880	242361	790652	413962	226960	804165
n2854	744.494	9.46346	C40H73O10P	PG(16:0/18:3(6Z,9Z,12Z))	7	Lipids: Glycerophospholipids	Glycerophosphoglycerols	339604	0.805012	1	1.58935	0.826696	0.98748	1.52813	1.0074	0.714846	0.929367	0.756702	0.737478	0.702604	1.2875	0.753357	0.790461	102321	107330	89216	68906	100137	126729	114358	128783	106270	105108	165805	82905.1	248763	240589	185743	151133	71597.7	59108	87298.4	111377	99308.5	69670.5	225292	142543	37155.2	179734
n77	746.509	8.89047	C40H75O10P	PG(16:0/18:2(9Z,12Z))	7	Lipids: Glycerophospholipids	Glycerophosphoglycerols	68072585	0.99259	1	1.35814	0.80959	1.00709	0.340306	0.238604	1.12994	1.10339	0.966861	1.1653	1.26245	0.247358	0.170488	0.650826	4.15527e+07	3.46877e+07	2.73101e+07	2.20372e+07	3.71162e+07	2.29502e+07	2.93585e+07	3.18571e+07	4.54599e+07	3.42929e+07	3.81652e+07	2.38002e+07	6.80726e+07	4.82087e+07	4.43782e+07	3.2637e+07	2.89474e+07	2.43829e+07	2.38093e+07	2.29303e+07	2.62622e+07	2.2549e+07	6.10872e+07	4.25575e+07	1.26256e+07	1.06372e+07
p1166	757.563	11.4232	C42H80NO8P	[PC(16:0/18:2)] 1-hexadecanoyl-2-(9Z,12Z-octadecadienoyl)-sn-glycero-3-phosphocholine	7	Lipids: Glycerophospholipids	Glycerophosphocholines	10888218	1.06077	1	2.39079	1.86061	1.80761	0.60942	0.426051	0.763493	0.934006	0.777889	0.954086	1.16519	0.273071	0.13416	0.624065	7.34317e+06	2.16997e+06	1.91138e+06	1.58203e+06	2.92867e+06	1.82657e+06	2.28567e+06	2.70687e+06	5.22778e+06	2.97549e+06	5.3274e+06	2.99531e+06	1.08882e+07	9.69685e+06	7.00756e+06	6.20599e+06	6.73637e+06	5.12496e+06	4.01844e+06	5.86507e+06	4.9526e+06	3.72988e+06	7.87586e+06	8.98429e+06	1.61192e+06	2.63679e+06
p3594	757.563	12.6525	C42H80NO8P	PE(15:0/22:2(13Z,16Z))	7	Lipids: Glycerophospholipids	Glycerophosphoethanolamines	2336570	1.10197	1	2.56238	1.88606	1.94241	1.35443	0.613527	0.968897	0.966782	0.804503	0.98362	1.19987	1.04025	0.509247	0.551679	1.51825e+06	558943	348478	305243	559365	344150	500885	531251	983293	626245	1.12776e+06	672464	2.33657e+06	1.93964e+06	1.57438e+06	1.09921e+06	1.50011e+06	929625	853568	1.24893e+06	998326	827962	1.63976e+06	1.9922e+06	341447	1.00186e+06
p1164	759.578	11.4744	C42H82NO8P	[PC(16:0/18:1)] 1-hexadecanoyl-2-(11Z-octadecenoyl)-sn-glycero-3-phosphocholine	7	Lipids: Glycerophospholipids	Glycerophosphocholines	40191557	1.08969	1	1.85291	1.9405	1.3914	1.1177	0.444625	0.571392	0.660505	0.528324	0.752492	0.947587	0.541909	0.207806	0.4991	3.93239e+07	8.62822e+06	5.67093e+06	4.63671e+06	1.13634e+07	6.02364e+06	8.34308e+06	1.11801e+07	2.69507e+07	1.13952e+07	1.33964e+07	8.67917e+06	4.01916e+07	3.34478e+07	2.26726e+07	2.52725e+07	3.30312e+07	1.91418e+07	1.65405e+07	2.99982e+07	1.4031e+07	1.00038e+07	2.99516e+07	3.00499e+07	4.86382e+06	2.07931e+07
p1626	763.537	9.41905	C40H78NO10P	PS(16:0/18:0)	7	Lipids: Glycerophospholipids	Glycerophosphoserines	30871207	1.27472	1	2.04247	1.14226	1.43331	0.555688	0.395294	1.062	1.1146	1.02825	1.31137	1.70343	0.373941	0.177322	0.612457	2.26315e+07	1.17535e+07	9.24253e+06	9.71942e+06	1.64189e+07	1.02084e+07	1.19548e+07	1.34525e+07	1.91147e+07	0	1.85712e+07	1.28609e+07	3.08712e+07	2.35032e+07	2.59788e+07	1.60122e+07	1.34346e+07	1.03674e+07	1.24389e+07	1.02632e+07	1.11825e+07	1.0842e+07	2.85769e+07	2.10542e+07	6.79002e+06	6.02004e+06
p5345	768.492	11.3395	C42H73O10P	PG(18:2(9Z,12Z)/18:3(6Z,9Z,12Z))	7	Lipids: Glycerophospholipids	Glycerophosphoglycerols	494796	0.918135	1	1.69876	0.872114	1.08658	2.38408	0.971014	0.84383	1.10631	0.966871	1.03375	1.07663	1.90595	0.830688	0.577761	172350	104963	76095.4	95686.9	101213	92953.1	113291	110919	145071	137142	187907	133616	230794	232312	233570	116795	121006	90749	103747	90428	146457	94334.8	198403	152278	59798.3	364045
p2857	771.578	11.4683	C43H82NO8P	PC(15:0/20:2(11Z,14Z))	7	Lipids: Glycerophospholipids	Glycerophosphocholines	7716299	1.17565	1	3.01483	10.8708	5.71696	94.3502	31.5076	0.927425	0.89252	0.889176	4.97208	5.79462	59.6934	23.841	7.70317	159719	42883.9	25214.7	25551.4	44134.5	27873.3	45932.4	39091.7	86895.1	53262.2	121790	59761.2	208686	245236	127444	542328	802697	452921	361216	591732	292634	277104	408773	422572	45621	6.24685e+06
p4251	773.595	13.2295	C43H84NO8P	PC(20:1(11Z)/15:0)	7	Lipids: Glycerophospholipids	Glycerophosphocholines	1980810	2.93861	1	6.46573	38.4364	18.7532	370.468	123.807	0	0	0	14.1817	15.8219	254.722	80.7555	35.5937	53195.3	0	0	0	0	0	0	0	18102.2	0	0	0	44808.3	40457.8	31777.7	143336	176772	118782	87270.2	169622	53152.7	67001.7	108372	110948	0	1.28999e+06
n2690	785.519	13.3521	C42H76NO10P	PS(16:0/20:3(8Z,11Z,14Z))	7	Lipids: Glycerophospholipids	Glycerophosphoserines	513849	1.48198	1	0.807815	1.50387	0.656794	1.14429	0.586926	0.582181	0.523877	0.471006	0.523052	0.549332	0.842609	0.50882	0.865349	513849	190401	183145	132869	290687	109515	124584	141910	258540	250048	81385.8	163037	218971	0	251196	169439	359435	193335	172413	435694	70132	83433.1	108975	194072	124385	236931
p2742	791.568	10.9512	C42H82NO10P	[PS(18:0/18:0)] 1,2-dioctadecanoyl-sn-glycero-3-phosphoserine	7	Lipids: Glycerophospholipids	Glycerophosphoserines	8804703	1.08267	1	1.53482	0.714697	1.27261	3.19912	1.12458	0.665125	0.836855	0.63738	0.916568	1.18	3.00914	1.63866	0.514579	5.21737e+06	1.77594e+06	1.25514e+06	929766	2.11129e+06	1.42593e+06	1.64122e+06	1.89969e+06	3.4863e+06	1.97434e+06	2.60222e+06	1.40568e+06	5.12604e+06	4.15316e+06	2.71718e+06	1.77964e+06	1.7733e+06	1.6285e+06	909740	1.36131e+06	1.80657e+06	1.50317e+06	5.07668e+06	4.25806e+06	625587	8.01894e+06
p5178	799.61	12.6884	C45H86NO8P	PC(15:0/22:2(13Z,16Z))	7	Lipids: Glycerophospholipids	Glycerophosphocholines	622306	0	0	0	27.5939	19.0669	326.356	100.834	0	0	0	9.23198	12.8161	210.601	81.0258	30.478	0	0	0	0	0	0	0	0	0	0	0	0	0	0	0	27374	32200.5	31887.3	19399.2	27108.3	15593.1	20637.3	23797.7	35306.3	0	383067
n1274	495.296	2.91129	C23H46NO8P	PC(15:0)	6	Lipids: Glycerophospholipids	Glycerophosphocholines	273904	1.36324	1	0.267707	0.2828	0.0922107	0.0481781	0.0302021	1.0579	0.889157	0.424325	0.228244	0.129515	0.036408	0.0253211	0.346915	234673	247000	232777	273904	255480	195739	154937	196970	172854	191910	45413.9	49493.7	48723.4	34150.9	66476.2	69762.6	64864.2	41706.5	37530.1	44165.3	10465.6	13713.8	17835.1	15386.5	26732.8	8343.68
p260	630.427	1.93482	C34H63O8P	PA(31:2)	6	Lipids: Glycerophospholipids	Glycerophosphates	753173	0.851592	1	0.155906	0.632452	0.223757	0	0	0.694509	0.940625	0.330212	0.943413	0.278091	0	0	0.233122	523011	535379	473793	433998	513018	534490	570406	588615	464565	753173	125937	199893	41479.5	26721.9	59848.7	595544	424176	322042	125017	374447	145813	94290.7	96981.2	99670.5	214657	0
n823	661.467	1.28126	C35H68NO8P	PE(30:1)	6	Lipids: Glycerophospholipids	Glycerophosphoethanolamines	177432	0.72451	1	0.184853	0.953571	0.543693	0	0	0.622023	1.27756	0.617775	1.29475	0.565807	0	0	0.501024	61311.3	69507.9	76373.5	99940.9	36951.2	117141	91003.5	104311	90951.9	71513.4	32128.7	33734.2	15871.4	0	6056.58	127989	96237	97040.7	42918.5	88685.6	35918.2	54339.2	21775.9	70618.2	75559.5	0
n712	689.499	1.47497	C37H72NO8P	PE(32:1)	6	Lipids: Glycerophospholipids	Glycerophosphoethanolamines	239707	0.716776	1	0.380626	0.927268	0.757696	0.0180904	0.0173019	0.648476	0.9777	0.57276	1.22655	0.560199	0.0175321	0	0.602671	97977.6	45418	64687.6	75271.9	43038.9	67315.2	92609.5	83556	144881	67002.4	32258.5	41807.1	44726.8	34210.3	20320.9	99651	126520	51704.2	39464.7	104905	42766.1	74969.4	28737.6	141857	56696.9	0
n497	705.496	0.704353	C37H72NO9P	PS(P-31:0)	6	Lipids: Glycerophospholipids	Glycerophosphoserines	1614335	1.12115	1	1.38542	0.934068	1.17463	0.327113	0.517454	1.26457	1.32671	1.25532	1.04356	1.17557	0.25152	0.652688	0.93589	298273	999083	799082	977716	823669	668612	1.28565e+06	533463	472274	516628	857004	1.61433e+06	518081	946034	881133	622663	670623	873894	476051	604176	838427	1.09363e+06	466648	458253	1.22678e+06	201680
n370	705.604	0.711411	C40H84NO6P	PC(O-32:4)	6	Lipids: Glycerophospholipids	Glycerophosphocholines	2788951	1.10883	1	1.19565	1.0118	1.23295	0.50409	0.670867	1.29631	1.31298	1.29959	1.17139	1.10234	0.504883	0.756712	0.988812	726023	2.40325e+06	2.09332e+06	1.77704e+06	2.05711e+06	1.78241e+06	1.55665e+06	1.77057e+06	1.39281e+06	1.66539e+06	2.51512e+06	2.18779e+06	1.72594e+06	1.55202e+06	1.78499e+06	1.5588e+06	1.82751e+06	2.09263e+06	1.35069e+06	1.43457e+06	2.16392e+06	2.07188e+06	1.53368e+06	1.51211e+06	2.78895e+06	669081
p2061	712.416	0.906332	C34H65O13P	PI(25:0)	6	Lipids: Glycerophospholipids	Glycerophosphoinositols	2092630	1.30515	1	1.19981	1.10894	1.36668	1.33864	1.07292	1.11535	0.977382	1.14547	0.794181	0.833837	0.840279	0.852781	0.78347	749625	741847	677842	1.16345e+06	645653	817526	595085	614493	547614	473524	957093	1.02415e+06	546902	627812	501347	786970	496885	728109	734145	634209	741620	915731	756518	794174	957925	516390
p5604	739.515	7.96554	C41H74NO8P	PC(33:4)	6	Lipids: Glycerophospholipids	Glycerophosphocholines	190097	0.487075	1	1.06091	1.19999	0.830898	0.979178	0.843279	0.769075	0.943245	0.414026	1.14319	0.767349	1.12707	0.75807	0.734474	0	64417.3	39768.5	40354	66466.6	22218.1	92526	93363.2	148821	76283.2	35153	38894	190097	107515	87941.5	40649.4	136348	76888	115873	150093	24452.5	75922.1	111653	147927	0	40749.8
n2598	757.487	11.5606	C40H72NO10P	PS(34:3)	6	Lipids: Glycerophospholipids	Glycerophosphoserines	242881	1.50433	1	1.1008	0.582862	0.502855	0.51815	0.374675	1.05372	0.598448	0.64746	0.437747	0.486444	0.469745	0.306263	0.632869	242881	109758	110214	82361.3	135040	55712.5	57675.3	64436.5	164589	109784	48387.2	63755.4	115040	138049	132550	40501.4	52168	67842.2	44075.2	58982.1	40986.8	27363.4	53988.2	65734.9	39316.7	45084.2
p543	761.594	0.70929	C42H84NO8P	PC(34:0)	6	Lipids: Glycerophospholipids	Glycerophosphocholines	9050559	1.0823	1	1.20347	0.888146	1.15651	0.465722	0.647997	1.26647	1.17406	1.29543	1.02501	1.02026	0.53458	0.921573	0.806735	2.68675e+06	4.79465e+06	4.37078e+06	5.50097e+06	4.94779e+06	4.25296e+06	4.87867e+06	3.93621e+06	3.02297e+06	4.51429e+06	5.24533e+06	6.56754e+06	2.71808e+06	4.34256e+06	5.92419e+06	3.48027e+06	3.56505e+06	4.26642e+06	2.89733e+06	4.09124e+06	5.27618e+06	5.3651e+06	3.34778e+06	2.67014e+06	7.1707e+06	2.05031e+06
p4028	765.529	12.3933	C43H76NO8P	PC(35:5)	6	Lipids: Glycerophospholipids	Glycerophosphocholines	768578	1.82763	1	0.893137	0.541609	0.452316	3.62484	1.26126	0.298233	0.653437	0.577399	0.221981	0.319724	2.48227	1.29273	1.15974	642217	0	119734	135174	208413	107333	112051	163620	221897	0	0	132255	208563	0	199442	0	0	0	134431	193190	0	63598.9	130338	0	79669.9	466624
p1130	768.492	8.88649	C42H73O10P	PG(36:5)	6	Lipids: Glycerophospholipids	Glycerophosphoglycerols	5027094	1.03356	1	1.18899	0.810963	0.895398	0.420931	0.296876	1.14421	1.10118	0.968458	1.05722	1.22728	0.30354	0.205788	0.564697	4.9046e+06	3.06772e+06	2.70547e+06	1.84707e+06	3.68404e+06	2.15182e+06	2.7355e+06	3.11588e+06	4.06272e+06	3.61674e+06	3.52858e+06	2.39701e+06	4.12499e+06	4.31989e+06	4.2761e+06	3.18104e+06	2.75961e+06	2.20347e+06	2.30873e+06	2.2652e+06	2.64592e+06	2.21537e+06	4.49817e+06	3.31494e+06	1.36782e+06	1.31038e+06
p710	769.527	0.788402	C42H76NO9P	PS(O-36:4)	6	Lipids: Glycerophospholipids	Glycerophosphoserines	2584939	1.06135	1	1.25376	0.797863	1.06973	0.306867	0.608197	1.18981	1.27455	1.3793	0.870347	0.96894	0.42223	0.792052	0.782712	523347	1.47701e+06	1.55353e+06	1.6847e+06	1.09366e+06	1.53657e+06	1.21865e+06	1.3209e+06	842044	1.04804e+06	1.77486e+06	2.05129e+06	758112	1.23766e+06	1.65828e+06	986026	878185	1.08959e+06	713135	1.09328e+06	1.44776e+06	1.39851e+06	802797	1.0227e+06	1.71046e+06	404031
p363	770.507	9.68653	C42H75O10P	PG(36:4)	6	Lipids: Glycerophospholipids	Glycerophosphoglycerols	7727187	0.930087	1	0.994785	1.2437	1.21034	0.682991	0.562427	0.776533	0.868335	0.765876	1.15744	1.44248	0.474341	0.361589	0.511457	6.56688e+06	2.87221e+06	2.25861e+06	1.25058e+06	3.52886e+06	1.89498e+06	3.20665e+06	3.65509e+06	5.48323e+06	3.47576e+06	2.7618e+06	1.82752e+06	4.38613e+06	5.03281e+06	3.61505e+06	5.50261e+06	5.1188e+06	3.62097e+06	3.23759e+06	4.55298e+06	3.81975e+06	2.75325e+06	6.97735e+06	6.35907e+06	1.53261e+06	2.6989e+06
p1425	777.568	0.713862	C45H80NO7P	PE(P-40:5)	6	Lipids: Glycerophospholipids	Glycerophosphoethanolamines	1165576	0.633012	1	0	2.49032	0.512754	11.9006	10.5343	0.390353	0	1.12889	4.01467	3.16417	14.285	12.7261	2.58505	162387	0	0	0	0	256530	0	0	0	0	0	0	0	0	0	0	0	243860	394981	0	0	0	131537	0	0	597557
p3071	781.561	11.954	C44H80NO8P	PC(36:4)	6	Lipids: Glycerophospholipids	Glycerophosphocholines	1830905	0.96796	1	1.96734	1.69455	1.48255	0.0706559	0.117177	0.619277	0.660646	0.45194	0.577215	0.652758	0.134832	0.0992689	0.0811722	1.06655e+06	387343	277510	235554	441232	214937	393456	275275	991637	612595	469636	361397	1.53002e+06	1.79523e+06	738253	1.0738e+06	1.83091e+06	810291	500866	0	554164	357375	1.17353e+06	1.43874e+06	164637	0
n1987	819.6	12.1548	C44H86NO10P	PS(38:0)	6	Lipids: Glycerophospholipids	Glycerophosphoserines	664473	1.39453	1	5.34602	20.5825	11.2294	148.162	50.9314	0.8192	0.903254	0.462911	7.68405	8.53401	87.3084	43.3783	19.9572	18399.2	4274.76	0	0	0	0	3271.38	3314.44	9673.45	0	9806.31	8040.97	27220.4	27366.2	14488.6	61610.4	105208	62638.7	34969.4	70229.2	31623.5	34395.1	42580.3	61791.5	12191.7	529057
p2862	819.6	11.4629	C44H86NO10P	PS(38:0)	6	Lipids: Glycerophospholipids	Glycerophosphoserines	1763729	0	0	0	25.4251	18.3663	771.274	371.42	0	0	0	9.24848	5.66298	1042.06	475.98	104.251	0	0	0	0	0	0	0	0	0	0	0	0	0	0	0	33023	46296.5	23015.9	24790.3	0	0	19791	37719.7	34320.9	0	685249
n363	821.521	0.703255	C45H76NO10P	PS(39:6)	6	Lipids: Glycerophospholipids	Glycerophosphoserines	2960260	0.994533	1	1.18193	0.840919	1.10201	0.408723	0.659052	1.17394	1.22357	1.24936	1.11569	0.99951	0.467076	0.691324	0.92558	848251	2.40681e+06	1.89209e+06	2.25113e+06	1.78833e+06	2.04618e+06	1.79481e+06	2.05164e+06	1.55779e+06	1.78669e+06	2.56666e+06	2.53779e+06	1.50451e+06	1.70406e+06	2.60461e+06	1.26395e+06	1.60308e+06	1.88223e+06	1.28747e+06	1.73093e+06	2.22896e+06	2.84739e+06	1.59081e+06	1.24852e+06	2.26374e+06	695745
p810	825.588	0.705396	C46H84NO9P	PS(O-40:4)	6	Lipids: Glycerophospholipids	Glycerophosphoserines	1788356	1.03896	1	1.2013	0.860761	1.10767	0.499266	0.74587	1.16638	1.17305	1.27253	0.996262	1.07992	0.57172	0.883522	0.847751	693314	1.1322e+06	1.15222e+06	1.20106e+06	1.06201e+06	1.08888e+06	942841	1.14533e+06	814191	1.05302e+06	1.17817e+06	1.44338e+06	763464	1.11102e+06	1.56365e+06	822649	949179	1.00274e+06	682478	884860	1.41093e+06	1.27498e+06	856293	882806	1.16236e+06	461900
n1215	382.212	3.15264	C17H35O7P	[PA(14:0/0:0)] 1-tetradecanoyl-2-sn-glycero-3-phosphate	5	Lipids: Glycerophospholipids	Glycerophosphates	135391	0.624661	1	0.898966	0.979598	0.783346	0.132926	0.176921	0.918539	1.03988	0.772628	1.00267	0.600338	0.113658	0.133361	0.658756	50293.2	72379.2	65367.1	35576.2	68826.2	61124.5	94856.8	115134	99745.8	97300.3	53678.5	102089	90471.1	86527.3	88095.3	91154.6	135391	98529	48308.3	85226.4	55112.5	88491.4	39039	89974.2	94115.1	14454
p2292	392.234	4.93499	C19H37O6P	[CPA(16:0)] 1-hexadecanoyl-sn-glycero-2,3-cyclic-phosphate	5	Lipids: Glycerophospholipids	Other Glycerophospholipids	147826	1.78989	1	1.02874	1.05755	1.1357	1.28412	1.28527	0.83328	0.893184	0.784576	1.04204	1.11892	1.55688	1.61826	1.45873	68622.9	73023	51474.4	130345	105980	40120.2	42842.6	44828.2	53269.3	58868.2	37024.9	49428.4	77095.2	45196.3	38078.7	36731.4	78836.3	59692.9	34825.8	43650.5	37458.6	86515.7	30775.6	86391.9	31343.8	29734.8
p2525	481.355	3.76377	C24H52NO6P	[LysoPC(16:2)] 1-hexadecyl-sn-glycero-3-phosphocholine	5	Lipids: Glycerophospholipids	Glycerophosphocholines	131511	0.458578	1	1.06017	1.13632	0.968443	1.37711	1.29339	0.479054	1.03374	0.838973	1.21293	0.955067	1.31567	1.30149	1.09932	0	38731.9	24958	25494	27745	24843.4	51674.8	62370.8	66932.8	49159.7	22472.4	54515.4	105382	45833.6	42119.9	27524.5	74577.3	53582.3	52821.5	81234.3	18931.4	54212.9	53845.1	90354.2	29591.3	33480
n1221	661.468	9.2921	C35H68NO8P	PE(14:1(9Z)/16:0)	5	Lipids: Glycerophospholipids	Glycerophosphoethanolamines	447760	1.15291	1	1.36819	0.864047	0.636053	0.717373	0.459023	0.977569	0.867635	0.690856	0.502028	0.552156	0.552758	0.380445	0.498366	447760	176957	138036	118373	213519	116324	138685	199963	317170	177322	148818	100904	381025	362512	305785	153261	178959	128156	168777	191228	95364.2	72179.5	178753	210057	47556.1	121426
p3724	675.484	10.0079	C36H70NO8P	PE(16:1(9Z)/15:0)	5	Lipids: Glycerophospholipids	Glycerophosphoethanolamines	536032	0.769085	1	1.22874	1.74928	1.12149	3.21996	1.85639	0.961015	1.00399	0.539202	1.35868	1.12701	2.80502	1.75047	0.815483	120046	75257.3	60220.9	48200.4	101902	42468.1	91242.7	106399	200639	86665.8	53419.2	49347.7	262257	180822	102208	129769	259876	138611	186050	208290	69026.4	78659.5	166084	253492	24227.7	331051
n131	687.484	11.0969	C37H70NO8P	PE(18:1(9Z)/14:1(9Z))	5	Lipids: Glycerophospholipids	Glycerophosphoethanolamines	441494	1.44634	1	0.940836	0.89596	0.923417	0.610347	0.348426	1.0986	0.384261	0.72385	0.414653	0.447878	0.37431	0.178991	0.28297	441494	187430	148661	145275	211984	120476	109805	151322	248549	154479	79174.6	45337.9	206588	302233	104875	90325.2	83408	71587.3	316152	141525	106763	72353.9	243624	244486	57314.9	97169.4
p3245	687.484	9.88065	C37H70NO8P	[PE(16:1/16:1)] 1,2-di-(9Z-hexadecenoyl)-sn-glycero-3-phosphoethanolamine	5	Lipids: Glycerophospholipids	Glycerophosphoethanolamines	3667577	1.70072	1	1.50272	1.04569	0.717867	0.635144	0.308082	1.09603	0.761488	0.716017	0.406681	0.47798	0.350199	0.170681	0.373052	3.66758e+06	865684	750001	626275	1.26796e+06	511886	553198	793920	1.49202e+06	869252	781144	428384	1.88784e+06	1.80647e+06	1.43806e+06	692480	699669	460539	1.92859e+06	631836	417129	281395	1.13818e+06	969935	222952	520909
p339	733.563	10.9935	C40H80NO8P	[PC(14:0/18:0)] 1-tetradecanoyl-2-octadecanoyl-sn-glycero-3-phosphocholine	5	Lipids: Glycerophospholipids	Glycerophosphocholines	8603439	1.53126	1	0.701065	1.15207	0.241447	0.933758	0.182615	0.481126	0.320918	0.247685	0.219211	0.261871	0.35717	0.117278	0.256236	8.60344e+06	1.59128e+06	1.12364e+06	1.05151e+06	2.80248e+06	862087	1.04765e+06	1.75938e+06	4.39391e+06	1.84541e+06	509330	491694	2.14982e+06	2.18883e+06	1.60678e+06	1.91206e+06	3.37616e+06	1.52435e+06	1.53924e+06	3.0634e+06	509512	305246	523665	869736	184202	1.96887e+06
p1630	742.477	9.38066	C40H71O10P	PG(16:1(9Z)/18:3(9Z,12Z,15Z))	5	Lipids: Glycerophospholipids	Glycerophosphoglycerols	522730	1.20346	1	1.09613	0.686233	0.716874	0.60196	0.422344	1.23829	1.0355	0.925385	0.638611	0.764649	0.421437	0.309716	0.485445	522730	357020	297553	195818	442642	221965	283005	298347	411314	294158	191411	149653	498168	377191	437400	245298	182258	175764	229595	202466	216937	146416	341803	279877	96577.5	183530
p1889	742.477	8.42682	C40H71O10P	PG(16:1(9Z)/18:3(6Z,9Z,12Z))	5	Lipids: Glycerophospholipids	Glycerophosphoglycerols	2040449	1.06977	1	0.991932	0.612228	0.550314	0.596861	0.387318	1.08357	0.933283	0.788524	0.562346	0.681987	0.394564	0.291802	0.423858	2.04045e+06	1.19381e+06	1.06255e+06	620009	1.50978e+06	725881	1.05765e+06	1.15469e+06	1.79565e+06	1.27358e+06	885387	616449	1.41512e+06	1.59503e+06	1.44699e+06	866609	700138	620392	833126	657666	599315	388217	1.16511e+06	867519	285830	732382
n2615	757.563	14.1099	C42H80NO8P	PE(15:0/22:2(13Z,16Z))	5	Lipids: Glycerophospholipids	Glycerophosphoethanolamines	150037	1.57115	0	1.81177	19.4054	8.35512	108.837	55.3584	0	0	0	4.96562	5.99209	94.9818	66.4121	48.8048	7855.74	0	0	0	0	0	0	0	0	0	0	0	4536.62	4522.25	0	14615.2	20270.6	18821.3	15346.7	27973.1	8395.86	7267.25	8442.74	11037.7	6632.05	128185
p1633	773.595	12.1454	C43H84NO8P	PC(15:0/20:1(11Z))	5	Lipids: Glycerophospholipids	Glycerophosphocholines	10897001	1.62391	1	3.05474	14.7898	6.66721	166.475	38.8163	0.794519	0.709428	0.71342	4.90262	5.57645	79.8821	31.1727	11.4899	192782	34941	16221.6	19376.8	24519.5	19885	25771.6	31092.4	60651.8	39850.4	71438.2	44183.7	182361	156269	87203.5	468091	812419	406796	288921	645288	230921	183170	322361	382402	62915.7	7.65731e+06
p638	774.482	0.758229	C44H71O9P	1-(6-[5]-ladderane-hexanoyl)-2-(8-[3]-ladderane-octanyl)-sn-glycero-3-phospho-(1'-sn-glycerol)	5	Lipids: Glycerophospholipids	Glycerophosphoglycerols	4131525	1.01186	1	1.20556	0.808807	1.09367	0.429902	0.643032	1.21157	1.1197	1.28913	0.949464	1.07089	0.530371	0.954595	0.80035	849662	2.02392e+06	1.86708e+06	2.14009e+06	1.73045e+06	1.83513e+06	1.96702e+06	1.7538e+06	1.2374e+06	1.71696e+06	2.00898e+06	2.59721e+06	1.3949e+06	1.71867e+06	2.53993e+06	1.24288e+06	1.22131e+06	1.56646e+06	1.16311e+06	1.68944e+06	2.25877e+06	1.96512e+06	1.13206e+06	1.21215e+06	2.7394e+06	892299
p949	775.444	0.712924	C42H66NO10P	PS(18:4(6Z,9Z,12Z,15Z)/18:4(6Z,9Z,12Z,15Z))	5	Lipids: Glycerophospholipids	Glycerophosphoserines	1144408	1.16118	1	1.12933	0.883273	1.24968	0.394389	0.755323	1.44086	1.22059	1.45231	1.07583	1.19927	0.555664	1.14188	0.854357	259532	566590	532641	653804	436679	428743	453753	452691	362529	411552	505873	596593	315030	406947	557619	323735	291647	449054	308273	490350	638861	568924	307365	332581	788170	204286
n2956	819.6	13.7714	C44H86NO10P	PS(18:0/20:0)	5	Lipids: Glycerophospholipids	Glycerophosphoserines	117804	0	0	2.18023	13.281	7.17957	87.4176	35.9119	0	0	0	4.97707	5.93653	49.1657	32.1175	14.3924	0	0	0	0	0	0	0	0	0	0	0	0	5885.48	5015.65	0	10894.4	20233	11416.1	8507.86	15353.9	7147.15	8203.38	9143.69	11403.6	0	117804
n2345	270.053	0.890954	C15H10O5	8-Hydroxydaidzein	7	Lipids: Polyketides	Flavonoids	799705	0.979862	1	1.61101	2.48898	2.89367	1.96933	3.07066	1.14169	0.937623	0.824002	2.42416	1.96581	2.44054	2.31768	2.00345	96183.5	224988	196806	169508	168378	231908	179669	135008	150114	176753	308609	225221	254628	299039	319647	354645	363767	492446	660833	302313	436989	552108	577287	495275	465820	323447
p5543	456.106	0.952688	C23H20O10	Epicatechin 3-O-(3-O-methylgallate)	7	Lipids: Polyketides	Flavonoids	368815	0.919682	1	0.793618	2.24975	1.38994	5.99036	5.23195	1.1064	0.918326	0.842892	1.9862	1.91434	5.22286	5.48818	1.6535	52178.6	30343.4	42076.4	51540.1	55715.8	46321.9	36148.5	47525.4	47296.8	74810.2	41559.7	32171.9	45809	30605.3	49927.4	129702	101580	114524	121429	99934.2	75555.3	70793.7	82144.4	59706.3	62206.9	281811
n2346	254.058	0.884573	C15H10O4	8,4'-Dihydroxyisoflavone	5	Lipids: Polyketides	Flavonoids	148975	2.42283	1	5.61321	12.8458	9.58824	13.7143	22.0741	2.58449	0.767231	2.58978	7.23323	5.13265	11.609	15.7652	10.267	18152	0	0	17948.2	18134.8	0	0	0	0	22385	54278.5	0	17318.4	26222.5	27832.1	44301.2	86361.6	62780.6	94108.5	0	50790.3	66997.9	60326.8	36517.3	0	79058.5
p5197	168.115	1.21782	C10H16O2	[PR] (+)-exo-5-Hydroxycamphor	7	Lipids: Prenols	Isoprenoids	492002	0.882086	1	0.871068	0.884944	0.948284	0.748391	0.868595	0.936862	0.865618	0.945515	1.17582	0.872195	0.851045	0.781921	0.729738	238899	315169	262923	309067	260040	288228	435851	256817	332892	257600	306218	270190	239643	271344	281391	326741	252529	260943	277903	272473	322936	301919	285209	231638	348419	237502
p5750	168.151	1.49203	C11H20O	(2R,4R)-1,2,7,7-tetramethylbicyclo[2.2.1]heptan-2-ol	7	Lipids: Prenols	C1Undefined isoprenoids (monoterpenes) [PRUndefined1Undefined2]	267504	0.987724	1	0.975213	1.06812	1.11742	0.346837	0.402116	0.681495	0.684475	1.15664	1.07974	0.792095	0.424463	0.387459	0.624718	118635	143724	148751	130200	155303	165439	143449	115326	135072	145984	175158	142793	92517.9	127393	149928	176943	149154	174743	140812	111665	234692	115631	179391	102869	155499	76399.2
p5827	226.157	1.44787	C13H22O3	4,5-Dihydrovomifoliol	7	Lipids: Prenols	Undefined	213020	0.970347	1	0.914017	0.906433	1.12075	0.942338	0.826482	0.968467	0.919304	0.971985	0.875587	0.822636	0.872015	0.832341	0.74546	147273	153669	133759	185823	134737	153632	194104	129879	123365	177362	155498	146909	97183.1	171611	140217	178346	108832	151975	137157	129204	201379	190307	130037	137584	213020	191281
p5316	268.168	1.44747	C15H24O4	3,11,12-Trihydroxy-1(10)-spirovetiven-2-one	7	Lipids: Prenols	Undefined	423115	0.955973	1	1.18119	0.805387	1.22253	0.82734	0.813551	0.89883	0.823123	1.14559	0.551991	0.828157	0.583119	0.747801	0.62295	143597	233219	153479	325796	150876	139973	185345	293369	200063	234594	227818	292129	171731	329471	223050	140955	112046	232438	175227	187682	141057	156399	237835	423115	329338	125169
p4611	276.173	1.69878	C17H24O3	Sugeonyl acetate	7	Lipids: Prenols	Isoprenoids	1171522	1.12621	1	1.06761	0.890596	0.982159	0.955348	0.998917	1.22132	1.13204	1.35002	0.885897	0.881964	0.933547	0.859485	0.691288	696893	960500	901916	925152	755651	891185	849520	764377	581751	678105	935739	796223	621923	793084	872529	795617	522973	880337	587201	566910	906254	773269	208080	895769	914395	740377
p5062	296.126	1.39556	C15H20O6	[PR] Vomitoxin	7	Lipids: Prenols	Isoprenoids	698904	1.34631	1	1.13563	0.949613	1.42476	1.18926	0.96595	1.01583	0.924673	1.15047	0.833029	0.995622	0.962666	0.939504	1.09599	351439	425276	317680	653227	299155	293677	294205	293348	312815	326240	396497	467514	215608	377177	269685	255426	235720	332599	290369	329568	374309	386336	320834	527691	556872	274957
p1812	453.287	3.51391	C28H39NO4	Sambutoxin	7	Lipids: Prenols	Undefined	20563401	1.23203	1	0.46828	0.757028	0.263294	0.546619	0.397794	1.01643	0.832044	0.465098	0.458069	0.385584	0.431512	0.338482	0.447241	2.05634e+07	1.60103e+07	1.46093e+07	1.16142e+07	1.67827e+07	9.96609e+06	1.12613e+07	1.38891e+07	1.42744e+07	1.52017e+07	4.63729e+06	5.05629e+06	6.56504e+06	5.3741e+06	8.61468e+06	1.21782e+07	1.11827e+07	8.42566e+06	8.15364e+06	8.95821e+06	2.67854e+06	2.71794e+06	5.2663e+06	3.18282e+06	3.16127e+06	7.49496e+06
p5881	468.287	5.31436	C29H40O5	(17alpha,23S)-17,23-Epoxy-29-hydroxy-27-norlanosta-1,8-diene-3,15,24-trione	7	Lipids: Prenols	Undefined	138259	0.760745	1	0.972394	0.879314	0.735394	0.63227	0.645996	0.988302	1.05016	0.741193	0.854158	0.773593	0.722558	0.624454	0.850829	31049.3	83433.9	75731.3	63261.2	21524.9	34736.8	81605.3	106087	121016	18043.5	32316.7	54172.6	136807	111667	16546.1	39804.2	113232	65339.7	80030.7	19455.4	30720.2	61675	59839.1	99325.8	14276.2	30469.5
p2053	614.398	0.918282	C40H54O5	[PR] 4-Hydroxymytiloxanthin	7	Lipids: Prenols	Isoprenoids	12782832	1.09121	1	1.09676	1.04537	1.14237	1.18659	1.20448	1.20999	1.12162	1.1007	0.944234	0.9978	1.1243	1.17214	0.866995	1.21931e+07	9.64714e+06	8.61082e+06	8.76199e+06	8.443e+06	8.58589e+06	8.70435e+06	9.00517e+06	8.73674e+06	8.64054e+06	1.1163e+07	1.00832e+07	8.39726e+06	9.51795e+06	8.73705e+06	1.07894e+07	8.49618e+06	8.36378e+06	8.62822e+06	9.37657e+06	1.10766e+07	9.56943e+06	1.03619e+07	9.12556e+06	9.75684e+06	1.08798e+07
p1926	152.12	1.84697	C10H16O	(1R,4S)-fenchan-2-one	5	Lipids: Prenols	C1Undefined isoprenoids (monoterpenes) [PRUndefined1Undefined2]	2123689	1.21098	1	1.13463	1.07563	1.14165	1.10282	1.14049	1.43762	1.41226	1.51114	1.03666	1.23064	1.13764	1.30002	0.981224	1.31184e+06	1.8896e+06	1.36036e+06	1.21159e+06	1.22362e+06	1.58332e+06	1.22951e+06	1.06587e+06	755692	1.14357e+06	1.23715e+06	1.79749e+06	996124	1.14861e+06	1.37652e+06	1.21086e+06	1.44075e+06	1.44871e+06	1.10113e+06	1.01348e+06	1.45134e+06	1.43355e+06	1.30264e+06	971802	1.43706e+06	1.53638e+06
p1744	166.099	1.72746	C10H14O2	[PR] (+)-Bornane-2,5-dione	5	Lipids: Prenols	D-camphor degradation	574421	0.980393	1	0.432919	0.69894	0.549968	0.338311	0.339704	0.881183	1.11086	0.667612	0.979531	0.539541	0.330782	0.330164	0.508835	389697	459990	400702	414301	386972	442907	457184	376157	378470	437974	203018	239810	127207	150836	185095	400844	296457	292592	171332	301442	229196	190846	209192	174721	346960	125613
p3806	178.136	1.74623	C12H18O	Tricycloekasantal	5	Lipids: Prenols	Undefined	1743938	0.91853	1	0.312996	0.692337	0.427496	0.065442	0.0806765	0.844337	1.03391	0.536314	0.950045	0.454328	0.0761274	0.076863	0.410241	970912	1.41864e+06	1.25647e+06	1.21851e+06	1.06838e+06	1.21882e+06	1.39847e+06	1.43273e+06	1.09952e+06	1.3096e+06	524815	611474	213851	245367	426175	1.29463e+06	960668	895205	404098	917293	649021	453571	400308	392497	865857	72175.9
p251	196.146	1.90172	C12H20O2	(1S,2R,4S)-(-)-Bornyl acetate	5	Lipids: Prenols	Isoprenoids	1619017	0.929598	1	0.493653	0.765327	0.543719	0.288296	0.290035	0.919208	1.09959	0.679998	0.953076	0.58624	0.287255	0.280559	0.523587	959242	1.23699e+06	1.05326e+06	1.25624e+06	930297	1.18648e+06	1.26283e+06	1.19822e+06	904287	1.2959e+06	617982	855735	380021	445162	587841	1.19957e+06	901437	943839	542972	887597	707987	486626	557604	521360	905941	340019
p5125	310.178	1.34433	C17H26O5	Botrydial	5	Lipids: Prenols	Isoprenoids	431597	1.3292	1	1.03876	1.10846	1.18127	1.1663	0.988239	1.26467	1.26971	1.20195	0.876119	0.808151	1.16982	1.15798	0.831953	245558	235257	248226	422516	244777	197712	212519	193480	257912	188881	227828	174422	182231	276962	229776	310399	200523	236980	204291	212246	277562	201244	226663	244421	291037	263221
n1855	344.147	0.910252	C16H24O8	8-Epiiridotrial glucoside	5	Lipids: Prenols	Isoprenoids	1227182	0.99508	1	1.45105	0.513807	1.45114	0.577287	0.689945	1.80131	1.69587	0.494206	0.727681	0.808138	0.637052	2.4631	11.2182	84252.3	56072.5	79534.9	89250.7	188094	80737.2	34112.7	289699	72583.1	22530.5	141754	237731	283084	33115.1	29351.7	101010	63497.7	18721.4	22734.2	50766.8	213560	139423	29161.5	87558.7	255376	18708.3
p4429	456.178	6.11768	C25H28O8	Atrovirinone	5	Lipids: Prenols	Undefined	116924	1.03208	1	0.585163	0.857776	0.466119	0.299704	0.276991	1.14384	1.02198	0.854388	0.808475	0.573782	0.318332	0.302465	0.704552	90239.9	95618	106743	96879	108918	95272.3	91651.1	97827.2	90724.3	107433	57019.7	60286.9	40552.4	51482.1	73238.8	85840.8	76332.3	73933.7	92265.4	85854.5	41818.2	44829.7	47788.6	37026.7	53629.5	23859.3
p2827	470.302	5.18978	C29H42O5	(3beta,17alpha,23S)-17,23-Epoxy-3,29-dihydroxy-27-norlanosta-7,9(11)-diene-15,24-dione	5	Lipids: Prenols	Undefined	433780	0.56365	1	1.13844	0.987925	0.776342	0.876038	0.942418	0.780123	1.12175	0.857388	1.01145	0.956149	0.931896	0.850404	1.04758	41997.7	156140	135692	102830	131898	79849.3	249537	256112	260983	162227	88237.8	178269	433780	259495	188571	83767.3	318408	166876	200283	227193	66895.7	206544	144270	290446	74947.7	78349.8
p1106	512.314	3.72134	C31H44O6	Glyuranolide	5	Lipids: Prenols	Undefined	181609	1.00002	1	0.623878	0.522477	0.310216	0.159484	0.148258	0.384887	0.479237	0.377959	0.339608	0.272291	0.142767	0.141215	0.298006	181609	165997	126597	91290.3	139954	136166	163565	139415	136608	129679	59908.5	65356.2	106284	62132.7	146423	114193	57790.6	67059.7	55173.7	74355.8	28013.9	30226.8	51931.3	49442.3	59222.6	18982.1
p4659	572.298	2.48792	C32H44O9	Ganoderic acid H	5	Lipids: Prenols	Undefined	180571	0.149459	1	1.44378	0.933735	0.868994	1.15552	1.13597	0.178623	1.51956	1.14985	1.25181	1.47503	1.33227	1.75926	1.28028	0	11263.3	5059.63	4319.97	10452.2	23165.3	56723.3	47592.8	53606.7	26963.3	19820.2	54467.9	149595	53695.3	22801.6	15141.4	86476.8	39228.5	14860.8	38557.4	12628.8	47767.8	30774.8	73091.5	16532.4	17659.5
p4858	273.267	1.34582	C16H35NO2	Hexadecasphinganine	7	Lipids: Sphingolipids	Sphingoid bases	885867	0.739524	1	1.53101	1.49675	1.41347	0.902279	1.00239	0.43874	0.45693	0.330203	0.79618	0.745265	0.83241	0.814821	0.739482	245791	557435	294754	217487	268818	520812	429126	471963	389500	330902	885867	447550	446466	614203	885809	616493	575085	700066	517123	797736	598413	716664	482407	541312	689281	261572
p1920	287.246	1.89189	C16H33NO3	[SP hydroxy,hydroxy,methyl(10:2/2:0)] 6R-(8-hydroxydecyl)-2R-(hydroxymethyl)-piperidin-3R-ol	7	Lipids: Sphingolipids	Sphingoid bases	16624055	1.43587	1	1.74689	1.15985	1.11811	1.64897	1.61091	2.45194	2.49188	2.88828	1.45508	1.99329	1.7202	2.21561	1.62897	3.01946e+06	1.32857e+07	9.23768e+06	4.19732e+06	3.95414e+06	8.61769e+06	3.50757e+06	2.64992e+06	4.0618e+06	4.62915e+06	3.69117e+06	1.33785e+07	7.30082e+06	7.43378e+06	9.18838e+06	2.37222e+06	9.39687e+06	7.45702e+06	2.87009e+06	5.12089e+06	3.05575e+06	8.69156e+06	5.25496e+06	5.61241e+06	3.62315e+06	1.21108e+07
p1637	287.282	1.58633	C17H37NO2	[SP (17:0)] heptadecasphinganine	7	Lipids: Sphingolipids	Sphingoid bases	41052979	1.12173	1	1.30634	0.88284	1.42157	0.988805	1.0173	0.660212	0.370405	0.420808	0.442287	0.441426	0.276655	0.606369	0.721686	2.27105e+07	3.03545e+06	2.0837e+07	1.73977e+07	1.57024e+07	2.28951e+07	8.06301e+06	1.77521e+07	1.80508e+07	4.27472e+06	4.1053e+07	2.01041e+07	1.67893e+07	8.53393e+06	6.31675e+06	2.47217e+07	1.7057e+07	4.49312e+06	1.08374e+07	5.60407e+06	3.58555e+07	2.54676e+07	2.76554e+06	2.09697e+07	1.59239e+07	1.41704e+07
n3113	327.314	3.41488	C20H41NO2	N,N-Dimethylsphing-4-enine	7	Lipids: Sphingolipids	Sphingoid bases	153499	0	0	0	0	0	20.1809	16.7974	0	0	0	17.6266	14.9095	80.6259	69.2484	16.5566	0	0	0	0	0	0	0	0	0	0	0	0	0	0	0	0	0	0	0	0	0	0	0	0	0	0
p5540	369.325	2.2634	C22H43NO3	[SP amino,tetramethyl(4:0/18:0/3:0)] 2S-amino-5,9,13,17-tetramethyl-8E,16-octadecadiene-1,3R,14-triol	7	Lipids: Sphingolipids	Sphingoid bases	358800	1.0053	1	0.382749	0.64559	0.412412	0.165326	0.179052	0.963113	1.05412	0.544105	1.02812	0.448719	0.183005	0.15004	0.374381	189938	291614	200029	251653	161493	211012	201875	229904	168570	277591	111717	113982	69197.4	41574.3	80323.2	215669	142667	156208	61564.6	126907	90771.3	62573.9	80028.2	64375.7	151347	42854.8
n2051	853.605	0.712555	C44H88NO12P	IPC(d38:0(OH))	6	Lipids: Sphingolipids	Ceramide phosphoinositols	1038908	0.946819	1	1.28634	1.05903	1.22893	0.485566	0.872244	1.16982	1.29788	1.07387	1.19123	1.07066	0.522943	0.672977	1.01957	562847	634260	547314	624558	695052	610190	789965	749313	457608	629055	855336	845336	856683	958683	646727	735461	644248	659942	586031	801475	969899	621099	914446	681588	789935	401101
p677	767.629	0.709293	C45H85NO8	GlcCer(d18:2/21:0)	5	Lipids: Sphingolipids	Neutral glycosphingolipids	3064700	0.994948	1	1.10928	0.913067	1.06411	0.49083	0.717994	1.09216	1.15813	1.15195	0.920582	1.00102	0.605068	0.80249	0.792255	1.01083e+06	2.21086e+06	1.81944e+06	2.13339e+06	2.17002e+06	2.19256e+06	1.93549e+06	2.0269e+06	1.33222e+06	1.90482e+06	1.98565e+06	2.54539e+06	1.26217e+06	1.98118e+06	2.64395e+06	1.78619e+06	1.53281e+06	1.96799e+06	1.34451e+06	1.94402e+06	2.39563e+06	2.40819e+06	1.32375e+06	1.31479e+06	2.55178e+06	981734
n2334	837.705	28.2661	C50H95NO8	Glucosylceramide (d18:1/26:1(17Z))	5	Lipids: Sphingolipids	Sphingolipid metabolism	145677	1.19325	1	1.252	1.13222	1.35091	1.00419	1.01595	1.31672	1.25073	1.3503	1.10235	1.20409	0.961162	1.23872	1.06499	83181.6	105424	99006.8	135099	93231.1	93565.4	82204.9	91680.7	72861.7	92072.3	114075	117344	88646.7	105231	116049	98646	101490	103993	95025.4	90400.7	104482	145677	89100.6	121113	123741	90912.7
p3684	604.449	14.2126	C40H60O4	Cycloartanyl ferulate	7	Lipids: Sterol lipids	Undefined	2853798	1.74688	1	0.861472	0.320336	1.16098	0.146404	0.0820635	0.476946	0.318706	0.240743	0.165294	0.19173	0.130833	0.0507419	0.178873	2.8538e+06	631018	1.00791e+06	1.15317e+06	1.50004e+06	710959	479537	560966	1.46034e+06	878885	484023	349537	555059	1.12531e+06	1.01009e+06	285528	162382	174345	355593	332548	427896	260806	1.08389e+06	2.09623e+06	880389	107447
n2434	408.302	9.82219	C28H40O2	Ganodosterone	5	Lipids: Sterol lipids	Undefined	371656	1.1928	1	1.17855	1.23601	1.2262	1.17759	0.901302	0.97435	0.94155	1.08594	0.714264	0.867763	0.599899	0.605074	0.991428	108448	181801	139922	164799	178977	132136	178660	124153	97807	116095	180180	200303	122284	134213	127724	148806	138353	148797	122496	243533	92181.1	151866	158410	192903	200262	83463.1
p3105	442.271	4.27386	C27H38O5	Muzanzagenin	5	Lipids: Sterol lipids	Undefined	937723	0.211419	1	1.42431	0.888355	1.10143	1.83299	1.75757	0.221123	1.18587	0.906808	1.21139	1.28123	1.62911	1.5805	1.53052	18321	58713.7	42695.4	53287.1	43140.3	106360	273621	264390	256384	121658	86599.2	246709	729198	248277	145450	80533.4	396482	169613	69714.7	191922	74013.9	359275	176512	430994	85322.3	165446
p2082	470.3	0.872263	C27H41F3O3	[ST (3:0/3:0/3:0)] (5Z,7E)-(1S,3R,25R)-26,26,26-trifluoro-9,10-seco-5,7,10(19)-cholestatriene-1,3,25-triol	5	Lipids: Sterol lipids	Secosteroids	330675	1.2936	1	1.17167	0.957505	1.25274	1.0872	0.806999	1.16331	0.935201	1.17208	0.708521	0.745207	0.732056	0.718241	0.681581	96127.1	134637	130540	284332	158286	158559	116862	110099	108202	127740	213133	178334	87158	130860	118666	100271	93789.3	155773	127403	117816	121306	140475	107061	190397	219289	104134
p4399	604.448	15.8881	C40H60O4	Cycloartanyl ferulate	5	Lipids: Sterol lipids	Undefined	717902	1.76422	1	1.1306	0.510946	1.42422	0.246791	0.158186	0.593737	0.416268	0.313869	0.263083	0.299638	0.221945	0.103092	0.308216	717902	219854	267598	316257	389900	200894	138211	166491	373153	204737	172965	114314	281974	356783	298957	117019	65985.3	68997.1	154461	147141	135239	103859	404083	665831	234115	53846
p5817	209.072	0.849348	C7H15NO4S	MOPS	7	Medium Component	Undefined	181345	1.33918	1	1.82164	1.20776	1.35607	0.893437	0.836215	1.54923	1.25309	1.38112	0.929855	1.27921	0.788431	0.935139	1.94843	124977	79898.3	72377.7	106171	61164.2	73955.7	71567.1	58080.1	40676	87707	114448	165811	67222.3	114538	142741	105353	56420.2	96514.9	74164.6	68506.2	98489.8	110187	90950.1	83479.5	67090.9	72550
p3612	264.104	0.735645	C12H16N4OS	Thiamin	8	Metabolism of Cofactors and Vitamins	Thiamine metabolism	3427877	0.704984	1	0.0996331	1.994	0.260548	8.25378	8.56105	2.17655	1.23168	0.139085	2.53777	1.22325	6.81505	6.94285	1.74768	36710.8	55006	112489	126719	312244	82667.1	81762	205454	231753	310678	0	0	16470.5	33201.1	41225.1	401192	262718	567909	241901	345441	0	51602.7	146612	39487.2	0	2.10789e+06
n3110	358.096	0.820308	C11H23N2O7PS	Pantetheine 4'-phosphate	8	Metabolism of Cofactors and Vitamins	Pantothenate and CoA biosynthesis	154522	2.07417	1	0.136426	0.547066	0.099188	1.30809	1.27513	1.91202	1.81619	0.596445	1.48528	1.28156	0.821561	0.62643	0.365271	26764.6	61722.6	84561.7	129486	79661.5	35244.7	14539.9	45369.3	44444	44666.4	0	0	0	0	25138.4	0	9697.36	38011.5	15980	37116	0	0	18276.8	0	0	36627.4
p5487	562.26	3.83312	C34H34N4O4	Protoporphyrin	8	Metabolism of Cofactors and Vitamins	Porphyrin and chlorophyll metabolism	345751	0.756793	1	0.890983	1.27302	3.12234	1.90986	2.39308	0.833199	0.611733	0.685937	0.929734	1.29197	1.60366	1.4509	1.0095	46480.3	64005.8	87259.8	27263.5	45804.8	37438.5	35718.3	50749.3	182453	51485	56740.6	69724.6	65377.6	85474	41516.6	90234.3	48608.7	157055	65661.5	93982.1	171687	158491	345751	135028	306357	83083.3
p4888	785.157	1.26387	C27H33N9O15P2	FAD	8	Metabolism of Cofactors and Vitamins	Riboflavin metabolism	880124	1.09385	1	0.971533	2.05165	1.51053	2.79728	2.75167	0.998637	0.823709	0.797992	1.89554	1.81647	2.84169	3.08021	1.35613	252401	280520	211812	237944	251088	210926	193643	243418	215625	264299	205920	307782	140280	205636	236186	591601	419513	477476	401152	424336	448808	372881	368257	247773	266022	647081
p2736	630.464	14.7589	C42H62O4	3-heptaprenyl-4,5-dihydroxybenzoate	7	Metabolism of Cofactors and Vitamins	ubiquinone-7 biosynthesis (eukaryotic)	7793164	1.69664	1	1.03874	0.358412	1.83642	0.0564895	0.0469568	0.552043	0.407372	0.28972	0.240207	0.325734	0.0438103	0.0229743	0.209442	7.36105e+06	2.16142e+06	2.67377e+06	2.92194e+06	3.29845e+06	2.36322e+06	1.50204e+06	1.69478e+06	3.27463e+06	2.02008e+06	2.40667e+06	1.3642e+06	2.12935e+06	2.79638e+06	2.57871e+06	1.12979e+06	344466	489239	991156	935818	2.13837e+06	1.48178e+06	5.60083e+06	7.79316e+06	2.91978e+06	117626
p4054	194.106	0.825869	C10H14N2O2	6-Hydroxypseudooxynicotine	5	Metabolism of Cofactors and Vitamins	Nicotinate and nicotinamide metabolism	1259655	1.38578	1	1.23336	1.33127	1.21183	0.805263	0.786735	1.20944	1.30492	1.56575	1.02503	1.09605	0.929139	1.05019	0.594947	178904	218105	733700	310697	586521	298813	156129	152705	125113	730622	318497	229999	199107	222993	834285	253865	152104	218541	159153	1.16449e+06	273829	176426	159849	141659	1.02161e+06	167832
p3675	658.495	16.4384	C44H66O4	ubiquinone-7	5	Metabolism of Cofactors and Vitamins	ubiquinone-7 biosynthesis (eukaryotic) __ ubiquinone-7 biosynthesis (prokaryotic)	1007004	1.79856	1	1.24064	0.510857	1.9505	0.313985	0.169304	0.439799	0.336734	0.258783	0.266524	0.29282	0.241368	0.118489	0.487643	1.007e+06	235282	276579	278291	350251	234495	150892	182988	381724	243859	289018	196421	294216	358448	343175	145789	65032.4	110584	131866	156670	195651	153045	574155	902689	503282	77540
n2086	347.063	0.80734	C10H14N5O7P	AMP	8	Nucleotide Metabolism	Purine metabolism__Zeatin biosynthesis	1596360	0.963141	1	0.376158	1.45762	0.743704	2.55563	1.98258	0.741768	0.637723	0.704162	0.907302	0.946786	1.90009	2.11535	0.827277	423752	151659	222121	335750	261064	396055	202141	256191	264770	328552	124601	90127	84269.1	116200	129369	348235	307275	356365	847591	250741	194887	178364	355441	143788	204187	597885
n1143	168.028	0.862184	C5H4N4O3	Urate	6	Nucleotide Metabolism	Purine metabolism	5617698	0.934019	1	0.728508	1.50976	0.948738	5.25968	4.17627	0.927029	1.1842	1.9144	1.53765	1.68489	6.39002	5.30952	1.20909	307201	227099	314372	437569	420308	575967	212937	260487	348750	428964	242433	216494	191033	293214	387888	427761	338776	541559	1.06635e+06	384044	223313	253764	713576	248003	294789	1.59661e+06
n2089	323.052	0.880177	C9H14N3O8P	CMP	6	Nucleotide Metabolism	Pyrimidine metabolism	454967	1.31506	1	0.271938	1.76774	0.370816	2.85881	1.42579	0.620323	0.223472	0.541814	0.409002	0.423884	2.12054	1.47238	0.423799	112794	70454.6	55469.7	86798.1	59785.7	121758	37993.6	34103.3	52149.6	46987.6	23652.2	0	18758.2	15034.4	22230.9	31826	12229.9	43643.6	411855	18378.1	10306.2	10679.3	69037.2	18623.3	0	95384.6
n1307	324.036	0.906617	C9H13N2O9P	UMP	6	Nucleotide Metabolism	Pyrimidine metabolism__Peptidoglycan biosynthesis	618137	1.11271	1	0.382523	2.10273	0.115091	1.16906	0.461244	0.202274	0.131185	0.888891	0.202944	0.235501	1.20362	1.02883	0.426966	123570	35291	31512	84512.4	67128.3	123904	39488.3	31433.9	52193.3	60351.7	43764.3	0	11083.8	18105.1	44623.6	28182.6	0	0	618137	0	0	0	35375.6	0	0	44193.1
n1316	363.058	0.939379	C10H14N5O8P	GMP	6	Nucleotide Metabolism	Purine metabolism__Glutamate metabolism	246463	1.04791	1	0.215002	1.48654	0.173588	1.67639	0.90866	0.96967	0.668215	0.661949	0.391525	0.410241	1.27408	1.31155	0.614436	85509.5	15935.6	22264.2	47562.6	45474.9	60041.2	34734.8	30203.4	37577.4	44280	20865.7	0	15055.3	0	8549.3	27064	10980.5	22963.6	246463	0	0	0	27087.5	0	8816.87	60902.1
p4055	214.132	0.805884	C10H18N2O3	Val-Pro	5	Peptide(di-)	Hydrophobic peptide	1181626	1.51958	1	1.30801	0.811258	1.10445	0.928899	0.790734	1.33374	1.20496	1.49679	0.67313	0.815263	0.78278	0.921521	0.599217	280551	316894	1.18163e+06	343672	577443	401219	246027	212550	197363	719770	995142	330989	238105	244075	515934	206246	121494	164698	313605	635505	562972	307753	164153	174317	753340	219033
n1146	230.163	0.838236	C11H22N2O3	Ile-Val	5	Peptide(di-)	Hydrophobic peptide	2172256	1.29005	1	1.0994	0.866922	0.743935	2.73316	1.37168	1.18601	1.2547	1.18279	1.09687	1.15869	3.7624	2.01893	0.821737	84168.5	148524	297593	243310	197513	160542	166760	125990	90873.3	208600	164858	191565	107875	182751	180541	106905	71042.6	141709	156388	176545	83653.8	101612	101214	98765.5	174765	104583
n2753	390.175	0.897249	C15H26N4O8	Ala-Val-Asp-Ser	7	Peptide(tetra-)	Hydrophobic peptide	617704	0.778849	1	0.918693	0.974087	1.60622	0.24112	0.298042	0.677669	0.939921	1.85521	1.14277	1.32163	0.265516	0.227528	0.778119	185041	184578	151737	214275	122155	267378	214279	220705	206054	192935	207063	201931	191917	164295	246597	217653	199001	224546	213868	217743	211759	329455	417738	517547	292511	45904.9
p4616	445.211	1.12649	C17H31N7O5S	Ala-Cys-Pro-Arg	7	Peptide(tetra-)	Basic peptide	1094147	1.13337	1	1.19652	1.09921	1.27177	0.849221	0.804171	1.19523	1.22701	1.33558	0.97745	1.02615	0.84893	0.830698	0.905385	502145	800326	607304	920220	602582	527480	813175	606677	526860	554443	963988	813702	503720	729176	613240	701225	571710	696107	702533	657523	788810	711147	558755	971990	821021	437074
n1262	460.21	1.53612	C18H32N6O6S	Asn-Lys-Cys-Pro	7	Peptide(tetra-)	Basic peptide	5341104	1.17591	1	1.51135	1.25262	1.27695	0.927468	1.0112	1.24591	1.32368	1.18337	0.948085	1.11512	0.929788	0.943559	11.7075	253876	453893	400457	570392	504033	344816	478351	376055	339893	317022	514291	981833	504944	433168	371032	415208	523264	410475	477675	498415	391052	459675	492213	446826	580425	214906
p4624	465.169	1.1544	C20H27N5O6S	Ala-Trp-Cys-Ser	7	Peptide(tetra-)	Hydrophobic peptide	792475	1.25078	1	1.15412	1.07884	1.41754	1.20394	1.12576	0.925625	0.823862	0.576569	0.607847	0.834759	0.695258	0.904743	2.10113	629641	221563	555580	433032	218147	501017	246490	317785	375322	204735	666892	588602	212739	268671	162019	546919	420019	181803	387282	239048	680182	591004	95754.4	446606	518800	351671
p3633	474.287	1.75975	C22H42N4O5S	Ile-Ile-Met-Val	7	Peptide(tetra-)	Hydrophobic peptide	3205519	0.767442	1	0.379242	0.075082	0.2531	1.43458	0.831468	0.292224	0.207126	0.558073	0.235258	0.297083	0.862586	1.51308	0.261944	136651	0	682969	908588	109859	1.71976e+06	0	430335	244961	0	733034	102992	72279.4	0	0	127338	52487.6	0	0	0	201950	113547	0	57397.4	233294	9896.96
n3111	476.205	1.63815	C18H32N6O7S	Ala-Met-Gln-Gln	7	Peptide(tetra-)	Hydrophobic peptide	144573	1.22464	1	1.19213	1.14525	1.50439	1.06891	0.84542	1.10127	1.03272	1.05821	0.936884	0.894087	0.64088	0.803851	2.07837	56512.9	72179.4	69922	114518	55779.5	60561.2	55922.4	70240.6	57964.6	56553.7	71265.7	97973.5	65359.8	74924.7	49596.8	61711.2	66374.6	86089	64517.6	66304.8	65690	85401.8	66246.8	124699	111147	32285.7
p5776	492.211	1.48039	C17H32N8O7S	Arg-Cys-Gln-Ser	7	Peptide(tetra-)	Basic peptide	199372	1.03492	1	0.928869	1.03537	1.1987	0.984417	0.90005	0.976883	1.04491	1.13382	0.767627	1.08347	0.894818	0.851989	0.762634	111149	96012.2	104556	149201	94026.7	109502	96440.1	92758.4	101921	135601	109793	115478	65182.2	130623	77004.9	109336	82184.1	119857	127943	115868	114447	135122	90730.4	199372	103095	123056
p5537	517.237	1.93835	C25H35N5O5S	Cys-Leu-Trp-Pro	7	Peptide(tetra-)	Hydrophobic peptide	355048	0.771023	1	0.104872	0.0578369	0.0640655	0	0	0.638912	0.506421	0.84924	0.0246388	0	0.0106813	0	0.0477264	22143.8	135640	114876	82273	168318	103452	281091	91381.7	118801	83919.1	17042.8	18577.2	7410.65	28140.5	0	39250.7	0	0	0	0	14259.1	0	0	0	29218.7	0
p168	524.281	0.705037	C21H36N10O6	Arg-Val-Asn-His	7	Peptide(tetra-)	Basic peptide	206199013	3.51488	1	0.190132	0.325756	4.69261	2.89134	0.378106	12.0337	9.49525	0.868645	0.800452	2.20794	0.209657	14.2365	1.06167	1.11625e+07	469209	4.30874e+07	615776	386272	7.53014e+06	946492	1.06234e+06	5.51159e+06	802387	492687	655350	461365	716681	688068	449324	1.6992e+06	922044	567525	1.52609e+06	569461	943661	531285	2.14287e+07	5.09186e+07	354767
p4601	388.171	0.710417	C14H24N6O7	Ala-Ala-Asn-Asn	5	Peptide(tetra-)	Polar peptide	811227	0.649656	1	0.457025	1.03658	0.385182	0.1666	0.215999	0.46481	0.938841	0.760008	1.24781	0.697948	0.184623	0.160696	0.65138	47404.4	212296	319577	407188	353123	178909	468496	438671	439205	536715	0	254235	195272	208356	284521	262257	486662	405044	221722	761749	0	178089	128722	347603	139830	0
p1331	394.186	1.51755	C18H26N4O6	Ala-Ala-Ala-Tyr	5	Peptide(tetra-)	Hydrophobic peptide	196525	0.822473	1	0.516525	0.707498	0.660273	0	0	0.87566	1.26074	0.97803	1.18053	0.696978	0	0	0.720957	41500.7	116755	146683	116735	92779.9	115744	173460	118721	96172.3	121399	72332.2	89827.9	36366.7	55357.8	69199.8	93099.5	101901	97978.2	39360.9	110197	77073.1	126006	18189.4	74058.1	117671	0
n660	422.163	1.77882	C19H26N4O5S	Cys-Phe-Gly-Pro	5	Peptide(tetra-)	Hydrophobic peptide	10876262	1.05969	1	1.55231	0.47101	1.50469	0.679469	0.889269	0.742263	0.492535	0.422203	0.378003	0.346401	0.188358	0.725193	0.864784	2.26526e+06	194572	5.42802e+06	2.6135e+06	621206	5.2911e+06	162315	2.95729e+06	1.98051e+06	104850	1.08763e+07	2.36235e+06	2.81933e+06	176290	58930.3	3.19148e+06	1.32429e+06	106742	210756	110489	3.91592e+06	2.9169e+06	62432.4	4.00783e+06	4.89029e+06	150544
n720	430.163	1.49149	C16H26N6O6S	Ala-Thr-Cys-His	5	Peptide(tetra-)	Basic peptide	139827	0.813735	1	0.52345	0.795539	0.605132	0	0	0.863961	1.4835	0.980594	1.40066	0.760171	0.0196626	0.0110494	0.577102	15882.7	66101.4	67864.3	81368	39500.3	59118.8	69367.5	74650.9	70099.8	59446.9	32376.8	59899.6	26744.7	27317	27805.1	50513.1	79502.9	56681.4	16449.1	61516.4	28321.8	50302.5	12445.7	50183.1	60064.6	0
p181	431.273	0.736594	C19H37N5O6	Ala-Leu-Lys-Thr	5	Peptide(tetra-)	Basic peptide	62819727	2.3927	1	0.293332	0.580659	3.41623	2.39321	0.447567	7.48117	5.72729	0.546848	0.927208	1.381	0.313447	6.19606	0.865204	9.82885e+06	856194	1.55317e+07	902272	661020	3.28626e+06	1.34864e+06	1.4462e+06	4.22332e+06	1.30588e+06	431044	571179	981108	675013	747327	758918	1.94027e+06	1.43687e+06	809901	1.79567e+06	483996	1.11358e+06	774193	1.49577e+07	2.2334e+07	421672
n713	440.192	1.50846	C19H28N4O8	Ala-Thr-Ser-Tyr	5	Peptide(tetra-)	Hydrophobic peptide	205966	0.733635	1	0.511698	0.903207	0.691814	0	0.018328	0.899273	1.39298	0.959242	1.3202	0.741147	0.016586	0.0166834	0.643277	41352.2	75589.3	78285.6	78775.4	68829.6	74111.6	100636	118786	86739.3	87033.2	39525.9	74249.7	52399.6	34276.4	38667.8	97287.6	114888	85176.1	30145.4	94577.4	52900.5	82267.2	24913	72124.4	91083.6	0
n715	444.204	1.55079	C19H32N4O6S	Met-Thr-Pro-Pro	5	Peptide(tetra-)	Hydrophobic peptide	198108	0.761024	1	0.466351	0.971491	0.595608	0.0267687	0.030238	0.794206	1.23745	0.666793	1.28604	0.677908	0.0242465	0.0231698	0.682929	70887.4	81397.4	68810.9	99357.9	77642.7	76872.1	116448	111222	108223	110341	44490.3	60298.5	69479.9	33260.1	36422	105807	136475	89908.3	46397.2	129605	40011.6	69104	60202.7	84992.6	57254.9	3491.93
p206	444.282	0.654007	C18H36N8O5	Ala-Lys-Ala-Arg	5	Peptide(tetra-)	Basic peptide	21126992	4.03942	1	0.238734	0.341959	5.29338	4.60618	0.536887	14.3651	11.0985	0.726946	0.880516	2.02925	0.397541	14.3008	1.12222	2.21649e+06	89383.5	4.09928e+06	52574.6	56957.2	636662	73707.6	97172.8	748137	57099.2	51299.9	36264	128415	97131.3	71914.8	53281	236497	102263	73282.8	86179.7	68550.8	160725	134986	3.06555e+06	5.10723e+06	36594
p2070	447.227	0.985886	C17H33N7O5S	Ala-Met-Ala-Arg	5	Peptide(tetra-)	Basic peptide	734736	1.28048	1	1.43129	1.25368	1.50779	0.981503	1.01286	1.55476	1.65448	1.47349	1.01468	1.29934	0.806193	1.30862	1.30226	279500	356967	328151	436947	365086	329396	346495	296745	271451	135589	522676	455494	268448	354047	374057	347196	312488	358334	293503	418152	380956	427221	301956	498901	471229	239719
p76	457.228	1.54386	C18H31N7O7	Ala-Asp-Pro-Arg	5	Peptide(tetra-)	Basic peptide	296305	1.55227	1	2.4104	1.47331	1.31054	0.952525	1.06281	1.61019	1.4652	1.56159	0.853903	1.49268	0.781899	1.2463	6.98568	59176.5	138209	0	42904	0	68411.1	46726.3	39661.2	0	0	23637.7	224769	43238.5	46998.6	34483.2	83565.7	53792.1	0	48182.1	42525.8	0	51440.9	55556.7	16338.9	79532.7	0
n2001	468.168	0.936241	C20H28N4O7S	Asp-Met-Phe-Gly	5	Peptide(tetra-)	Hydrophobic peptide	220002	1.08099	1	1.21973	0.753472	1.49827	0.855135	0.919051	0.762614	0.667941	0.344275	0.424977	0.426834	0.414537	0.716479	1.07705	89462.1	65155.5	141082	139688	59654.4	115518	54118.3	153916	107276	27126.6	168444	120692	137703	69024.1	62719.6	130754	98113.4	20192.9	52045.6	43949.7	220002	152421	12990.2	119681	181048	50792.3
p4607	471.269	0.718865	C21H37N5O7	Asp-Leu-Lys-Pro	5	Peptide(tetra-)	Basic peptide	446887	0.613909	1	0.369963	0.996588	0.507374	0.34039	0.282153	0.459842	0.864083	0.503721	1.02211	0.458298	0.267076	0.214208	0.576416	47784.6	233052	208571	232318	220409	168383	253013	357066	410001	346187	75545.6	71911.4	190408	91358.7	138540	156010	436672	307054	182791	446887	34455	228237	170211	244917	100821	122713
p60	475.258	1.52632	C19H37N7O5S	Ala-Met-Val-Arg	5	Peptide(tetra-)	Basic peptide	581036	1.4301	1	1.48723	1.4724	1.31473	1.57162	1.42048	1.40922	0.992971	1.21867	0.836857	1.14966	1.32857	1.46839	6.90476	56529.9	94268.8	92868.8	118575	160587	82350.1	68477.6	62274.3	77370.5	75116.8	112511	176061	86748.4	84549.6	83846.2	111309	83580.1	101522	155561	86322.8	75782.7	90150.4	83155.2	124674	106890	108081
p79	487.258	1.54341	C20H37N7O5S	Arg-Leu-Cys-Pro	5	Peptide(tetra-)	Basic peptide	272465	3.06801	1	3.24047	2.46956	3.22004	2.75816	3.48853	2.90228	1.95912	3.05879	1.97436	2.04182	2.87137	2.65625	12.3745	0	69364.7	35155	105468	66309.2	47960	0	15827.3	26270.2	0	62139.1	74821.4	67839.4	42783.9	44244.7	0	46334.7	55076.8	73297	47694	34900.8	59100.5	79569	73056.1	43362.7	43878.7
n2754	496.19	0.893728	C20H28N6O9	Asn-Asn-Ser-Tyr	5	Peptide(tetra-)	Hydrophobic peptide	579711	0.495684	1	0.836062	0.560459	1.43913	0	0	0.639451	0.967724	3.94316	1.02565	1.66388	0	0.0276984	0.798905	17971.1	68945.1	35447.1	34132.9	38179.5	122514	126305	61355.9	43349.3	39217.7	51402.9	63223.4	70878.2	62325.2	80526.8	34795.6	60187.8	32014.3	59319.1	33798.8	90428.1	112086	118576	167591	76524.5	0
p81	501.273	1.56099	C21H39N7O5S	Arg-Met-Val-Pro	5	Peptide(tetra-)	Basic peptide	246546	1.35125	1	1.56759	0.627956	0.878603	0.851335	1.25719	1.23696	1.80887	1.47516	0.492905	0.673154	0.680536	0.892766	6.16352	0	49110.5	24117.8	65298.7	53556.4	20840.3	22467.1	32725.8	33771.8	32347.8	45492.7	62929	44062.4	37369	32984.4	0	0	0	43801.2	45464.5	0	0	44842	15860	64193.9	0
n722	518.208	1.51401	C18H30N8O10	Arg-Asn-Asp-Asp	5	Peptide(tetra-)	Basic peptide	106234	0.698607	1	0.5185	0.85023	0.631971	0	0	0.847052	1.33121	0.823167	1.2715	0.740688	0.011887	0	0.603299	24285	44691.1	41475.5	44278.9	36060.9	51481	59005.2	59810.4	46525.2	56280.8	25386	48164.4	26570.8	18856	22626.5	42850.5	64501.1	49583.5	16555.3	58709.7	26627.9	45307.4	18166.2	39036.9	43454.6	0
p169	568.308	0.706426	C23H40N10O7	Glu-Lys-Arg-His	5	Peptide(tetra-)	Basic peptide	197855295	3.71174	1	0.157206	0.237776	4.92849	3.10071	0.379226	12.7141	10.1632	0.768486	0.731664	2.30241	0.19667	15.1734	1.02306	1.00499e+07	372196	4.17512e+07	481668	365359	7.19276e+06	694701	827247	5.1835e+06	386282	276411	365224	381315	655628	567029	324451	1.28817e+06	532110	339225	912545	338779	637732	357062	1.85284e+07	5.05391e+07	270523
p5562	285.169	0.819412	C13H23N3O4	Leu-Gly-Pro	7	Peptide(tri-)	Hydrophobic peptide	354209	0.829754	1	0.546981	1.84369	0.691916	1.19578	0.835889	0.880506	1.04691	1.02414	1.28751	0.90389	0.952567	0.753861	0.637697	31773.8	67677.1	127790	64843	124076	126166	59131.7	72622.9	101835	141791	41556.3	18182	29723.5	49003.9	135870	211219	160423	186095	132263	234694	70598.1	57543.6	55382.1	37012.9	126491	55315.5
p3238	386.173	1.22316	C15H26N6O4S	Lys-Cys-His	7	Peptide(tri-)	Basic peptide	5004453	2.32005	1	1.01038	1.33221	1.00286	1.10114	1.8618	2.85319	1.98092	1.74356	1.2442	1.68608	1.48199	1.46595	0.894144	3.64263e+06	644164	811174	3.11946e+06	460406	712260	901797	523687	1.1655e+06	437115	640156	1.44376e+06	536390	544552	614322	621880	511465	936394	1.48921e+06	1.42401e+06	507647	466668	1.58792e+06	414903	773916	533427
p27	414.204	1.53251	C17H30N6O4S	Lys-Met-His	7	Peptide(tri-)	Basic peptide	369707497	1.16576	1	1.50322	1.23731	1.32149	1.18621	1.14485	1.25867	1.23438	1.24788	0.928612	1.14252	1.08715	1.1156	7.92963	3.67498e+07	5.2019e+07	4.16362e+07	5.73849e+07	5.98439e+07	4.29935e+07	4.68614e+07	4.1535e+07	4.03421e+07	4.0691e+07	6.56466e+07	1.10631e+08	4.25167e+07	5.02539e+07	5.02713e+07	5.57507e+07	5.0375e+07	4.31078e+07	6.07462e+07	5.2853e+07	5.31805e+07	5.32254e+07	4.8912e+07	4.99751e+07	7.54217e+07	3.89977e+07
p4948	415.221	0.804385	C21H29N5O4	Ile-His-Phe	7	Peptide(tri-)	Basic peptide	864600	1.41895	1	1.48699	1.31818	1.57315	1.37642	1.28088	1.27108	1.14044	1.37897	0.994183	1.22314	1.08885	1.18799	1.16469	419849	607941	445808	410508	470491	365950	446588	293996	266311	286545	676779	814628	228842	293998	453246	542793	440316	420652	295796	487823	486856	582473	341270	335276	864600	439160
p2904	429.237	0.847129	C22H31N5O4	Lys-Trp-Pro	7	Peptide(tri-)	Basic peptide	7242533	1.3301	1	1.38616	1.09156	1.40064	1.23849	0.951597	1.12138	0.997734	1.19491	0.71243	0.835315	0.81421	0.782408	0.941431	2.21557e+06	3.23814e+06	3.05599e+06	4.04536e+06	3.21836e+06	3.17063e+06	2.53268e+06	2.25803e+06	1.80499e+06	2.09252e+06	4.12893e+06	5.31317e+06	1.70012e+06	2.53638e+06	2.75966e+06	2.76309e+06	2.16261e+06	2.50314e+06	2.56854e+06	2.94729e+06	2.42813e+06	3.35006e+06	2.7084e+06	3.00778e+06	5.11559e+06	1.98874e+06
p1914	450.158	1.14899	C20H26N4O6S	Met-Trp-Asp	7	Peptide(tri-)	Hydrophobic peptide	18796262	1.02651	1	1.12215	0.874421	1.56835	0.961129	0.997855	0.683586	0.488548	0.36274	0.439936	0.534272	0.516738	0.753368	0.996034	1.01682e+07	2.55058e+06	8.71475e+06	9.35325e+06	5.55204e+06	9.96573e+06	3.97392e+06	1.12885e+07	7.86361e+06	2.30854e+06	1.53965e+07	1.04612e+07	6.82864e+06	4.66919e+06	2.36898e+06	1.14963e+07	8.61522e+06	1.99171e+06	5.60976e+06	3.24176e+06	1.87963e+07	1.24791e+07	1.16166e+06	9.67138e+06	1.34115e+07	6.48213e+06
p188	348.176	0.71319	C12H24N6O6	Ser-Ser-Arg	5	Peptide(tri-)	Basic peptide	39043251	1.49014	1	0.473667	0.889525	1.83515	1.13448	0.389794	3.63777	3.41652	0.786312	1.03338	1.12353	0.252818	4.13714	0.836876	2.31781e+06	1.22008e+06	1.01387e+07	1.40537e+06	1.12628e+06	2.20988e+06	1.80377e+06	1.74992e+06	2.9721e+06	2.14133e+06	736990	1.25066e+06	981609	995918	1.1869e+06	990671	2.35703e+06	2.22232e+06	934035	3.1713e+06	605444	1.70872e+06	755110	5.17685e+06	1.17148e+07	329974
p3741	391.248	1.67827	C21H33N3O4	Ile-Ile-Phe	5	Peptide(tri-)	Hydrophobic peptide	451145	1.1061	1	1.07505	1.22252	1.49006	1.16722	1.05246	1.18796	1.1395	1.10698	1.12581	1.06592	1.26983	0.975083	1.01939	290871	278787	291073	266232	148390	252074	271216	237556	230639	161530	393143	308269	202907	171328	163902	282366	250306	299902	305543	271464	451145	330498	236213	340680	359521	336337
p2072	461.206	0.947647	C25H27N5O4	Trp-Trp-Ala	5	Peptide(tri-)	Hydrophobic peptide	628055	1.12513	1	1.25846	1.10395	1.39713	0.701676	0.7691	1.36827	1.42834	1.38337	1.00457	1.20518	0.66647	1.03664	0.959945	254941	370543	312917	402058	303088	266008	368502	272184	266840	287227	405647	423288	269448	391454	348478	342535	259171	361833	278853	370214	381520	416413	344436	511007	387495	181284
n1181	246.121	0.890849	C10H18N2O5	L-beta-aspartyl-L-leucine	5	Peptides	Undefined	314517	1.54413	1	1.1239	2.34522	1.05402	2.34461	2.01735	1.55695	1.24674	2.13007	1.17702	1.49805	3.64225	2.11138	1.27028	17961.5	47189.9	43309.8	61244.9	39132.7	35009.5	20160.9	0	25724	54352.1	35682.7	13667	24964.1	39297.2	38392.1	38590.8	14503.1	59494.7	129650	74945	17585.3	16404.3	38672.6	33373.7	36516.1	41624.9
n1178	260.137	0.876635	C11H20N2O5	L-gamma-glutamyl-L-isoleucine	5	Peptides	Undefined	571940	1.32058	1	0.939962	1.14528	0.718179	3.17647	1.45689	1.09502	1.2713	1.41387	0.804815	1.33401	3.60658	1.77254	0.794275	30096.4	44713.1	86385.7	77469.7	73159.3	67676	53473.1	17234.1	31225.3	66518.3	43786.5	17562.6	35236.6	57177.6	68187	35385.1	16470.7	75917.9	73084.7	69572.5	25228	15505.4	45343.5	32293.7	51210.7	42140.4
p4718	277.086	1.12498	C10H17N2O5S	Glutamyl-Methionine	5	Peptides	Undefined	336676	0.781553	1	2.6952	2.44794	2.78496	1.07064	1.40954	1.0152	0.741708	0.724316	2.0027	1.90677	1.18676	1.20418	1.34532	73031.9	114650	92265.7	48018.2	27575.1	120464	123182	78286.5	82268.5	50715.4	298044	279565	220964	265283	162235	192586	226182	268454	262477	163910	336676	293386	225372	226817	184671	65309
n1185	297.045	0.955498	C8H15N3O5S2	L-Cysteinylglycinedisulfide	5	Peptides	Undefined	127939	1.11056	1	0	2.0414	0	17.4978	15.4703	0	0	0.817042	3.73394	1.60279	39.4623	20.3161	3.79232	0	0	0	0	10290.1	0	0	0	0	9265.67	0	0	0	0	0	0	0	0	18914.9	0	0	0	0	0	0	16496.8
p3241	255.257	4.5	C16H33NO	Palmiticamide	9	Undefined	Undefined	3594481	0.685224	1	0.836706	0.733282	0.77687	0.689538	0.80755	0.602452	0.648563	0.693809	0.721101	0.659131	0.699267	0.715974	0.682766	1.33605e+06	1.82786e+06	1.99897e+06	2.09422e+06	1.5048e+06	1.72863e+06	2.92788e+06	2.43631e+06	3.59448e+06	2.09961e+06	2.11502e+06	1.62369e+06	1.92423e+06	2.51166e+06	2.52427e+06	1.65627e+06	1.35209e+06	1.82939e+06	2.19392e+06	2.34474e+06	1.83468e+06	1.65997e+06	2.49156e+06	1.78997e+06	2.15758e+06	1.67987e+06
p4833	158.11	1.76101	C12H14	Butadiene-styrene rubber	7	Undefined	Undefined	871247	1.03999	1	0.578924	0.849095	0.668097	0.491159	0.461843	1.00044	1.00946	0.784257	0.993312	0.660994	0.502153	0.552611	0.677885	527221	871247	663620	651736	568450	713263	714223	606538	530407	591637	422053	458748	271282	306135	368905	588320	668605	552731	345724	524422	476784	399097	419337	327922	485419	401637
p4984	178.1	1.76132	C11H14O2	Eugenol methyl ether	7	Undefined	volatile cinnamoic ester biosynthesis	637478	1.13171	1	1.17897	1.40309	1.2056	1.08616	1.12995	1.57877	1.31686	1.52113	1.10935	1.13163	1.22343	1.22262	1.28593	280472	281486	278880	323673	268824	297275	269133	235302	198806	266009	369572	317878	237617	255079	313043	268742	626015	308398	302404	271495	327683	301630	329594	263706	304313	293023
p5351	212.153	1.10939	C11H20N2O2	1,4'-Bipiperidine-1'-carboxylic acid	7	Undefined	Undefined	409261	1.07326	1	1.11776	1.13591	1.34342	1.0354	0.993017	1.09144	1.21444	1.30247	1.04117	1.06027	0.965208	1.08483	0.991449	250097	242021	253212	222339	202745	204249	266108	213492	166952	239720	234926	267158	163517	240937	312397	226906	409261	221558	152182	228820	388333	308148	184299	221763	362485	213872
p3162	222.056	1.39159	C8H14O5S	2-(3'-methylthio)propylmalate	7	Undefined	Undefined	4136059	1.14287	1	1.15151	1.15445	1.12847	0.920933	1.03956	1.15068	1.1063	1.11812	1.13496	1.09142	1.00897	1.17864	2.2416	1.54155e+06	2.23821e+06	1.31489e+06	1.78367e+06	1.11366e+06	2.23055e+06	1.59523e+06	1.20339e+06	907791	1.05594e+06	2.38222e+06	2.01204e+06	1.20152e+06	1.09587e+06	1.36073e+06	1.82675e+06	1.34589e+06	1.67835e+06	1.95754e+06	1.26445e+06	1.88922e+06	1.55497e+06	1.87469e+06	1.11927e+06	1.45315e+06	1.61616e+06
p4557	222.057	4.77381	C9H18S3	(E)-1-Propenyl 1-(propylthio)propyl disulfide	7	Undefined	Undefined	1287003	1.16451	1	1.0769	1.1519	1.07278	0.913599	1.19781	1.06444	1.07122	1.13501	1.23482	1.00216	0.976525	1.27463	1.14895	614586	1.02324e+06	568834	878685	518864	1.05483e+06	641512	491690	412907	494107	1.07305e+06	718566	562190	444233	535013	693095	574574	806880	937659	552973	676492	653261	967388	441576	581588	710831
p3686	222.057	2.20511	C9H18S3	1-(1-Propenylthio)propyl propyl disulfide	7	Undefined	Undefined	2458549	1.25654	1	1.13813	1.21381	1.12862	0.989741	1.01771	1.21493	1.13103	1.14435	1.16179	1.12852	1.05966	1.29283	2.83239	961520	1.22815e+06	720285	809738	586236	912252	751132	657138	503935	602368	1.04455e+06	907909	641541	622487	683681	859119	693496	894820	1.01094e+06	701148	936330	687416	944632	560532	738670	828836
n2544	222.162	3.51273	C14H22O2	Rishitin	7	Undefined	sesquiterpenoid phytoalexins biosynthesis	933850	1.11143	1	2.15605	0.609067	2.71088	0.190138	0.378964	1.28524	1.21555	1.72307	0.802721	0.943052	0.223077	0.465254	0.942723	64029.1	137672	218019	311471	103675	253038	156444	169492	108242	63949.4	421576	463966	260936	231407	241663	94042.2	81273.7	151211	27660.9	103322	185682	272151	175061	469573	933850	32841.3
p5275	224.141	1.24942	C13H20O3	Vomifoliol	7	Undefined	Undefined	573302	1.15973	1	1.04752	0.793355	1.4077	0.650744	0.730312	1.00293	1.05906	1.30129	0.855008	0.847456	0.605579	0.690604	0.740879	240399	387619	347600	437057	357590	361449	385343	270268	267478	241907	395126	280380	269687	350102	303692	314377	215196	238149	158037	285253	573302	319921	291889	393915	569751	200606
p4387	226.168	1.68483	C12H22N2O2	1,8-Diazacyclotetradecane-2,9-dione	7	Undefined	nylon-6 oligomer degradation	1340265	1.30207	1	1.28932	1.18988	1.237	1.19979	1.2791	1.26295	1.22838	1.38531	1.3057	1.09952	1.36681	1.30696	1.03684	788233	871089	802476	1.13518e+06	803532	903642	591908	668126	550044	665917	1.0103e+06	793256	746553	818359	988964	859152	601189	925751	818447	816835	990920	704721	1.0685e+06	635198	781284	870075
p2853	227.225	3.58662	C14H29NO	myristic amide	7	Undefined	Undefined	7618563	1.07972	1	0.958637	0.78712	0.970072	0.590624	0.821412	1.01163	0.854577	1.03815	0.950703	0.760067	0.866119	0.949333	0.691627	3.69521e+06	4.34248e+06	6.48142e+06	5.31269e+06	5.66058e+06	5.13991e+06	5.65595e+06	3.48913e+06	4.62824e+06	4.69686e+06	5.71153e+06	3.4795e+06	3.9348e+06	5.94228e+06	3.56539e+06	5.09338e+06	2.47542e+06	4.2313e+06	3.30652e+06	3.47736e+06	6.86895e+06	3.78741e+06	3.85196e+06	2.5912e+06	5.80397e+06	2.77893e+06
p4051	228.147	0.832511	C11H20N2O3	L-isoleucyl-L-proline	7	Undefined	Undefined	2213071	1.54657	1	1.31629	0.952332	0.95876	0.812143	0.696088	1.3052	1.36	1.67362	0.795948	0.85508	0.992266	1.00097	0.597221	463448	488768	2.07188e+06	610559	1.16093e+06	681010	393111	364466	314788	1.34742e+06	787057	574855	364132	598396	1.7571e+06	365693	255086	352058	558277	1.42187e+06	384379	438865	268588	298108	1.58297e+06	312598
n2848	240.067	4.27054	C9H20OS3	Propyl 1-(propylsulfinyl)propyl disulfide	7	Undefined	Undefined	406529	1.11575	1	1.57904	1.45326	1.34054	0.984734	1.01692	1.08421	1.14198	0.888576	1.1029	1.40091	1.15433	1.11831	4.75693	68016.6	82350.3	65772.9	89357.3	69375.9	62859.8	63510.3	77642.1	69478.9	62492.8	119143	73329.4	135968	83147.8	118943	80828.6	57036.5	132986	112172	105249	74917.2	68033.5	104670	77567.6	125210	54430.2
p5564	241.277	28.9776	C16H35N	Hexadeceylamin	7	Undefined	Intstd	356240	1.16369	1	0.739913	0.879634	0.924571	0.685365	1.15787	0.650067	0.577359	0.824054	0.762331	1.15403	0.632915	0.913882	0.604222	269530	291758	255119	313464	276379	262818	232048	265514	195243	252814	317670	161933	146938	139538	128060	247148	241275	178235	223303	173023	210799	164847	237822	287537	216282	161317
p5529	243.199	1.55424	C17H25N	Phencyclidine	7	Undefined	Undefined	338801	1.1513	1	0.93666	1.31015	0.786166	1.71869	1.0925	1.70409	1.78362	0.902722	1.02211	1.51155	1.54599	1.73886	1.268	38903.2	102093	192883	82173.7	95376.9	118125	69984.4	70893.8	128966	56249.9	86548.8	90570.4	41570.6	112633	84760	40169.3	75583.1	77147.3	54407.4	334689	26640.1	94971.5	67312.5	107916	52389.9	289892
n1862	246.05	0.629703	C6H15O8P	L-rhamnitol-1-phosphate	7	Undefined	Undefined	3758539	0.717119	1	1.15992	0.332672	0.920787	0.40768	0.265236	0.486722	0.955614	1.56595	1.09551	1.13204	0.338519	0.281964	0.732662	1.05586e+06	2.16137e+06	1.35415e+06	678296	298772	2.9886e+06	2.49771e+06	978655	903355	368816	3.75854e+06	1.51298e+06	1.52517e+06	876896	1.30084e+06	616571	515583	159606	828268	453902	1.49152e+06	800548	1.19536e+06	1.75609e+06	1.88075e+06	175112
p5751	252.136	1.77067	C14H20O4	ubiquinol-1	7	Undefined	Undefined	247257	1.10141	1	0.91603	0.825528	0.965792	0.933708	1.03593	1.02399	1.03978	0.942948	1.04631	1.0502	0.872561	0.838876	0.758895	180935	212341	213678	195965	209028	180181	147021	225611	170213	195743	198259	195869	162224	119286	165982	124424	162287	183737	160924	127097	190696	181297	180732	137537	197078	139733
p5521	255.22	1.18899	C15H29NO2	9-Decenoylcholine	7	Undefined	Undefined	329984	0.402263	1	0.286461	0.419444	0.2771	0.609311	0.621746	0.393699	0.348986	0.264785	0.440347	0.332571	0.462439	0.407835	0.726435	100281	68075.1	109166	38993.2	40295.7	61503.9	329984	66855.9	267887	160780	39516.6	26613.3	23881.4	95280.8	68801.8	51217.8	28812.7	44612	147916	99492.6	41558.2	28742.9	44130.2	51335	80024.1	98738.3
p5897	257.163	1.53007	C13H23NO4	2-Hexenoylcarnitine	7	Undefined	Undefined	187280	1.38795	1	1.11228	1.02451	1.20753	1.12925	1.09143	1.1634	1.17974	1.22534	0.892968	1.02925	1.06099	1.09998	0.923456	112018	115957	134002	187280	122650	127387	88836.9	95353.8	79268.1	93254.3	119821	104957	100418	114401	98857.9	95272.8	92188.7	121743	101151	85609.5	123716	119741	114528	110709	115874	124938
n2055	275.1	0.86356	C11H17NO7	Cardiospermin	7	Undefined	Undefined	1908117	0.738702	1	0.630821	1.33564	1.34874	0.406563	0.356501	0.50102	0.704181	0.956022	1.22423	1.08314	0.649145	0.465744	0.580344	387712	359756	664340	974504	708873	915716	494074	779967	871520	1.12875e+06	425285	345686	687800	474342	710043	960219	914168	1.29576e+06	1.41957e+06	1.00667e+06	698187	1.14334e+06	1.29205e+06	1.47206e+06	1.04562e+06	221578
n2760	278.189	2.44491	C17H26O3	[6]-Paradol	7	Undefined	Undefined	609041	1.15168	1	1.11938	1.00761	1.19013	0.874193	0.95417	1.13102	2.68175	1.1224	1.02461	1.05302	1.76824	0.999626	1.36461	65193.2	81188.7	71251.7	107646	66884.4	73424.4	71093.5	67708.5	59833.7	68454	84279.7	73513.7	76831.6	78470.2	68067.8	79497.4	58652.9	72134.6	57499.6	75320.3	86057.8	76319.3	79462.7	68208	95208.2	52521.9
p227	278.224	1.89604	C18H30O2	5beta-Estrane-3alpha,17beta-diol	7	Undefined	Undefined	127825305	0.928514	1	0.286519	0.67335	0.388069	0.0138655	0.0158147	0.834992	1.11015	0.532546	0.979115	0.440478	0.0193812	0.01111	0.395462	6.57947e+07	9.79565e+07	8.20084e+07	9.15874e+07	7.39623e+07	8.6395e+07	9.91743e+07	9.1739e+07	7.27277e+07	9.294e+07	3.24656e+07	4.09682e+07	1.46452e+07	1.4206e+07	2.46359e+07	8.6985e+07	6.27064e+07	6.09807e+07	2.58794e+07	6.17261e+07	4.0482e+07	2.83726e+07	2.43612e+07	2.52477e+07	5.34417e+07	2.46422e+06
p2343	308.199	1.89459	C18H28O4	Diplodiatoxin	7	Undefined	Undefined	9887961	1.07898	1	1.04176	1.26403	1.02841	1.23852	1.26733	1.15156	1.06276	0.959048	1.12596	1.12816	1.2321	1.1128	0.958003	7.23861e+06	7.06366e+06	6.75897e+06	7.13545e+06	7.46353e+06	5.98613e+06	5.51817e+06	7.50474e+06	6.35009e+06	7.69074e+06	6.80977e+06	7.88333e+06	5.72548e+06	6.52968e+06	7.48181e+06	9.88796e+06	7.77351e+06	8.3421e+06	8.31241e+06	7.46017e+06	7.56028e+06	6.48023e+06	7.87305e+06	5.37937e+06	6.69581e+06	8.31948e+06
p1943	309.303	5.84436	C20H39NO	N-Hexadecanoylpyrrolidine	7	Undefined	Undefined	11718335	0.333228	1	0.47494	0.494598	0.254233	0.542359	0.602537	0.230541	0.243322	0.190518	0.258067	0.205099	0.327374	0.354617	0.429979	1.60172e+06	4.23277e+06	6.09423e+06	1.19051e+06	1.84123e+06	1.2729e+06	1.10818e+07	1.12018e+07	1.17183e+07	9.62069e+06	1.62236e+06	783250	3.23435e+06	7.45284e+06	8.22987e+06	2.32388e+06	549588	945274	8.36278e+06	1.00237e+07	1.03982e+06	1.00171e+06	4.82391e+06	2.0294e+06	2.51907e+06	4.30499e+06
p5058	323.319	6.53985	C21H41NO	N-(14-Methylhexadecanoyl)pyrrolidine	7	Undefined	Undefined	536156	0.261931	1	0.360571	0.366288	0.236435	0.397135	0.415555	0.205348	0.189425	0.178362	0.219892	0.176826	0.310551	0.265922	0.335065	41799.4	84448.2	100747	39321.4	48628.1	37465.3	278297	177057	536156	173419	64067.3	24511.1	64848.8	127387	152735	57931.3	22117	32760.9	136057	191556	36312.6	31915.9	102809	63519.9	49731	76546.7
p5320	329.221	1.60286	C17H31NO5	6-Keto-decanoylcarnitine	7	Undefined	Undefined	473948	0.347745	1	1.85179	6.25999	4.05173	3.34312	3.40671	0.31052	0.639145	0.862854	4.68507	4.0798	3.27843	2.84565	2.59657	23977.7	16885.9	17690.4	24066.7	19155.6	56437.7	61317.9	42977.9	64491.7	67450	112303	116664	87219.2	104723	121062	352767	319773	473948	330393	355263	239385	246129	300300	182322	217705	172327
p5223	376.261	4.78072	C23H36O4	3-Acetyl-5alpha-androstane-3beta,17beta-diol 3-acetate	7	Undefined	Undefined	439819	1.0986	1	1.43786	1.18044	1.46167	2.15941	2.2258	1.10256	1.17611	1.19323	1.5059	1.67106	2.35147	2.20246	2.28422	72037.2	84868.6	77937.1	107926	81305.8	84253.8	66627.7	69650.6	74991.1	90490.6	84757.4	106318	186559	106656	70744.2	78861.7	144208	95552.3	66077.4	70966.5	84803	174556	81862.7	145394	77610.9	77189.4
p1809	390.277	6.9365	C24H38O4	Bis(2-ethylhexyl)phthalate	7	Undefined	Undefined	16338797	1.23968	1	1.27785	1.06965	1.24768	1.08663	1.27271	1.13835	1.10862	1.23398	1.20404	1.00719	1.22939	1.19456	1.03136	8.17889e+06	1.01439e+07	1.13659e+07	1.51228e+07	7.45956e+06	9.86673e+06	8.21799e+06	7.81947e+06	7.1535e+06	9.10728e+06	1.20421e+07	8.99577e+06	9.98389e+06	1.11051e+07	1.17534e+07	9.0102e+06	6.50075e+06	9.91422e+06	1.01975e+07	9.47906e+06	1.0261e+07	9.39327e+06	1.48831e+07	8.28326e+06	9.78795e+06	9.54736e+06
p3067	390.278	10.1522	C24H38O4	Di-n-octyl phthalate	7	Undefined	Undefined	4752202	1.21884	1	1.15985	1.07548	1.24979	1.17137	1.18922	1.11892	1.10164	1.19514	1.15016	1.09588	1.21695	1.13155	0.90407	4.1385e+06	3.6785e+06	3.3966e+06	4.28573e+06	3.35128e+06	3.39331e+06	3.06303e+06	3.0567e+06	3.04732e+06	2.90564e+06	3.77119e+06	3.17576e+06	3.25847e+06	3.71631e+06	4.01649e+06	3.54865e+06	2.99213e+06	3.41502e+06	3.35207e+06	3.32554e+06	3.95385e+06	3.44322e+06	4.7522e+06	3.49831e+06	3.68167e+06	3.80967e+06
p3500	390.278	12.8677	C24H38O4	Diisooctyl phthalate	7	Undefined	Undefined	3486513	1.33445	1	1.32058	1.19652	1.37767	1.3855	1.30896	1.24608	1.23557	1.33426	1.15454	1.14116	1.37726	1.30686	0.972836	3.08902e+06	2.61682e+06	2.54494e+06	3.07207e+06	2.50487e+06	2.3209e+06	2.0081e+06	2.30732e+06	1.75756e+06	1.96826e+06	2.77519e+06	2.4908e+06	2.55341e+06	2.76487e+06	3.09976e+06	2.61191e+06	2.16062e+06	2.5545e+06	2.49363e+06	2.57789e+06	2.95893e+06	2.95636e+06	3.17191e+06	2.31319e+06	2.87523e+06	2.81506e+06
p3841	398.245	2.91678	C25H34O4	17-Propylestra-1,3,5(10)-triene-3,17beta-diol diacetate	7	Undefined	Undefined	2663989	1.90784	1	0.992386	1.10187	1.42861	0.510357	0.611946	0.519075	0.383605	0.283525	0.576186	1.21742	3.42928	0.679322	0.582129	560358	31362.9	114988	1.13898e+06	525146	37147.1	252704	635610	49158	268060	840318	298023	19520.2	49155	26202.6	922715	11635.4	165049	207516	62351	995917	59344.6	34402.8	16436.1	669208	56760
n3127	409.165	5.67426	C21H28ClNO5	N-Carbamoyl glucuronide lorcaserin	7	Undefined	Undefined	135185	0.640556	1	0.585792	0.681305	0.632075	0.386564	0.310202	0.7976	0.831719	0.614488	0.630702	0.642715	0.31762	0.347044	0.52066	81676.3	63754.6	95052.7	21793.3	91716.4	61192.6	134520	119717	113871	123334	47501.7	76016.9	40033.2	75893.7	84283.2	108471	94003.1	62275.6	37160	74602.6	80830.6	76010.6	12745	74912.7	104807	34010.4
n2913	410.318	11.4205	C28H42O2	beta-Tocotrienol	7	Undefined	Undefined	331033	0.876617	1	0.704113	1.18162	0.721613	0.62568	0.543773	0.795056	1.13205	0.657866	0.99081	0.558428	0.41034	0.352648	0.797112	151671	248232	135921	119300	175424	152155	279308	205290	173937	136758	150728	155149	142413	102497	116324	222297	189919	177991	198285	331033	133764	144433	127241	129419	148834	94417.6
p5414	424.038	1.66023	C14H18NO10S2	Sinalbin	7	Undefined	Undefined	430732	0.806456	1	0.788984	1.27834	0.936951	6.9357	4.28453	0.700148	0.705127	0.625534	1.15817	1.0383	5.15822	4.13572	0.946121	35675.7	11866.2	18949.4	20229.8	19755.7	35588.2	11452.3	19179	25748	40063.1	24825.7	19979.4	12574.7	20193.3	26596.9	64884	17164.5	26505.5	43987.3	16238.7	23587.1	15658.4	18626	30306	35528.7	106700
n2236	424.334	9.86672	C29H44O2	alpha-Tocotrienol	7	Undefined	Undefined	1327215	0.683711	1	0.719618	0.539534	0.734632	0.284751	0.498719	0.647726	0.536847	0.903592	0.668849	0.569238	0.420057	0.482419	0.552742	383191	332619	451433	284300	617593	507185	964796	295884	654178	604287	460075	144173	572210	812405	188939	697406	119180	350138	188138	277946	962048	262859	192550	174672	631109	119259
n3099	434.163	1.66791	C23H25F3N2OS	cis-(Z)-Flupenthixol	7	Undefined	Undefined	189721	0.775674	1	0.560213	0.33578	1.17522	0.134266	0.253233	0.874228	0.68519	1.43079	0.53285	0.627943	0.217042	0.375447	0.453217	20767.1	41112.9	57965.6	51493.9	44474.3	69564.2	109457	29126.9	34411.3	35667.6	47772.1	25541.4	29559.8	34155.8	18837.6	43062.2	8695.85	21741.6	9631.99	10291.7	77618.1	33905.3	8952.28	16781.3	189721	2395
p2913	451.272	2.94299	C28H37NO4	Cytochalasin Opho	7	Undefined	Undefined	6333247	1.48754	1	0.541189	0.724645	0.22628	0.200926	0.168484	1.32424	0.97895	0.765602	0.472378	0.486058	0.187135	0.152505	0.502075	6.33325e+06	5.39242e+06	4.96945e+06	4.67097e+06	5.67762e+06	3.15998e+06	2.91864e+06	3.86523e+06	3.72637e+06	4.50995e+06	2.0106e+06	1.91635e+06	2.14007e+06	1.61015e+06	2.16174e+06	2.94034e+06	3.10009e+06	2.23451e+06	2.69015e+06	2.20907e+06	652766	710362	1.34391e+06	638674	768103	689128
n2428	478.179	0.783941	C19H30N2O12	glcNAc-1,6-anhMurNAc	7	Undefined	Undefined	1003367	0.909988	1	0.791347	0.448009	0.679399	0.15806	0.118638	0.752969	1.017	1.59345	0.773096	0.542393	0.174052	0.174858	0.712099	308310	627528	344028	468314	334152	692209	654527	368918	286748	285905	423986	532147	402010	178492	274210	175273	230952	199006	289464	130487	224941	376340	332030	368870	252491	48095.9
n2343	482.265	2.1085	C22H43O9P	2-16:1-lysoPG	7	Undefined	Undefined	1014814	1.4871	1	0.785199	0.482501	0.285338	0.142972	0.128475	1.67805	1.45231	1.92679	0.704974	0.902693	0.117863	0.154022	0.943271	476899	675248	540073	555986	467812	419720	350355	383842	322650	349813	295812	308225	457909	190185	181941	246309	166445	178193	165799	124486	81595.1	98537.6	145422	96462.2	99118.3	45762
n1933	484.281	2.77241	C22H45O9P	1-acyl-sn-glycero-3-phosphoglycerol (n-C16:0)	7	Undefined	Undefined	3120838	1.20793	1	0.472913	0.496361	0.205758	0.239406	0.19667	0.914034	0.958007	0.849883	0.551375	0.488974	0.22058	0.229326	0.554158	2.31056e+06	3.12084e+06	2.36906e+06	2.1508e+06	2.57455e+06	2.00583e+06	2.05654e+06	2.31751e+06	2.03381e+06	1.95599e+06	938586	1.04164e+06	1.43149e+06	645878	846374	1.52597e+06	1.06408e+06	1.06696e+06	643133	846961	260327	383405	541995	394130	553791	464592
n3166	494.506	22.6639	C33H66O2	tritriacontanoate	7	Undefined	Undefined	127334	1.07672	1	1.09487	1.07138	1.17266	0.941384	0.9611	1.19003	1.16858	1.2195	1.12088	1.09999	0.962691	1.11942	1.05067	79220.9	115712	97485.3	113813	85623	97693.5	97321.7	93258.9	77604.3	90930.5	102222	99692.3	102938	92662.8	102634	92203.2	94049.4	112758	88367.5	102040	109125	108914	102474	94793.3	120373	74819.4
n3141	494.506	22.1392	C33H66O2	tritriacontanoate	7	Undefined	Undefined	134552	1.11871	1	1.21932	1.03772	1.20569	0.967796	0.991156	1.20545	1.22014	1.28031	1.14717	1.15417	1.00511	1.15364	1.07962	86229.1	115712	105938	120920	96658.1	100891	97321.7	97463.3	78126.2	95896.4	113499	115197	109358	112108	122552	92203.2	94049.4	112758	88367.5	100038	113881	126224	102474	103359	120373	79646.7
n1131	510.296	3.11067	C24H47O9P	1-18:1-lysophosphatidylglycerol	7	Undefined	Undefined	11786935	1.19501	1	0.371283	0.369569	0.155682	0.0407222	0.0339034	0.833006	0.881914	0.761749	0.455107	0.411247	0.0375076	0.0429451	0.429292	8.17406e+06	1.17869e+07	8.93167e+06	8.12191e+06	8.84286e+06	7.88888e+06	8.64226e+06	8.47307e+06	6.95585e+06	6.41389e+06	3.18279e+06	3.36963e+06	3.40436e+06	1.89265e+06	2.39817e+06	4.76162e+06	2.77512e+06	2.57493e+06	1.78562e+06	2.28453e+06	679512	944049	1.29308e+06	1.14018e+06	1.91731e+06	292715
n2978	516.271	1.34204	C29H40O8	Ajugalactone	7	Undefined	Undefined	254253	1.08626	1	0.720487	0.484194	1.99858	0	0.0258011	0.508576	0.436476	0.27281	0.408095	0.421285	0	0	0.339982	115812	38412.1	67995.1	84135.8	41390.5	73749.5	60175.2	31345	112819	42041.5	69594.7	59844	25801.3	48303.4	27106.3	57961.7	19760.7	17900.5	33802.2	25580.1	97616.6	109493	78635	254253	99809.3	0
n777	720.494	8.4178	C38H73O10P	1-16:0-2-trans-16:1-phosphatidylglycerol	7	Undefined	Undefined	20644426	1.0613	1	1.21371	0.609726	0.631032	0.494616	0.311446	1.07923	0.980996	0.8144	0.599773	0.680041	0.330412	0.249373	0.481579	1.55441e+07	1.1009e+07	9.04004e+06	6.01408e+06	1.26366e+07	6.46878e+06	8.68403e+06	9.9906e+06	1.51305e+07	1.08368e+07	8.22839e+06	4.96907e+06	2.06444e+07	1.58839e+07	1.2308e+07	7.28189e+06	6.15806e+06	5.41964e+06	6.82515e+06	5.47879e+06	4.60477e+06	3.46514e+06	1.24966e+07	9.45099e+06	2.23497e+06	4.95826e+06
n1	748.525	9.67224	C40H77O10P	[PG (16:0/18:1)] 1-Hexadecanoyl-2-(9Z-octadecenoyl)-sn-glycero-3-phospho-sn-glycerol	7	Undefined	Undefined	97801033	0.83582	1	1.08053	1.23072	1.29223	0.542504	0.463565	0.714327	0.865485	0.701189	1.24097	1.45238	0.358349	0.287272	0.584151	6.61803e+07	3.64392e+07	2.49746e+07	1.56975e+07	3.74562e+07	2.29045e+07	3.94102e+07	4.4708e+07	6.76238e+07	4.16057e+07	3.2077e+07	2.01907e+07	7.8721e+07	6.24487e+07	4.02284e+07	6.15526e+07	6.59366e+07	4.3503e+07	3.80883e+07	5.70653e+07	4.36452e+07	3.19999e+07	9.55416e+07	9.42159e+07	1.40457e+07	2.58391e+07
p4074	748.526	10.6285	C40H77O10P	[PG (16:0/18:1)] 1-Hexadecanoyl-2-(9Z-octadecenoyl)-sn-glycero-3-phospho-sn-glycerol	7	Undefined	Undefined	1885761	1.20853	1	1.45226	1.65929	1.80863	1.04959	0.752374	0.848121	0.979368	0.772223	1.4669	1.96245	0.734844	0.458704	0.590995	1.54175e+06	543577	366593	226148	666897	316078	579251	501198	852795	518477	540967	258069	1.36858e+06	1.13488e+06	717078	1.18947e+06	1.1051e+06	668673	683343	945991	698477	415664	1.88576e+06	1.79879e+06	207228	831286
n2030	802.572	11.4169	C44H83O10P	cyclopropane phosphatidylglycerol (dioctadec-11,12-cyclo-anoyl, n-C18:0 cyclo)	7	Undefined	Undefined	2103753	0.860772	1	2.05264	5.18018	3.673	148.327	85.2312	0.384355	0.353545	0.219189	2.47005	2.41443	206.89	113.437	29.0374	16017.5	4923.33	0	0	4291.95	0	4120.3	3519.72	13223	8451.16	4867.52	0	24199.1	21449.6	9655.16	38859.2	49414.2	16170	19979.9	27429.4	17704	15433.2	33481.5	37223.7	3828.45	675696
n2766	802.573	12.7561	C44H83O10P	cyclopropane phosphatidylglycerol (dioctadec-11,12-cyclo-anoyl, n-C18:0 cyclo)	7	Undefined	Undefined	425192	0	0	1.49304	5.94416	3.92598	191.564	130.129	0	0	0	1.77339	1.36809	207.089	118.296	45.1551	0	0	0	0	0	0	0	0	0	0	0	0	7465.22	0	0	7469.76	8237.31	0	5230.8	8782.93	3890.49	2650.09	5890.98	7198.33	0	126165
p267	152.084	1.8807	C9H12O2	3-Isopropylcatechol	5	Undefined	Undefined	526362	1.11441	1	0.52081	0.804075	0.608942	0.288267	0.301002	1.03024	1.11415	0.773571	1.135	0.62119	0.311517	0.315039	0.541924	306831	466412	370887	334636	326298	389855	305582	263690	264480	396145	193349	220131	110154	131078	188871	359100	229074	290399	158223	265607	191390	199342	172037	146853	276714	95858.9
p1589	159.126	0.755107	C8H17NO2	Methacholine	5	Undefined	Undefined	2040539	1.21994	1	1.10782	1.00603	1.31186	16.1907	5.90798	1.64241	1.03206	1.66246	1.04197	1.20895	15.8975	9.19701	1.73084	62603	39955.8	44994.7	51022.4	33490.1	47221.5	25589.9	41151.3	39742.2	36523.3	73959.3	25885.3	30222.1	39929.2	40743.1	43893.7	38193.6	39569.1	31801.8	37917.5	69312.6	43787.6	30995.3	45295.9	60160.5	200657
p5329	166.136	1.67303	C11H18O	&beta;-fenchocamphorone	5	Undefined	Undefined	166984	1.19303	1	1.01369	1.05999	1.19275	0.979664	0.821673	1.00826	1.00995	1.22667	1.10676	0.9887	0.98925	1.02309	0.734553	138368	134293	128097	166387	127705	129326	119510	113032	96923.3	123633	133452	141300	80320.2	104028	131299	148088	111090	136274	118517	103392	157778	119777	137106	113039	166984	111484
n1183	176.068	0.887946	C7H12O5	validone	5	Undefined	validamycin A biosynthesis	161788	3.43269	0	0	16.8074	6.90391	57.2484	44.5925	1.35167	0	4.41485	4.99442	23.3266	91.0575	80.7207	14.3435	10069.4	7094.08	0	0	0	0	0	0	0	0	0	0	0	0	0	6256.82	0	10046.8	47700.1	20033.2	11126.2	0	14611.6	8781.78	0	21340
p255	180.115	1.79893	C11H16O2	3-tert-Butyl-5-methylcatechol	5	Undefined	Undefined	1126642	0.92931	1	0.363524	0.707942	0.494806	0.241585	0.217901	0.868728	1.07943	0.618002	1.02401	0.514295	0.233674	0.231574	0.482532	635512	910498	735071	795507	655723	822664	839377	847514	729135	777526	280543	457210	184772	236793	300674	725753	669680	625915	268611	553288	424312	382804	319409	298782	561940	250403
p5139	190.099	1.24567	C12H14O2	cis-biphenyl dihydrodiol	5	Undefined	Undefined	180106	1.1106	1	1.14558	0.985584	1.10849	0.858581	0.94919	1.04412	0.991369	1.11865	1.00231	0.935628	0.994345	1.00003	0.855829	119055	151792	123366	141444	144908	115038	129705	123504	117402	127139	172298	156019	113563	141731	118385	174012	120458	91739.5	107793	109953	105259	133621	135004	142493	162895	104821
p4053	196.121	0.853315	C10H16N2O2	amiclenomycin	5	Undefined	Undefined	1330236	1.1796	1	1.21879	1.04356	1.20835	0.726065	0.712302	1.13306	1.33421	1.57994	0.797376	1.03779	0.852893	0.933161	0.601332	274195	352852	558235	419189	642004	372184	272550	265013	223151	771542	425461	398736	216504	374239	906179	299754	200391	284760	181276	1.02122e+06	361478	392308	245604	224071	1.07777e+06	240349
p162	197.045	0.797656	C5H12NO5P	2-Amino-5-phosphopentanoic acid	5	Undefined	Undefined	846301	0.866733	1	1.11018	0.528832	1.65276	0.789045	1.12748	1.09537	0.969634	0.755167	0.419027	0.479799	0.456434	1.21877	1.02596	323537	161354	356060	304129	173229	436695	75876.2	460872	477351	70216.4	826325	375732	323650	103928	58956.6	292178	232920	98377.2	86453.8	94429.8	755898	578933	58811.7	378225	741993	139335
p5448	198.079	0.837589	C12H10N2O	4-(2-Pyrazinylethenyl)phenol	5	Undefined	Undefined	282774	1.35478	1	1.91817	1.595	2.15604	0.63501	1.14958	0.926842	0.547191	0.589274	1.11551	0.987835	0.54667	0.70601	0.982774	72536	176540	91198.9	146748	121370	89305	110414	52932.7	99697.6	96723.2	245729	177505	118986	143690	175488	104155	122931	215749	144627	128806	165061	247661	127592	145130	282774	58916.9
p3753	199.157	0.888891	C11H21NO2	2-Hexenoylcholine	5	Undefined	Undefined	1209135	0.377297	1	0.406402	0.302437	0.397548	0.333096	0.433333	0.333443	0.411243	0.271663	0.30601	0.255902	0.22027	0.414803	0.545329	162106	220645	584922	303655	302435	223136	1.20913e+06	691058	1.17381e+06	874018	364603	247198	86931.3	557154	439280	260150	69293.6	164520	410096	357451	358158	131627	142755	214746	810946	180970
n1184	200.08	0.868145	C8H12N2O4	3-(3,4-Dihydroxypyridin-1-yl)-L-alanine	5	Undefined	Undefined	156818	0.859622	1	0.787109	0.82739	0.877301	1.65707	1.55342	1.01358	0.819872	1.48633	1.14787	1.34038	2.14426	2.08707	0.735794	21886.1	38785.4	13363.5	48495.7	33259.1	48078.8	25309.9	40398.2	36612.3	30831.3	54367.1	14733.2	27122.3	17304.2	29121.4	18227.3	16333.4	32903.8	58124.2	24359.6	13579.9	17256.3	27928.6	29172.5	71056.4	42860.9
p3816	200.157	1.76107	C15H20	Isolongifolene, 4,5,9,10-dehydro-	5	Undefined	Undefined	519382	0.880424	1	0.302401	0.652622	0.407164	0.167023	0.196612	0.90005	1.10468	0.594672	1.01518	0.485776	0.133541	0.21277	0.418461	262228	314321	276702	283192	256825	338273	387529	312339	236155	308199	106063	158552	56113.8	72528.1	85291.9	283107	239155	223594	96604.4	190310	167508	110623	76967.2	84094.1	205143	58652.7
n2952	208.147	1.50695	C13H20O2	3-hydroxy-9-apo-&beta;-caroten-9-one	5	Undefined	Undefined	128711	1.00188	1	1.0635	1.02906	1.06333	0.85132	0.927683	1.08244	1.12423	1.09337	1.07038	1.05818	0.917123	0.879547	1.02245	76469.8	118926	104731	114560	87777.2	109628	117841	93381.6	90437.7	90230.1	127915	107977	107407	97325.4	92739.4	100114	97430	113154	104925	100469	102649	113183	103759	111169	102519	90122.7
p245	208.147	1.87344	C13H20O2	3-hydroxy-9-apo-&beta;-caroten-9-one	5	Undefined	Undefined	2816504	0.921656	1	0.31884	0.697079	0.461329	0.23021	0.217249	0.841413	1.1065	0.598743	0.989432	0.482289	0.181017	0.204831	0.438705	1.5214e+06	2.01525e+06	1.80967e+06	1.88527e+06	1.58998e+06	1.89564e+06	2.07e+06	2.04438e+06	1.63396e+06	1.92746e+06	882432	580199	423197	510461	655465	1.98362e+06	1.3611e+06	1.27156e+06	668716	1.38706e+06	995436	776565	621265	671510	1.35081e+06	361637
p2770	220.11	1.92249	C13H16O3	Precocene 2	5	Undefined	Undefined	4340455	1.05628	1	1.05862	1.03384	1.09339	1.01598	1.04952	1.15753	1.07482	1.09804	0.996564	1.01019	1.06056	0.887789	0.807094	3.4677e+06	3.52975e+06	3.93229e+06	3.81407e+06	3.36288e+06	3.37334e+06	3.44295e+06	3.68771e+06	3.15717e+06	3.48077e+06	4.04612e+06	4.05218e+06	2.7968e+06	3.36344e+06	3.88823e+06	4.17884e+06	3.43787e+06	3.68049e+06	3.30358e+06	3.12126e+06	4.33788e+06	3.71311e+06	3.5663e+06	3.29925e+06	3.82626e+06	3.56695e+06
p3843	222.057	3.32004	C9H18S3	2,2,4,4,6,6-Hexamethyl-1,3,5-trithiane	5	Undefined	Undefined	769703	1.3116	1	1.38506	1.33262	1.27668	1.12451	1.10208	1.29545	1.26052	1.02747	1.23658	1.38724	1.27147	1.379	3.30565	239564	295257	220606	274995	219128	229448	194621	197339	162828	168453	305774	238368	279502	212736	283155	234939	169737	297955	311960	254981	254600	202015	305483	186652	267526	222519
p4248	222.089	1.13776	C12H14O4	Dihydrodeoxy-8-epiaustdiol	5	Undefined	Undefined	1736928	0.875549	1	0.791987	0.615978	0.952172	0.543529	0.697864	0.923784	0.705041	0.85895	0.907577	0.624375	0.693765	1.05165	0.625978	475806	571396	918196	792534	769653	836423	915402	627477	670343	979351	626297	623999	291574	1.15881e+06	490227	698648	317008	561852	520194	384068	822210	428346	416083	432730	1.73693e+06	362961
p242	222.162	1.79736	C14H22O2	Rishitin	5	Undefined	sesquiterpenoid phytoalexins biosynthesis	3125786	0.898528	1	0.298067	0.675934	0.393737	0.0486262	0.0576746	0.848801	1.06411	0.541716	0.969384	0.454915	0.0534011	0.0592928	0.403079	1.68849e+06	2.41905e+06	2.06639e+06	2.1728e+06	1.86241e+06	2.34407e+06	2.52122e+06	2.30245e+06	1.8112e+06	2.38313e+06	855497	1.08837e+06	399536	401424	641828	2.24982e+06	1.60142e+06	1.6247e+06	705139	1.49893e+06	1.01562e+06	752011	664116	608141	1.43377e+06	116135
p2268	224.105	1.16128	C12H16O4	Diplosporin	5	Undefined	Undefined	6729731	3.57775	1	2.30743	2.12166	1.80951	1.0258	1.65408	1.63111	1.21834	3.22837	1.29549	3.21596	1.7716	1.7168	2.10281	4.32872e+06	3.53752e+06	720830	2.55625e+06	538273	352174	919339	601377	617144	775036	4.12899e+06	308234	1.64703e+06	614887	834762	2.26402e+06	1.36684e+06	1.51128e+06	723321	1.06192e+06	2.80085e+06	1.36991e+06	398522	434903	903994	612217
n1833	228.111	0.862643	C10H16N2O4	(S)-ATPA	5	Undefined	Undefined	334460	1.0251	1	0.743459	1.23992	0.740924	1.80499	1.41408	0.750703	0.890874	1.4324	1.03728	1.15577	1.89202	2.00597	0.922668	45124.8	74442.2	94865.6	117314	113439	169013	52492.1	45243.9	52900.4	114637	87200.5	44108.7	44628.1	49895.8	97041.2	93300.4	44405.9	93983.6	157553	149239	34441.8	41084	119155	40790.3	86302.6	97922
p1711	238.23	4.62548	C16H30O	Hexadecenal	5	Undefined	Undefined	401531	0.51877	1	1.55408	1.04024	1.30359	1.47134	1.51371	0.587267	1.14493	1.09042	1.32378	1.34165	1.72531	1.47702	1.4578	60268.6	65867.1	68403.3	69546.6	56418.9	91309.5	172327	125884	144530	83766.4	93161.2	147335	372588	223004	124048	107250	212723	124316	71120.5	127270	106539	197172	150307	254427	96934.2	118359
p5134	241.168	1.28825	C13H23NO3	Valeroidine	5	Undefined	Undefined	262827	1.18817	1	1.17501	1.04852	1.42528	1.01077	1.16682	1.30413	1.29131	1.16063	1.0644	1.10211	1.20478	1.11089	0.908674	120170	154807	174526	179446	166094	118835	140302	197357	109892	102747	189399	155162	114690	181341	145645	174366	124725	119550	174122	108840	158281	201056	185826	145714	262827	163523
p4118	241.277	27.0962	C16H35N	Hexadeceylamin	5	Undefined	Intstd	669914	1.15494	1	1.20857	1.06186	1.14543	1.10512	1.11109	1.21086	1.22428	1.2588	1.07359	1.13721	1.24528	1.26097	0.909044	465524	489607	475964	622277	484495	505254	409318	432521	397197	453119	572167	566739	408957	481917	625939	454679	428146	475100	491615	483807	575176	538829	476637	433213	493128	506326
p3273	241.277	27.6132	C16H35N	Hexadeceylamin	5	Undefined	Intstd	755232	1.08579	1	1.13588	1.04667	1.11215	1.09128	1.07599	1.20947	1.13897	1.15354	1.02956	1.06381	1.17808	1.23327	0.874799	473855	601878	404657	557147	484495	504267	462537	497778	396256	461917	571356	619784	394446	491676	561118	516215	399320	516987	528422	470222	545627	528089	541256	433213	535078	511056
n1169	244.179	0.872274	C12H24N2O3	N-(6-Aminohexanoyl)-6-aminohexanoate	5	Undefined	nylon-6 oligomer degradation	817793	1.87216	1	1.6154	1.27104	1.18947	3.67619	1.61163	1.67787	1.60643	1.57435	1.43061	1.11917	3.10903	2.45583	1.06648	46203.2	85471.9	214538	97368.9	76645.1	43579.2	42420.3	50883.9	60704.6	80286.5	51275.8	71058.4	36380.2	132641	157523	70579.4	41161.3	57968.3	69499	113981	64993	42943	69056.3	49621.8	103909	43723.3
p3153	266.116	1.56786	C14H18O5	3',4',5'-Trimethoxycinnamyl alcohol acetate	5	Undefined	Undefined	1291551	1.20419	1	1.01589	0.94282	0.860135	0.930681	0.986907	0.702325	0.68775	1.00802	0.799646	0.568483	0.877285	0.673421	0.824397	257655	558451	173190	1.29155e+06	370980	203655	850817	181579	563715	402397	241028	760158	272089	396179	567705	367649	568565	381459	315364	443205	422664	396720	413593	169193	491988	518571
p74	278.116	1.55841	C15H18O5	Artecanin	5	Undefined	Undefined	304617	1.35897	1	1.12963	1.41631	1.28357	1.16126	1.05819	1.15931	1.12575	1.07788	0.830779	0.949992	0.979097	1.04715	5.23315	74334.2	59881.7	44155.8	79725.8	70225.1	40254.1	45113	58871.4	55375.1	41982.3	62124.1	77022.4	35362.9	48395.6	50008	74627.9	77769.5	41456.4	69647.4	78672.4	63105.2	47065.6	53349.9	65593.9	80990.4	41164.2
p34	280.131	1.5347	C15H20O5	Hymenoflorin	5	Undefined	Undefined	12619895	1.18205	1	1.47091	1.20593	1.26626	1.1731	1.10884	1.25203	1.2409	1.23778	0.939732	1.11909	1.06098	1.07671	7.71235	1.18354e+06	1.85769e+06	1.49861e+06	2.18405e+06	2.27086e+06	1.39254e+06	1.58375e+06	1.65686e+06	1.46711e+06	1.5092e+06	2.23639e+06	3.84903e+06	1.50336e+06	1.82539e+06	1.77862e+06	1.93465e+06	1.7679e+06	1.57403e+06	2.01929e+06	1.8806e+06	1.64808e+06	1.97089e+06	1.78661e+06	1.65152e+06	2.5784e+06	1.27355e+06
p1961	281.197	0.953909	C11H28ClN5O	Colestipol	5	Undefined	Undefined	1800734	0.255861	1	0.195826	0.310865	0.212749	0.410482	0.416926	0.225504	0.229973	0.130148	0.210703	0.181233	0.209294	0.278249	0.607127	199192	241526	544928	123999	231981	123315	1.80073e+06	448223	1.6957e+06	1.1756e+06	244810	85756.1	73370	398883	224012	130684	35756.1	125205	851948	486453	124646	63958.5	128540	266317	532104	287869
p3157	284.126	1.573	C14H20O6	2-Phenylethyl beta-D-glucopyranoside	5	Undefined	Undefined	704196	1.26413	1	0.943764	0.907112	1.00497	0.915554	0.97296	0.645605	0.696097	1.01758	0.897023	0.528152	0.925105	0.727077	0.867369	154907	340694	79027.2	704196	229413	103411	422408	105243	287094	274943	118411	399121	144408	180058	284007	181823	293127	210750	173417	223158	218127	269360	261477	151716	298346	269828
p5859	286.251	4.61954	C17H34O3	3-Hydroxy-palmitic acid methyl ester	5	Undefined	Undefined	117520	0.904932	1	1.00814	1.02903	0.622514	1.1893	0.7692	0.936462	0.851423	0.482944	0.66737	0.618748	0.900369	0.71876	0.616864	67394.8	48212.8	49894.3	38005.7	84930.6	43243.9	39477.3	54419.4	83435.4	98164.1	39090.4	50285.8	66631.9	71959.2	93366.6	88782.4	65062.2	53021	69614.5	51512.3	34074.9	39587.1	66863.5	25756.3	32138.5	68758.2
p3569	288.147	4.6007	C16H20N2O3	Methyl 2-(4-isopropyl-4-methyl-5-oxo-2-imidazolin-2-yl)-p-toluate	5	Undefined	Undefined	400544	0.919306	1	0.85585	0.57286	0.81199	0.267442	0.455598	0.926493	0.573636	0.96666	0.634527	0.529653	0.599206	0.729925	0.443212	108067	123452	261242	77019.6	247551	176329	257819	86633.6	187088	181207	212428	91995.9	98333.6	263038	95119.1	208880	48855.9	98141	67160.7	86278.8	319485	91476.8	48310.7	50513.2	212135	43522.5
p43	294.111	1.52854	C15H18O6	Tutin	5	Undefined	Undefined	2490465	1.23444	1	1.6136	1.33057	1.31678	1.28535	1.22536	1.23705	1.3364	1.31036	0.947791	1.19206	1.11274	1.10797	9.05886	234513	295772	258544	322152	334837	208781	235378	253358	260825	212895	352494	713010	204571	370126	249708	355279	314139	221404	394734	272859	249183	314653	273293	314878	390249	252128
n1857	298.142	0.908969	C15H22O6	Toxin T2 tetrol	5	Undefined	Undefined	851322	1.02604	1	1.646	0.509447	1.53257	0.50282	0.786704	2.12961	2.03341	0.531621	0.700012	1.37579	0.964789	2.53815	14.9681	40892.9	44841.5	21382.2	23941.5	127308	15080.8	35571.3	151079	38087.3	11990.6	54609.3	136602	188201	13095.6	21970.7	40500.6	40901	10123.2	21165.9	15592.5	131105	92360.6	8452.28	31532.7	122464	7115.55
p1314	308.158	1.482	C12H24N2O7	psicoselysine	5	Undefined	fructoselysine and psicoselysine degradation	711826	0.862294	1	0.220698	0.830259	0.464167	0	0	0.88379	1.1664	0.66	1.21746	0.650948	0	0	0.454929	436096	638910	340030	423386	332358	561571	701779	448345	396646	409108	149442	213886	54559.5	33033.4	104675	606310	449069	375779	160700	498277	313611	232008	162913	199197	260787	0
p234	313.262	1.87107	C18H35NO3	(+)-Prosopinine	5	Undefined	Undefined	11316110	0.930997	1	0.282819	0.697699	0.378433	0.0218107	0.0231372	0.858525	1.11151	0.522171	0.957735	0.445297	0.0277967	0.0211317	0.403129	5.85414e+06	9.26129e+06	7.49981e+06	8.4246e+06	6.95214e+06	8.4721e+06	9.62271e+06	8.34051e+06	6.15226e+06	8.22024e+06	2.93907e+06	3.71719e+06	1.29314e+06	1.4372e+06	2.15461e+06	7.51074e+06	6.0419e+06	5.99317e+06	2.53117e+06	6.39462e+06	3.55012e+06	2.54153e+06	2.35091e+06	2.35342e+06	4.64706e+06	262301
p1719	316.298	4.63038	C19H40O3	1-O-Hexadecyl-sn-glycerol	5	Undefined	Undefined	305091	0.471219	1	1.56997	1.01747	1.38521	1.70957	1.68012	0.565763	1.16383	1.1174	1.35398	1.56918	1.70919	1.65485	1.52733	31668	41234.4	37992.3	44371.3	38675.8	48446.4	105659	100909	106801	49760.2	65457.2	107828	248483	138210	86181	65085.1	145428	80267	50106.3	77877.7	74937.8	148621	114539	171474	60545.9	95344.3
p4610	329.184	1.1648	C16H27NO6	Europine	5	Undefined	Undefined	334297	1.0346	1	1.09714	0.936105	1.13702	0.962824	0.859575	1.07773	1.05201	1.32828	0.647568	0.758944	0.639348	0.667481	0.687993	117776	116250	175946	202760	144451	188730	192649	138837	84793.9	126847	272743	215950	48815.4	126499	138941	159727	104957	128224	123912	168275	72356	217553	93186.8	147288	301752	127456
p1929	332.142	1.90887	C19H21FO4	1-Dehydro-9-fluoro-11-oxotestololactone	5	Undefined	Undefined	242202	1.23976	1	1.59777	1.14058	0.987851	1.60084	1.37812	2.18556	2.22352	2.67867	1.26532	1.99375	1.35601	2.00902	1.51915	52667.5	124145	127250	13485.3	44854.2	69331.6	48870.2	36771.4	65662.1	71681.8	52308	162244	61082.6	85017.3	106403	42145.4	135746	82237.7	16047.3	57233.8	38613.1	105883	34341.7	67464.8	42463.3	128993
p4768	338.206	3.6493	C20H28F2O2	4,4-Difluoro-17beta-hydroxy-17alpha-methyl-androst-5-en-3-one	5	Undefined	Undefined	193143	1.00647	1	0.268448	0.506695	0.2129	0.0621566	0.102499	0.380408	0.535554	0.273296	0.315842	0.181959	0.049371	0.0537574	0.201024	135212	163464	185189	163098	193143	149410	137443	188278	190418	169156	42497.1	37624.1	46729.1	49179.3	48045.3	174690	92501.8	75736.8	33761.8	46250.1	31533.4	41871.9	21254.9	40115.7	42932.8	9847.5
p1883	344.33	5.67243	C21H44O3	1-O-Octadecyl-sn-glycerol	5	Undefined	Undefined	114608	0.65758	1	1.09442	1.05517	0.895107	1.15057	0.994152	0.632962	0.994756	0.755993	0.991897	0.8897	1.11445	1.02942	0.902972	33978.5	39269	43971.2	38093.8	37294.2	25024.5	78473.2	71552.2	73778	44074.6	33330.3	39593.3	114608	72113.1	60914.4	40036.8	97248.3	53292	53397.9	65087.9	41190.5	47973.8	52202.8	98115.3	22696.7	36377.9
p3689	352.043	2.24513	C15H12O10	OH-DDVA meta-cleavage product	5	Undefined	Undefined	501048	1.12527	1	1.21153	1.37924	1.1213	1.11306	1.13249	1.14171	1.0279	1.07838	1.21629	1.22168	1.25641	1.55039	3.43835	136766	185778	100333	106288	90178.2	151509	124696	101879	74171	98142.6	171387	161564	117167	97835.3	118869	135025	118808	152503	219446	133347	149210	108604	170284	79620.7	109439	127416
p1835	358.273	3.57371	C20H38O5	13-14-DihydroPGF-1a	5	Undefined	Undefined	820801	0	0	0	1.4841	0.795088	149.757	310.564	0	0	0.820222	0.958048	0	102.756	155.721	36.5822	0	0	0	0	0	0	0	0	0	0	0	0	0	0	0	0	0	4515.95	2904.55	0	0	3975.44	0	0	0	148680
p411	396.228	1.69443	C18H37O7P	(9S,10S)-10-Hydroxy-9-(phosphonooxy)octadecanoate	5	Undefined	Undefined	1442933	1.18425	1	0.65359	1.045	1.30366	0.832937	1.10736	0.575524	0.336603	0.25428	0.71164	0.713381	1.712	0.56965	0.595085	662851	281228	150434	516395	442271	198119	490826	557593	248563	238645	781247	132388	11700.3	139630	68193.2	691605	76947.5	362425	529857	150936	1.35457e+06	170181	202110	136778	396575	253575
n825	402.131	1.31187	C21H22O8	Flavanone 7-O-beta-D-glucoside	5	Undefined	Undefined	119517	0.679517	1	0.270048	0.823084	0.436265	0.011746	0	0.811404	1.30211	0.776089	1.29255	0.760731	0.119269	0.0659061	0.60722	22976.7	44542.9	43446	51025.3	32743.8	42836.3	92296.6	48939.3	40426.3	62079.9	9066.16	34073.4	14912.8	6955.7	12381.9	67509.5	46746.3	46685.7	9040.59	65896.1	32168.1	27324.7	8316.82	23434	33780.3	1531.83
p5726	402.169	5.69998	C22H26O7	6-Hydroxy-9,9-dimethyl-5-(3-methyl-1-oxobutyl)-1-propyl-3H,9H-[1,2]-dioxolo[3',4':4,5]furo[2,3-f][1]benzopyran-3-one	5	Undefined	Undefined	112895	0.71817	1	0.685424	0.705292	0.700421	0.542263	0.446327	0.801908	0.85649	0.749728	0.653825	0.698382	0.418381	0.508104	0.507192	100793	59462.8	83802	23272.8	74729.9	49990.8	99514.3	102055	112895	111838	58461.4	74394.5	33465	71628.1	88514.4	104572	80619.8	45989.3	38104.5	66641.2	84672.9	74710.3	26590.9	59267.9	88364.2	48248.2
n2966	424.038	1.30188	C14H18NO10S2	Sinalbin	5	Undefined	Undefined	154382	1.0157	1	1.11869	1.46259	1.32904	5.47558	3.4139	0.719358	0.737664	0.955465	1.38215	1.31524	4.70648	4.17686	1.31933	10456.3	9760.71	10007	9980.43	16026.7	11584.6	9788.57	8783.34	9171.23	16034	12160.5	13589.5	8214.66	15786.2	12181.9	18732.7	12169.3	15826.4	21585.8	12657.2	14373.3	16036.3	17603.3	11530.6	14034.3	37184.6
p328	447.239	1.76637	C20H37N3O6S	S-Decyl GSH	5	Undefined	Undefined	567366	1.28264	1	1.42438	0.508636	1.6309	0.853884	0.926774	1.00554	0.425426	0.348208	0.389738	0.361198	0.118289	0.749468	0.715572	182626	0	349822	167133	56826.1	258045	0	177399	154284	0	567366	135651	136983	0	0	223000	76957.9	0	0	0	291201	198072	0	189997	282520	8584.07
n2788	494.506	25.7029	C33H66O2	tritriacontanoate	5	Undefined	Undefined	154771	1.04919	1	1.17409	1.07088	1.18473	0.872979	0.966325	1.13507	1.17972	1.1269	1.06909	1.0481	1.00224	1.05092	0.996162	93598.8	131737	124177	143346	105366	118799	114223	113155	114599	109404	135122	154771	137113	122823	119614	119789	113608	140390	103156	133650	145314	154028	124975	109900	141292	97737.9
n623	512.311	3.70688	C24H49O9P	1-acyl-sn-glycero-3-phosphoglycerol (n-C18:0)	5	Undefined	Undefined	411182	0.94595	1	0.560112	0.471445	0.280843	0.111853	0.0937584	0.336266	0.425954	0.33327	0.3379	0.254407	0.0765735	0.0767488	0.28704	366438	411182	298172	257498	322431	378729	364059	359161	326140	322238	120370	133195	241351	126565	358899	270119	124452	155982	104282	170347	73613.4	66001	124416	84974.9	142562	31544.4
p3096	552.329	4.06497	C30H48O9	Lithocholate3-O-glucuronide	5	Undefined	Undefined	1295995	0	0	0	0	0	355.969	641.802	0	0	0	0	0	192.486	243.021	72.6259	0	0	0	0	0	0	0	0	0	0	0	0	0	0	0	0	0	0	0	0	0	0	0	0	0	392792
p3573	584.335	4.6131	C34H48O8	Huratoxin	5	Undefined	Undefined	142969	0.804345	1	0.821782	0.644796	0.824028	0.468131	0.703889	0.920206	0.726324	0.977628	0.714724	0.657474	0.681653	0.77172	0.554234	68686.2	59607.5	94416.7	47113	82623.4	76925.8	126835	55285.4	83906.5	95226.1	84047.7	56944.1	51831.4	118351	48913.5	98802.7	36452.1	55937.1	42172.9	49171	137411	62753.6	35341.5	30892.2	94673.6	41657.2
n651	586.221	3.79094	C35H30N4O5	chlorophyll c2	5	Undefined	Undefined	110062	0.913727	1	0.28341	0.623932	0.192924	0.134071	0.0716003	0.917715	0.83181	0.42443	0.375129	0.307045	0.107221	0.0808868	0.374905	99954.7	93045.9	106134	30125.1	90689.1	60213.8	94552.9	110062	88885.5	105885	26208	32508	12976.7	20806.2	37756.1	97425.9	75726.8	35917.8	32073.1	45615	15531.1	14069	3525.22	18394.8	37147.6	6647.3
p1545	656.305	6.10096	C33H44N4O10	Riboflavine 2',3',4',5'-tetrabutanoate	5	Undefined	Undefined	120535	0	0	0	0	0	0	0	4.87943	0	0	3.24537	0	0	0	102.89	0	0	0	0	0	0	0	0	0	0	0	0	0	0	0	0	0	0	0	0	0	0	0	0	0	0
p1651	716.376	3.90766	C39H56O12	Spinoside A	5	Undefined	Undefined	5220904	0	0	0	0	0	1800.55	2800.32	0	0	0	0	0	434.663	642.503	239.886	0	0	0	0	0	0	0	0	0	0	0	0	0	0	0	0	0	0	0	0	0	0	0	0	0	2.30463e+06
n780	718.478	8.39988	C38H71O10P	phosphatidylglycerol (dihexadec-9-enoyl, n-C16:1)	5	Undefined	Undefined	1354639	1.08106	1	2.30768	0.699359	0.716116	0.496748	0.490087	1.07339	1.00321	0.53988	0.408616	0.468234	0.513541	0.297637	0.547844	571539	384268	533692	336018	477882	388344	377586	416688	615268	332792	804259	500254	1.35464e+06	1.18861e+06	1.06916e+06	188820	169932	182681	777583	171093	220058	214359	565767	423113	102517	317417
p4940	745.476	1.71201	C42H67NO10	Spinosyn D	5	Undefined	Undefined	328393	0.942133	1	1.18033	1.03224	1.30194	0.915522	0.872231	0.763052	0.758138	0.684513	0.733471	0.788009	0.735012	0.630933	4.29801	56360.5	83346.7	33749.2	40383.2	59928.3	56855.9	83567.6	54351.8	47432.3	48375.4	76588	132490	44764	56917	32223.9	63902.9	59325.1	65183.3	54173.4	57366.5	116418	69824.1	76396.8	46071.3	69610.8	40083.3
p5495	748.159	2.15282	C37H36N2O9S3	Fd&c blue no. 1, aluminum lake	5	Undefined	Undefined	191251	0	1	1.62829	1.03841	1.23832	2.22131	2.34761	0.0700833	1.51835	1.52422	1.71969	2.11354	2.5592	2.28976	2.61481	0	0	0	0	0	32165	60068.5	32916.4	34916.7	15653.5	26084.6	36399.1	147803	54151.2	21685	17200.3	87715.7	27165.4	0	50388	15058.8	91486.3	27623.2	83429.4	0	31471.4
n1844	817.584	11.4414	C44H84NO10P	1-20:0-2-18:1-phosphatidylserine	5	Undefined	Undefined	537401	0.47071	1	2.44303	7.6121	4.5773	47.8082	20.7131	0.922037	0.939682	0.763373	4.34956	4.71388	33.2982	17.5084	7.43337	15784.6	4636.31	0	0	0	4241.67	9265.47	7572.74	11879.3	10424.1	14924.8	11762.1	32406.1	29944.3	16949.2	66251	95445.9	59712.9	45280.7	63547.3	39378	40890.4	49159.6	58756.4	10393.8	459076
n757	817.584	12.42	C44H84NO10P	1-20:0-2-18:1-phosphatidylserine	5	Undefined	Undefined	180042	0	0	4.98966	24.1154	13.8189	147.471	59.5002	0	0.378061	0	11.2994	13.3644	86.8308	62.0825	25.1249	0	0	0	0	0	0	0	0	0	0	0	0	10062.1	7652.3	7233.93	23711.7	41537.5	15488.5	12358.9	27480.2	12697.5	16586.5	16963.8	22846.4	0	180042
[truncated: 52 more columns]
