# Supplementary material for: Comparative Metabolomics and Transcriptomics Reveal Multiple Pathways Associated with Polymyxin Killing in Pseudomonas aeruginosa
Source: mSystems. 2019 Jan 8;4(1):e00149-18. doi: 10.1128/mSystems.00149-18 (PMC6325167; doi:10.1128/mSystems.00149-18)
Supplement: DATA SET S3 [file sys001192312sd3.xlsx]

## Sheet: Data file S3
Data file S3A. Significant metabolites identified in PAK and PAKpmrB6 in response to 4 mg/L polymyxin B at 1 and 4 h. Significant fold-changes (> 2) are highlighted in bold and italic, p ≤ 0.05 (student t-test).
Mass	RT	Formula	Putative metabolite	Confidence	Map	Pathway	Log2(Fold change)
							PAK		PAKpmrB6
							1h	4h	1h	4h
126.008	9.11638	C2H7O4P	2-Hydroxyethylphosphonate	8	Amino acids	Aminophosphonate metabolism	-2.02191	-1.1983	-1.96187	-0.074868
103.063	15.2352	C4H9NO2	4-Aminobutanoate	10	Amino acids	Arginine and proline metabolism	-0.0439659	-1.52016	-0.639867	-0.0125182
132.09	22.1527	C5H12N2O2	L-Ornithine	10	Amino acids	Arginine and proline metabolism	-2.34361	-1.01553	1.10574	0.358079
117.079	11.1825	C5H11NO2	5-Aminopentanoate	8	Amino acids	Arginine and proline metabolism	-2.20905	-1.68559	0.986882	-1.67795
219.111	8.34048	C9H17NO5	Pantothenate	10	Amino acids	beta-Alanine metabolism	-1.56052	0.44248	0.782078	-0.0929116
199.096	9.25675	C8H13N3O3	gamma-Glutamyl-beta-aminopropiononitrile	6	Amino acids	Cyanoamino acid metabolism	-0.876941	-1.19807	1.05631	0.0830998
679.103	15.213	C20H31N3O19P2	UDP-N-acetylmuramate	6	Amino acids	D-Glutamine and D-glutamate metabolism	-1.14306	-1.93637	1.26249	0.296284
259.046	15.9106	C6H14NO8P	D-Glucosamine 6-phosphate	6	Amino acids	Glutamate metabolism	-1.51414	-0.588265	0.723229	0.466667
612.152	16.8999	C20H32N6O12S2	Glutathione disulfide	8	Amino acids	Glutathione metabolism	-2.6776	-2.76536	1.4257	0.447612
141.019	15.5008	C2H8NO4P	Ethanolamine phosphate	10	Amino acids	Glycine, serine and threonine metabolism	-0.00289417	2.37126	-0.591575	0.300291
103.1	20.6569	C5H13NO	Choline	10	Amino acids	Glycine, serine and threonine metabolism	-1.46735	-1.50514	-1.05557	-0.058885
138.043	10.2897	C6H6N2O2	Urocanate	8	Amino acids	Histidine metabolism	-0.363364	-1.10241	0.865499	-0.0831471
218.127	12.8674	C9H18N2O4	N2-(D-1-Carboxyethyl)-L-lysine	6	Amino acids	Lysine degradation	-3.64103	-0.828087	1.82199	-0.136811
260.012	11.5199	C6H13O7PS	S-Methyl-5-thio-D-ribose 1-phosphate	8	Amino acids	Methionine metabolism	2.04827	1.7296	0.652907	-0.927036
525.634	17.2837	C35H55N7O26P2	UDP-N-acetylmuramoyl-L-alanyl-D-gamma-glutamyl-meso-2,6- diaminopimelate	8	Amino acids	Peptidoglycan biosynthesis	-2.09772	-1.90221	1.26639	1.76623
596.671	16.35	C41H65N9O28P2	UDP-N-acetylmuramoyl-L-alanyl-D-glutamyl-6-carboxy-L-lysyl-D-alanyl- D-alanine	6	Amino acids	Peptidoglycan biosynthesis	-1.70417	-2.61796	1.26838	-0.253322
120.057	4.39095	C8H8O	Phenylacetaldehyde	6	Amino acids	Phenylalanine metabolism	-1.14547	-0.909444	-0.608876	-0.0106086
312.022	15.7703	C9H16N2O5Se	gamma-Glutamyl-Se-methylselenocysteine	6	Amino acids	Selenoamino acid metabolism	-1.02648	-3.00473	1.4328	0.301148
138.068	4.53388	C8H10O2	4-Hydroxyphenylethanol	6	Amino acids	Tyrosine metabolism	-1.73928	-0.704188	-1.30659	-0.100998
116.047	13.3575	C5H8O3	3-Methyl-2-oxobutanoic acid	8	Amino acids	Valine, leucine and isoleucine degradation	0.866808	1.07963	0.0175622	0.0168621
867.167	11.7858	C26H44N7O18P3S	(2S,3S)-3-Hydroxy-2-methylbutanoyl-CoA	8	Amino acids	Valine, leucine and isoleucine degradation	0.113588	-0.315041	1.40458	-0.0638253
621.061	17.1573	C17H25N3O18P2	UDP-N-acetyl-2-amino-2-deoxy-D-glucuronate	8	Carbohydrates	Aminosugars metabolism	0.174465	-1.22014	0.652861	-1.31813
255.705	11.8836	C21H36N7O16P3S	CoA	8	Carbohydrates	Citrate cycle (TCA cycle)	-0.139186	-1.19874	1.289	0.88594
255.705	11.8836	C21H36N7O16P3S	CoA	8	Carbohydrates	Citrate cycle (TCA cycle)	-3.76386	-2.28026	2.73966	-0.017187
809.125	11.9196	C23H38N7O17P3S	Acetyl-CoA	6	Carbohydrates	Citrate cycle (TCA cycle)	-0.410414	-1.1946	1.43468	0.269015
182.079	13.6871	C6H14O6	Mannitol	10	Carbohydrates	Fructose and mannose metabolism	0.773634	2.27449	-0.463389	-1.0544
178.048	13.2162	C6H10O6	2-Dehydro-3-deoxy-D-galactonate	6	Carbohydrates	Galactose metabolism	2.53268	1.81936	0.482135	-0.0801878
90.0317	13.6792	C3H6O3	(S)-Lactate	6	Carbohydrates	Glycolysis / Gluconeogenesis	0.880659	2.14641	-0.419976	-0.036747
607.082	14.5981	C17H27N3O17P2	UDP-N-acetyl-D-glucosamine	8	Carbohydrates	Lipopolysaccharide/Peptidoglycan biosynthesis	-1.92679	-2.65603	1.07349	-0.721521
563.055	15.2781	C15H23N3O16P2	UDP-L-Ara4FN	8	Carbohydrates	Nucleotide sugars metabolism	5.37765	4.08669	1.01247	0.244052
548.081	13.4664	C16H26N2O15P2	dTDP-6-deoxy-L-talose	8	Carbohydrates	Nucleotide sugars metabolism	-1.12264	-0.274579	0.961175	-1.51035
566.055	15.7978	C15H24N2O17P2	UDP-glucose	10	Carbohydrates	Pentose and glucuronate interconversions	-0.819105	-3.91907	1.66848	-2.43771
580.034	18.4226	C15H22N2O18P2	UDP-glucuronate	8	Carbohydrates	Pentose and glucuronate interconversions	2.95595	3.07039	1.00499	-1.54038
230.019	15.2599	C5H11O8P	D-Ribose 5-phosphate	8	Carbohydrates	Pentose phosphate pathway	-0.923405	-1.79379	0.498008	1.54986
290.04	15.7836	C7H15O10P	D-Sedoheptulose 7-phosphate	8	Carbohydrates	Pentose phosphate pathway	-1.13546	-3.50203	1.48118	-2.1652
154.003	12.2582	C3H7O5P	Propanoyl phosphate	6	Carbohydrates	Propanoate metabolism	0.15513	1.91853	0.500424	0.348119
422.082	15.9019	C12H23O14P	alpha,alpha'-Trehalose 6-phosphate	10	Carbohydrates	Starch and sucrose metabolism	1.99152	0.477378	1.20182	-0.590047
260.03	15.4644	C6H13O9P	D-Glucose 6-phosphate	10	Carbohydrates	Starch and sucrose metabolism	-1.43996	-2.5394	1.19333	0.489578
260.03	16.3347	C6H13O9P	Hexose phosphate	8	Carbohydrates	Undefined	-1.31896	-1.75848	0.743993	0.187028
319.067	14.3333	C8H18NO10P	N-Gluconyl ethanolamine phosphate	8	Carbohydrates	Undefined	-3.19687	-3.3371	-1.52758	0.187122
356.075	15.4782	C15H16O10	Caffeic acid 4-O-glucuronide	6	Carbohydrates	Undefined	0.881645	3.33925	0.384077	-0.262685
172.146	4.2373	C10H20O2	Decanoic acid	10	Fatty acyls	Fatty acid biosynthesis	-0.43738	-0.147321	-0.0438841	-1.39406
228.209	4.02722	C14H28O2	FA (14:0)	8	Fatty acyls	Fatty acid biosynthesis	-0.133759	0.334562	0.265911	-1.07046
144.115	4.47151	C8H16O2	FA (8:0)	8	Fatty acyls	Fatty acid biosynthesis	-0.186571	0.0112898	0.0462702	-1.05242
254.225	3.98768	C16H30O2	FA(16:1)	8	Fatty acyls	Fatty acid biosynthesis	-1.83364	-1.51536	-1.24625	-1.5299
98.0368	13.5302	C5H6O2	FA (5:2)	8	Fatty acyls	Fatty Acids and Conjugates	0.901979	1.76938	-0.221372	-0.0586732
252.209	3.99338	C16H28O2	FA (16:2)	8	Fatty acyls	Fatty Acids and Conjugates	-0.307619	-0.949237	-1.08817	-1.25382
296.271	3.94053	C19H36O2	FA (19:1)	8	Fatty acyls	Fatty Acids and Conjugates	-0.578706	-1.32707	-0.807156	0.299873
188.141	4.29425	C10H20O3	FA hydroxy(10:0)	8	Fatty acyls	Fatty Acids and Conjugates	-0.803124	-1.7306	-0.242829	-0.534972
314.246	4.18221	C18H34O4	FA hydroxy(18:1)	8	Fatty acyls	Fatty Acids and Conjugates	-1.00833	-0.470686	-0.805441	0.184963
160.11	4.91073	C8H16O3	FA hydroxy(8:0)	8	Fatty acyls	Fatty Acids and Conjugates	-1.3763	-0.92175	-0.662393	0.415936
142.099	4.48662	C8H14O2	FA (8:1)	8	Fatty acyls	Fatty Acids and Conjugates	-1.43451	-1.41832	-0.922788	-0.625456
278.225	4.25482	C18H30O2	FA (18:3)	8	Fatty acyls	Fatty Acids and Conjugates	-1.5175	-0.719404	-0.865139	0
250.193	4.37007	C16H26O2	FA (16:3)	8	Fatty acyls	Fatty Acids and Conjugates	-2.17729	-0.880495	-1.00669	-0.0759904
264.209	4.38318	C17H28O2	FA (17:3)	8	Fatty acyls	Fatty Acids and Conjugates	-7.7222	-1.27954	-1.98077	0.120048
86.0368	13.7131	C4H6O2	2-Butenoate	6	Fatty acyls	Fatty Acids and Conjugates	0.688043	1.59064	-0.13855	-0.0237261
118.063	7.74918	C5H10O3	5-Hydroxypentanoate	6	Fatty acyls	Fatty Acids and Conjugates	0.201784	-0.150491	0.352226	-1.00352
248.177	4.41622	C16H24O2	FA (16:4)	6	Fatty acyls	Fatty Acids and Conjugates	0.0898979	0.173008	0.0912022	-1.20601
156.115	4.18456	C9H16O2	FA (9:1)	6	Fatty acyls	Fatty Acids and Conjugates	-1.03375	-0.0761558	-0.345383	-0.9075
268.24	3.97617	C17H32O2	FA methyl(16:1)	6	Fatty acyls	Fatty Acids and Conjugates	-1.05602	-1.90978	-0.902553	0.355622
188.141	4.83619	C10H20O3	10-Hydroxydecanoic acid	6	Fatty acyls	Fatty Acids and Conjugates	-1.13537	-1.29966	-0.814279	0.532898
330.241	4.56396	C18H34O5	FA trihydroxy(18:1)	6	Fatty acyls	Fatty Acids and Conjugates	-1.51482	-0.552274	-1.10149	0.627912
154.099	4.44769	C9H14O2	FA (9:2) nonadienoic acid	6	Fatty acyls	Fatty Acids and Conjugates	-1.51975	-0.623449	-0.978865	0.0172993
282.256	3.94548	C18H34O2	FA (18:1)	6	Fatty acyls	Fatty Acids and Conjugates	-1.64938	-1.43704	-1.14231	0.333081
102.068	4.91907	C5H10O2	ethyl propionate	8	Fatty acyls	Fatty esters	0.0128301	-0.00198947	-0.0670334	-2.34371
164.156	4.32022	C12H20	5-Ethyl-3-methyl-2E,4E,6E-nonatriene	6	Fatty acyls	Hydrocarbons	-1.9188	-0.131881	-0.696472	-0.187742
312.23	4.16541	C18H32O4	FA hydroxy(18:2)	8	Fatty acyls	Octadecanoids	-2.13608	-2.32804	-1.75974	0.081282
164.12	4.30927	C11H16O	Jasmone	6	Fatty acyls	Octadecanoids	-1.33588	-0.756615	-0.951181	-0.490466
268.204	4.32311	C16H28O3	[FA oxo(16:2)] cyclopentanehexanoic acid	6	Fatty acyls	Octadecanoids	-1.73806	-0.844528	-0.820076	0
292.203	4.07489	C18H28O3	(-)-8-hydroxy-11E,17-octadecadien-9-ynoic acid	8	Fatty acyls	Other Octadecanoids	-1.04186	-0.41263	-0.697267	-0.0596452
287.246	4.36937	C16H33NO3	Lauroyl diethanolamide	8	Fatty acyls	Undefined	1.10327	0.00859281	0.278717	0
302.209	4.57757	C16H30O5	xi-8-Hydroxyhexadecanedioic acid	8	Fatty acyls	Undefined	-0.258494	-0.140597	-0.992534	0.426951
110.109	4.39153	C8H14	1,3-Octadiene	6	Fatty acyls	Undefined	-1.0471	-0.716801	-0.624505	0.0248136
717.531	5.70057	C39H76NO8P	PC(31:1)	8	Glycerophospholipids	Glycerophosphoethanolamines	0.223969	-0.251914	0.315834	-6.08381
493.317	7.7481	C24H48NO7P	LysoPC(16:1)	8	Glycerophospholipids	Glycerophosphocholines	0.0392481	-2.02171	-0.208626	0.247978
465.286	7.74973	C22H44NO7P	Lyso[PC(14:2)] 1-(Z-tetradecadienoyl)-sn-glycero-3-phosphocholine	8	Glycerophospholipids	Glycerophosphocholines	-0.844698	-2.82157	-0.14156	-0.483967
729.531	4.25278	C40H76NO8P	PC(32:2)	6	Glycerophospholipids	Glycerophosphocholines	1.53072	-0.688163	0.014895	-0.00656318
439.27	4.86457	C20H42NO7P	LysoPC(12:0)	6	Glycerophospholipids	Glycerophosphocholines	-0.42154	-1.33235	-0.272791	0.161264
465.286	4.87848	C22H44NO7P	LysoPC(14:1)	6	Glycerophospholipids	Glycerophosphocholines	-0.636399	-2.28481	0.0058777	-0.169293
663.483	4.31924	C35H70NO8P	PE(30:0)	8	Glycerophospholipids	Glycerophosphoethanolamines	-1.03503	-0.526567	-0.185864	0.267008
451.27	7.74751	C21H42NO7P	LysoPE(16:1)	8	Glycerophospholipids	Glycerophosphoethanolamines	-0.549303	-1.18623	-0.296305	0.0553182
495.297	4.91298	C23H46NO8P	LysoPE(18:0)	8	Glycerophospholipids	Glycerophosphoethanolamines	-1.94858	-2.58463	-1.09406	-0.593943
477.286	7.74999	C23H44NO7P	LysoPE(18:2)	8	Glycerophospholipids	Glycerophosphoethanolamines	-0.811458	-1.77691	-0.605029	-0.399678
479.301	4.81703	C23H46NO7P	LysoPE(18:1)	8	Glycerophospholipids	Glycerophosphoethanolamines	-1.30385	-1.53411	-0.801571	0.0237919
479.301	4.81703	C23H46NO7P	LysoPE(18:1)	8	Glycerophospholipids	Glycerophosphoethanolamines	-1.31852	-1.37752	-0.724382	0.0463625
453.286	4.87682	C21H44NO7P	LysoPE(16:0)	8	Glycerophospholipids	Glycerophosphoethanolamines	-0.99418	-5.90746	-0.273335	-0.310963
425.255	7.74784	C19H40NO7P	LysoPE(14:0)	8	Glycerophospholipids	Glycerophosphoethanolamines	-1.02763	-1.4046	-0.534493	0.0177277
535.364	4.80768	C27H54NO7P	LysoPE(22:1)	6	Glycerophospholipids	Glycerophosphoethanolamines	3.68865	-3.46563	0	0.316644
451.27	4.89071	C21H42NO7P	LysoPE(16:1)	6	Glycerophospholipids	Glycerophosphoethanolamines	-0.637775	-1.20598	-0.250392	0.00668787
762.541	3.76163	C41H79O10P	PG(35:1)	8	Glycerophospholipids	Glycerophosphoglycerols	1.15121	-0.818688	0.0264271	0.38266
760.526	3.76132	C41H77O10P	PG(35:2)	6	Glycerophospholipids	Glycerophosphoglycerols	1.04199	-0.559677	-0.123273	-0.25427
732.495	3.77	C39H73O10P	PG(33:2)	8	Glycerophospholipids	Glycerophosphoglycerols	1.02934	0.0354421	-0.0487511	-0.482118
524.311	3.97049	C25H49O9P	LysoPG(19:1)	8	Glycerophospholipids	Glycerophosphoglycerols	0	-10.3676	0	-0.198798
482.265	4.0111	C22H43O9P	LysoPG(16:1)	8	Glycerophospholipids	Glycerophosphoglycerols	-0.16678	-0.72153	0.427637	1.10073
510.295	3.9865	C24H47O9P	LysoPG (18:1)	8	Glycerophospholipids	Glycerophosphoglycerols	-1.13154	-1.08979	-0.212987	-0.802364
484.28	4.00819	C22H45O9P	LysoPG (16:0)	8	Glycerophospholipids	Glycerophosphoglycerols	-1.02174	-1.03675	-0.115705	-0.803328
458.194	4.35878	C25H30O8	Eruberin A	6	Other lipids	Flavonoids	6.20199	0.00316318	-0.711001	-1.21178
257.103	14.3884	C8H20NO6P	sn-glycero-3-Phosphocholine	10	Other lipids	Glycerophospholipid metabolism	1.88482	3.14238	2.02044	-0.153781
183.066	14.5769	C5H14NO4P	Choline phosphate	10	Other lipids	Glycerophospholipid metabolism	-0.168075	2.11277	-0.157179	-0.405137
172.014	14.4309	C3H9O6P	sn-Glycerol 3-phosphate	10	Other lipids	Glycerophospholipid metabolism	-2.26036	-1.63995	-1.88358	0.718775
215.056	15.4691	C5H14NO6P	sn-glycero-3-Phosphoethanolamine	8	Other lipids	Glycerophospholipid metabolism	0.93523	1.94787	0.810851	-0.378409
300.23	4.25708	C17H32O4	MG(0:0/14:1(9Z)/0:0)	8	Other lipids	Monoradylglycerols	-5.54989	-1.43773	-5.77035	-0.682219
327.314	4.89853	C20H41NO2	N,N-Dimethylsphing-4-enine	8	Other lipids	Sphingoid bases	5.03081	7.33005	0.267087	0.251687
331.068	12.2053	C10H14N5O6P	dAMP	10	Nucleotides	Purine metabolism	-1.31061	-0.955436	0.597615	-0.297724
347.063	13.1802	C10H14N5O7P	AMP	10	Nucleotides	Purine metabolism	-1.43041	-1.08211	0.179043	0.0144528
443.024	17.4145	C10H15N5O11P2	GDP	10	Nucleotides	Purine metabolism	-1.45316	-1.36696	-0.145552	0.270908
522.991	18.7638	C10H16N5O14P3	GTP	10	Nucleotides	Purine metabolism	-1.76712	-2.16876	-0.00976501	0.170798
363.058	16.1491	C10H14N5O8P	GMP	10	Nucleotides	Purine metabolism	-1.93164	-2.42431	-0.147588	0.293813
97.9673	17.2876	H2O4S	Sulfate	8	Nucleotides	Purine metabolism	0.0609785	0.572508	-0.763636	-1.39836
152.033	10.8562	C5H4N4O2	Xanthine	8	Nucleotides	Purine metabolism	-0.611865	-1.60221	1.10353	0.611832
324.036	14.5653	C9H13N2O9P	UMP	10	Nucleotides	Pyrimidine metabolism	-1.40888	-3.35158	1.47276	-2.43826
307.057	14.2678	C9H14N3O7P	dCMP	10	Nucleotides	Pyrimidine metabolism	-1.59971	-1.03679	1.04709	0.439445
323.052	15.2905	C9H14N3O8P	CMP	10	Nucleotides	Pyrimidine metabolism	-1.62077	-2.47074	0.908429	-0.187473
322.056	12.3935	C10H15N2O8P	dTMP	10	Nucleotides	Pyrimidine metabolism	-3.5356	-2.30222	2.0555	0.0326764
112.027	8.58576	C4H4N2O2	Uracil	8	Nucleotides	Pyrimidine metabolism	0.0654848	0.224751	0.0552868	-1.37915
402.023	14.1772	C10H16N2O11P2	dTDP	8	Nucleotides	Pyrimidine metabolism	-1.01332	-1.46608	1.21707	-0.0530505
402.023	14.1772	C10H16N2O11P2	dTDP	8	Nucleotides	Pyrimidine metabolism	-1.24618	-2.64369	1.24025	-0.210259
339.996	17.4581	C6H14O12P2	D-Fructose 1,6-bisphosphate	8	Energy, Glycan, Cofactors, and secondary metabolites	Carbon fixation	-1.04712	-0.94957	0.501121	-0.331304
270.053	7.75239	C15H10O5	Apigenin	8	Energy, Glycan, Cofactors, and secondary metabolites	Flavonoid biosynthesis	1.00484	0.0953565	0.110154	-0.0948872
255.097	14.421	C9H13N5O4	2-Amino-4-hydroxy-6-(D-erythro-1,2,3-trihydroxypropyl)-7,8- dihydropteridine	8	Energy, Glycan, Cofactors, and secondary metabolites	Folate biosynthesis	-3.4605	-1.0937	0.809152	-0.278443
253.081	13.4788	C9H11N5O4	Neopterin	6	Energy, Glycan, Cofactors, and secondary metabolites	Folate biosynthesis	-3.478	-2.07984	0.252636	-0.376985
619.093	15.1536	C17H27N5O16P2	ADP-D-glycero-D-manno-heptose	8	Energy, Glycan, Cofactors, and secondary metabolites	Lipopolysaccharide biosynthesis	-2.24194	-1.20178	0.876491	-0.336444
663.109	13.8007	C21H27N7O14P2	NAD+	10	Energy, Glycan, Cofactors, and secondary metabolites	Oxidative phosphorylation	-0.989453	-1.46937	1.1598	0.0473253
97.977	12.4523	H3O4P	Orthophosphate	8	Energy, Glycan, Cofactors, and secondary metabolites	Oxidative phosphorylation	-2.15731	-1.61397	-1.8226	0.000381184
358.096	9.65865	C11H23N2O7PS	Pantetheine 4'-phosphate	8	Energy, Glycan, Cofactors, and secondary metabolites	Pantothenate and CoA biosynthesis	-2.91718	-1.51053	-0.134033	0.256058
264.105	21.0349	C12H16N4OS	Thiamin	10	Energy, Glycan, Cofactors, and secondary metabolites	Thiamine metabolism	-4.81872	-3.05105	-3.7786	0.0538134
222.162	4.32101	C14H22O2	Rishitin	5	Unidentified metabolites	sesquiterpenoid phytoalexins biosynthesis	-1.30016	-0.555866	-0.675398	-0.0797357
319.215	3.97248	C19H29NO3	homocapsaicin	7	Unidentified metabolites	Undefined	4.55933	-1.8737	0.212376	-0.0984111
241.277	12.7955	C16H35N	Hexadeceylamin	7	Unidentified metabolites	Undefined	4.40186	6.59227	0.367943	0.321974
489.764	3.86859	C46H83N3O15P2	1-Hexadecanoyl-2-(9Z-octadecenoyl)-sn-glycero-3-cytidine-5'- diphosphate	7	Unidentified metabolites	Undefined	1.80652	0.0641819	0.383025	-0.738923
247.051	4.11509	C12H10ClN3O	CPPU	7	Unidentified metabolites	Undefined	1.69019	-0.4929	-0.166064	-0.117727
348.047	14.9042	C10H13N4O8P	Inosine2'-phosphate	7	Unidentified metabolites	Undefined	1.35528	-2.20207	2.54256	-0.30868
136.074	10.0846	C5H12O4	D-Apiitol	7	Unidentified metabolites	Undefined	0.729958	1.51569	0.0714957	0.0078227
414.204	4.3478	C24H30O6	Magnoshinin	7	Unidentified metabolites	Undefined	0.561328	0.22687	-0.0435987	-1.37876
167.044	12.9256	C5H5N5O2	2-8-Dihydroxyadenine	7	Unidentified metabolites	Undefined	0.537695	2.83418	0.012744	0.0817491
326.191	7.51589	C18H30O3S	2-Dodecylbenzenesulfonic acid	7	Unidentified metabolites	Undefined	0.207664	0.187358	-0.0673881	-1.05524
326.191	7.51589	C18H30O3S	2-Dodecylbenzenesulfonic acid	7	Unidentified metabolites	Undefined	0.192086	0.171782	-0.0146004	-1.27872
312.176	7.52247	C17H28O3S	N-Undecylbenzenesulfonic acid	7	Unidentified metabolites	Undefined	0.170173	0.12567	-0.0130997	-2.64238
326.191	7.51589	C18H30O3S	2-Dodecylbenzenesulfonic acid	7	Unidentified metabolites	Undefined	0.159778	0.181466	0.000428703	-1.03293
246.05	12.258	C6H15O8P	Glycerophosphoglycerol	7	Unidentified metabolites	Undefined	0.0983521	2.01508	0.620673	0.0119069
150.008	5.82254	C5H7ClO3	2-oxo-5-chloro-4-pentenoate	7	Unidentified metabolites	Undefined	0.0960083	1.41535	-0.876476	-0.118797
253.116	14.1003	C9H19NO7	Choline bitartrate	7	Unidentified metabolites	Undefined	0	-6.29642	0	-0.0392525
98.0368	7.76014	C5H6O2	2-Furanmethanol	7	Unidentified metabolites	Undefined	-0.0507903	0.997551	0.474326	-0.0227561
326.191	2.94215	C18H30O3S	4-Dodecylbenzenesulfonic Acid	7	Unidentified metabolites	Undefined	-0.416477	0.213318	-0.792819	-2.00997
334.067	15.6235	C9H19O11P	sn-glycero-3-Phospho-1-inositol	7	Unidentified metabolites	Undefined	-0.818701	-0.307112	-1.05174	-1.42532
151.049	16.1568	C5H5N5O	2-Hydroxyadenine	7	Unidentified metabolites	Undefined	-1.27364	-1.47335	-0.0206135	0.208417
200.045	9.32857	C7H13KO4	Potassium 2-(1'-ethoxy) ethoxypropanoate	7	Unidentified metabolites	Undefined	-1.42261	9.86096e-06	-2.21334	-0.548172
286.214	4.33144	C16H30O4	2,3-Dihydroxycyclopentaneundecanoic acid	7	Unidentified metabolites	Undefined	-2.09335	-0.824013	-1.0369	0.375602
174.1	13.367	C7H14N2O3	N5-Ethyl-L-glutamine	7	Unidentified metabolites	Undefined	-2.13715	-1.67407	1.0897	-0.2902
329.159	12.3671	C14H23N3O6	Valclavam	7	Unidentified metabolites	Undefined	-2.58969	-6.10459	0.465753	0.052011
400.107	4.92253	C13H25N2O8PS	S-Acetylphosphopantetheine	7	Unidentified metabolites	Undefined	-2.59275	-8.5865	-0.109062	0.0834914
133.074	11.0136	C5H11NO3	3-nitro-2-pentanol	7	Unidentified metabolites	Undefined	-2.73933	-0.972067	0.334254	0.299912
297.09	7.75945	C11H15N5O3S	5'-methylthioformycin	7	Unidentified metabolites	Undefined	-3.42448	-1.36149	2.01062	-0.35862
400.107	4.92253	C13H25N2O8PS	S-Acetylphosphopantetheine	7	Unidentified metabolites	Undefined	-3.90389	-2.19134	-0.271235	0.124103
Data file S3B. Significant metabolites identified in PAK and PAKpmrB6 in response to 8 × MIC polymyxin B at 1 h. Significant fold-changes (> 2) are highlighted in bold and italic, p ≤ 0.05 (student t-test).
Mass	RT	Formula	Putative metabolite	Confidence	Map	Pathway	Log2(Fold change)
							PAK	PAKpmrB6
129.043	9.89282	C5H7NO3	L-1-Pyrroline-3-hydroxy-5-carboxylate	8	Amino acids	Arginine and proline metabolism	-0.0181545	1.51099
145.085	14.9493	C5H11N3O2	4-Guanidinobutanoate	8	Amino acids	Arginine and proline metabolism	-1.02426	-0.159643
174.112	23.722	C6H14N4O2	L-Arginine	10	Amino acids	Arginine and proline metabolism	0.227098	2.4549
217.143	16.2878	C9H19N3O3	beta-Alanyl-L-lysine	6	Amino acids	beta-Alanine metabolism	0.805988	3.68479
200.977	16.1236	C3H7NO5S2	S-Sulfo-L-cysteine	6	Amino acids	Cysteine metabolism	2.24006	2.24353
173.08	14.058	C6H11N3O3	5-Guanidino-2-oxopentanoate	6	Amino acids	D-Arginine and D-ornithine metabolism	0.200488	1.68652
141.019	15.5658	C2H8NO4P	Ethanolamine phosphate	10	Amino acids	Glycine, serine and threonine metabolism	2.0132	0.447118
102.032	13.7533	C4H6O3	2-Oxobutanoate	6	Amino acids	Glycine, serine and threonine metabolism	0.383517	-1.11196
258.085	13.3938	C10H14N2O6	(1-Ribosylimidazole)-4-acetate	6	Amino acids	Histidine metabolism	-0.00764915	5.69656
154.038	9.8584	C6H6N2O3	Imidazol-5-yl-pyruvate	8	Amino acids	Histidine metabolism	0.484538	1.33131
188.116	8.41619	C8H16N2O3	N6-Acetyl-L-lysine	6	Amino acids	Lysine degradation	0.437587	2.88733
384.122	13.4488	C14H20N6O5S	S-Adenosyl-L-homocysteine	10	Amino acids	Methionine metabolism	-1.19258	-1.7198
150.068	5.05122	C9H10O2	Phenylpropanoate	8	Amino acids	Phenylalanine metabolism	-0.161937	1.36949
164.047	4.93656	C9H8O3	Phenylpyruvate	10	Amino acids	Phenylalanine metabolism	0.800284	2.55343
212.059	8.25621	C12H8N2O2	Isophenoxazine	8	Amino acids	Tryptophan metabolism	0.765384	1.77734
196.037	10.6578	C9H8O5	3-(3,4-Dihydroxyphenyl)pyruvate	8	Amino acids	Tyrosine metabolism	3.25312	3.94283
180.042	7.66093	C9H8O4	2-Hydroxy-3-(4-hydroxyphenyl)propenoate	8	Amino acids	Tyrosine metabolism	2.14864	3.69774
233.137	17.1009	C9H19N3O4	Lysinoalanine	8	Amino acids	Undefined	1.0243	5.14859
292.106	8.23096	C14H16N2O5	(2S,4S)-Monatin	6	Amino acids	Undefined	-0.044128	2.9391
196.121	6.77353	C10H16N2O2	L-alpha-Amino-1H-pyrrole-1-hexanoic acid	8	Amino acids	Undefined	1.24573	2.2545
176.032	14.706	C6H8O6	D-Glucuronolactone	8	Carbohydrates	Ascorbate and aldarate metabolism	0.618682	1.18179
210.038	16.3724	C6H10O8	D-Glucarate	10	Carbohydrates	Ascorbate and aldarate metabolism	-0.0637056	1.85048
146.022	14.936	C5H6O5	2-Oxoglutarate	10	Carbohydrates	Citrate cycle (TCA cycle)	1.2171	3.0547
767.115	13.2092	C21H36N7O16P3S	CoA	6	Carbohydrates	Citrate cycle (TCA cycle)	-6.1269	-2.61614
92.0472	10.2665	C3H8O3	Glycerol	10	Carbohydrates	Galactose metabolism	1.20661	0.119099
468.063	15.471	C14H22N4O8P2S	2-(alpha-Hydroxyethyl)thiamine diphosphate	6	Carbohydrates	Glycolysis / Gluconeogenesis	-7.5942	-2.24672
152.068	12.8082	C5H12O5	D-Arabitol	6	Carbohydrates	Pentose and glucuronate interconversions	1.4198	-2.99944
178.048	11.3846	C6H10O6	D-Glucono-1,5-lactone	6	Carbohydrates	Pentose phosphate pathway	0.126672	1.2915
230.019	15.1194	C5H11O8P	D-Ribose 5-phosphate	8	Carbohydrates	Pentose phosphate pathway	2.99593	3.5856
154.003	12.2133	C3H7O5P	Propanoyl phosphate	6	Carbohydrates	Propanoate metabolism	-8.55031	-3.84923
260.03	16.3556	C6H13O9P	Hexose phosphate	6	Carbohydrates	Undefined	-1.87634	-0.711451
356.075	15.5263	C15H16O10	Caffeic acid 4-O-glucuronide	6	Carbohydrates	Undefined	-2.18919	-0.841833
438.256	7.60685	C23H38N2O4S	15S-hydroxy,14R-(S-cysteinyl)-5Z,8Z,10E,12E-eicosatetraenoic acid	6	Fatty acyls	Eicosanoids	8.01427	8.0849
254.225	4.05457	C16H30O2	FA(16:1)	6	Fatty acyls	Fatty acid biosynthesis	0.390835	-1.77601
156.115	4.07543	C9H16O2	FA (9:1)	6	Fatty acyls	Fatty Acids and Conjugates	2.53874	5.66752
272.235	4.12185	C16H32O3	FA hydroxy(16:0)	6	Fatty acyls	Fatty Acids and Conjugates	2.27291	2.25258
198.162	4.20834	C12H22O2	FA (12:1) dodecenoic acid	8	Fatty acyls	Fatty Acids and Conjugates	1.35603	0.77185
312.266	4.8347	C19H36O3	FA oxo(19:0)	8	Fatty acyls	Fatty Acids and Conjugates	1.03314	-1.19131
268.24	4.07	C17H32O2	FA methyl(16:1)	6	Fatty acyls	Fatty Acids and Conjugates	0.236966	-1.77036
240.209	4.10029	C15H28O2	FA dimethyl(13:0)	6	Fatty acyls	Fatty Acids and Conjugates	-0.646391	-1.54625
196.146	4.56317	C12H20O2	FA (12:2)	8	Fatty acyls	Fatty Acids and Conjugates	-1.30401	-1.95241
140.084	4.47247	C8H12O2	FA (8:2)	6	Fatty acyls	Fatty Acids and Conjugates	-1.64215	-1.62731
188.141	4.46746	C10H20O3	FA hydroxy(10:0)	8	Fatty acyls	Fatty Acids and Conjugates	-1.71531	0.71766
168.115	4.4047	C10H16O2	FA (10:2)	6	Fatty acyls	Fatty Acids and Conjugates	-1.8154	-2.13346
278.225	4.27319	C18H30O2	FA (18:3)	8	Fatty acyls	Fatty Acids and Conjugates	-2.05246	-4.75734
154.099	4.50703	C9H14O2	FA (9:2)	6	Fatty acyls	Fatty Acids and Conjugates	-2.62902	-2.55424
300.267	4.09233	C18H36O3	FA hydroxy(18:0)	8	Fatty acyls	Fatty Acids and Conjugates	-4.10738	-0.62695
250.193	4.37036	C16H26O2	FA (16:3)	6	Fatty acyls	Fatty Acids and Conjugates	-4.42455	-4.4607
234.198	4.1903	C16H26O	[FA (16:3)] 4,6,11-hexadecatrienal	6	Fatty acyls	Fatty aldehydes	-3.75715	-2.40586
403.309	3.92126	C25H41NO3	N-palmitoyl phenylalanine	6	Fatty acyls	Fatty amides	9.64892	3.29429
395.34	3.92717	C24H45NO3	N-oleoyl isoleucine	6	Fatty acyls	Fatty amides	8.37381	7.31185
445.319	3.93989	C27H43NO4	N-oleoyl tyrosine	6	Fatty acyls	Fatty amides	7.76426	7.35447
381.324	3.93552	C23H43NO3	N-stearoyl proline	6	Fatty acyls	Fatty amides	7.56621	6.46894
387.281	3.9309	C21H41NO3S	N-palmitoyl methionine	6	Fatty acyls	Fatty amides	7.13082	6.48656
429.324	3.90842	C27H43NO3	N-oleoyl phenylalanine	8	Fatty acyls	Fatty amides	4.30213	2.42084
222.162	4.47481	C14H22O2	7E,9E,11-Dodecatrienyl acetate	6	Fatty acyls	Fatty esters	-2.12926	-3.20392
150.141	4.4182	C11H18	4,8-Dimethyl-1,3E,7-nonatriene	8	Fatty acyls	Hydrocarbons	-0.913272	-1.02062
268.204	4.34233	C16H28O3	FA oxo(16:2)	8	Fatty acyls	Octadecanoids	-4.05028	-2.41012
410.244	4.3868	C19H39O7P	LysoPA(16:0)	8	Glycerophospholipids	Glycerophosphates	1.49565	0.562395
715.515	4.65235	C39H74NO8P	PC(31:2)	6	Glycerophospholipids	Glycerophosphocholines	-0.485951	-1.44093
743.547	4.57593	C41H78NO8P	PC(33:2)	6	Glycerophospholipids	Glycerophosphocholines	-1.43115	-1.15746
467.301	4.90103	C22H46NO7P	LysoPC(14:0)	6	Glycerophospholipids	Glycerophosphocholines	0.581333	-2.63245
439.27	5.0035	C20H42NO7P	LysoPC(12:0)	6	Glycerophospholipids	Glycerophosphocholines	-4.45645	-3.32401
703.515	4.96085	C38H74NO8P	PC(30:1)	6	Glycerophospholipids	Glycerophosphocholines	-1.76726	-1.78563
465.286	5.03625	C22H44NO7P	PC(14:2)	8	Glycerophospholipids	Glycerophosphocholines	-1.3256	-1.75293
521.349	4.90202	C26H52NO7P	LysoPC(18:1)	8	Glycerophospholipids	Glycerophosphocholines	-1.43757	-2.28385
479.301	4.88646	C23H46NO7P	LysoPE(18:1)	8	Glycerophospholipids	Glycerophosphoethanolamines	-1.3871	-2.43578
477.286	4.90581	C23H44NO7P	LysoPE(18:2)	6	Glycerophospholipids	Glycerophosphoethanolamines	-0.26467	-1.64156
661.468	4.35451	C35H68NO8P	PE(30:1)	6	Glycerophospholipids	Glycerophosphoethanolamines	-0.134864	-1.23179
717.531	4.29702	C39H76NO8P	PE(34:1)	8	Glycerophospholipids	Glycerophosphoethanolamines	-1.23979	-0.952909
743.547	4.24127	C41H78NO8P	PE(36:2)	6	Glycerophospholipids	Glycerophosphoethanolamines	-1.26081	-1.18906
425.254	7.65015	C19H40NO7P	PE(14:0)	6	Glycerophospholipids	Glycerophosphoethanolamines	-3.66937	-2.5826
477.286	7.65493	C23H44NO7P	LysoPE(18:2)	6	Glycerophospholipids	Glycerophosphoethanolamines	-0.733948	-7.53072
425.255	5.08143	C19H40NO7P	LysoPE(14:0)	8	Glycerophospholipids	Glycerophosphoethanolamines	-1.5334	-1.67179
453.286	4.97422	C21H44NO7P	LysoPE(16:0)	6	Glycerophospholipids	Glycerophosphoethanolamines	0.403892	-1.6296
479.301	7.64559	C23H46NO7P	LysoPE(18:1)	8	Glycerophospholipids	Glycerophosphoethanolamines	-1.30267	-2.61906
510.296	4.04851	C24H47O9P	LysoPG (18:1)	8	Glycerophospholipids	Glycerophosphoglycerols	-2.89512	-3.62653
482.265	4.06601	C22H43O9P	LysoPG(16:1)	6	Glycerophospholipids	Glycerophosphoglycerols	-10.1881	-1.83541
748.525	3.82553	C40H77O10P	PG(34:1)	8	Glycerophospholipids	Glycerophosphoglycerols	-2.25941	-2.62668
746.51	3.82045	C40H75O10P	PG(34:2)	6	Glycerophospholipids	Glycerophosphoglycerols	-2.15118	-2.2562
720.494	3.83899	C38H73O10P	PG(32:1)	6	Glycerophospholipids	Glycerophosphoglycerols	-1.6083	-2.20861
762.541	3.82844	C41H79O10P	PG(35:1)	8	Glycerophospholipids	Glycerophosphoglycerols	-9.33091	-4.25949
760.526	3.8244	C41H77O10P	PG(35:2)	6	Glycerophospholipids	Glycerophosphoglycerols	-2.3173	-3.02556
484.28	4.06885	C22H45O9P	LysoPG (16:0)	6	Glycerophospholipids	Glycerophosphoglycerols	-2.61764	-3.08607
763.537	3.82372	C40H78NO10P	PS(34:0)	6	Glycerophospholipids	Glycerophosphoserines	-2.11429	-1.76647
791.568	3.871	C42H82NO10P	PS(36:0)	6	Glycerophospholipids	Glycerophosphoserines	-1.72794	-1.83318
735.506	3.84486	C38H74NO10P	PS(32:0)	6	Glycerophospholipids	Glycerophosphoserines	-1.17724	-1.73293
166.099	4.56733	C10H14O2	[PR] (+)-Bornane-2,5-dione	6	Other lipids	D-camphor degradation	-2.47629	-1.6936
562.424	4.70405	C34H58O6	3-O-(beta-D-glucopyranosyl)-campest-5-en-3beta-ol	6	Other lipids	Ergosterols and C24-methyl derivatives	6.3678	5.29285
215.056	15.4886	C5H14NO6P	sn-glycero-3-Phosphoethanolamine	8	Other lipids	Glycerophospholipid metabolism	-3.9011	-1.44138
257.103	14.4939	C8H20NO6P	sn-glycero-3-Phosphocholine	10	Other lipids	Glycerophospholipid metabolism	-5.78329	-2.30692
183.066	14.676	C5H14NO4P	Choline phosphate	10	Other lipids	Glycerophospholipid metabolism	3.08057	1.94362
328.261	4.48621	C19H36O4	MG(16:1)	8	Other lipids	Monoradylglycerols	8.98895	0
315.277	5.16341	C18H37NO3	[SP hydrox] 4R-hydroxy-sphing-8Z-enine	6	Other lipids	Sphingoid bases	7.06888	6.30284
576.439	4.74371	C35H60O6	stigmast-5-en-3beta-ol 3-0-beta-D-glucopyranoside	6	Other lipids	Sterols	6.03281	1.4217
590.526	3.83587	C38H70O4	Polyoxyethylene dioleate	6	Other lipids	Undefined	-7.52498	-3.18468
411.035	13.7543	C10H15N5O9P2	dADP	8	Nucleotides	Purine metabolism	-1.82784	-1.21734
363.058	15.757	C10H14N5O8P	GMP	10	Nucleotides	Purine metabolism	-4.1392	-1.12322
112.027	9.84113	C4H4N2O2	Orotate(Fragment)	6	Nucleotides	Pyrimidine metabolism	0.120711	1.77103
111.043	11.329	C4H5N3O	Cytosine	10	Nucleotides	Pyrimidine metabolism	0.32968	1.2337
323.052	14.9989	C9H14N3O8P	CMP	10	Nucleotides	Pyrimidine metabolism	-5.74608	-2.33729
244.07	9.8388	C9H12N2O6	Uridine	8	Nucleotides	Pyrimidine metabolism	0.054278	1.60604
324.036	14.6302	C9H13N2O9P	UMP	8	Nucleotides	Pyrimidine metabolism	0.981115	2.88624
663.109	13.8779	C21H27N7O14P2	Fenugreekine	8	Nucleotides	Undefined	-2.60251	-4.67354
419.303	3.96092	C25H41NO4	Myxalamid S	6	Energy, Glycan, Cofactors, and secondary metabolites	Biosynthesis of Polyketides and Nonribosomal Peptides	7.03038	7.06838
270.053	7.62218	C15H10O5	Apigenin	6	Energy, Glycan, Cofactors, and secondary metabolites	Biosynthesis of Secondary Metabolites	3.62864	3.43174
200.08	9.08097	C8H12N2O4	Dihydroclavaminic acid	8	Energy, Glycan, Cofactors, and secondary metabolites	Biosynthesis of Secondary Metabolites	-0.0117987	1.62025
272.047	12.275	C10H12N2O5S	7-Aminocephalosporanic acid	6	Energy, Glycan, Cofactors, and secondary metabolites	Biosynthesis of Secondary Metabolites	-6.72728	-7.07006
97.9769	14.5109	H3O4P	Orthophosphate	6	Energy, Glycan, Cofactors, and secondary metabolites	Energy Metabolism	-1.35407	1.33872
278.127	9.74563	C14H18N2O4	alpha-Ribazole	6	Energy, Glycan, Cofactors, and secondary metabolites	Metabolism of Cofactors and Vitamins	0.391151	2.13714
248.056	14.7974	C8H13N2O5P	Pyridoxamine phosphate	8	Energy, Glycan, Cofactors, and secondary metabolites	Metabolism of Cofactors and Vitamins	-5.64189	-5.51226
615.169	10.0272	C34H32N4O4Fe	Heme	7	Unidentified metabolites	Porphyrin and chlorophyll metabolism	-0.273989	-1.52786
167.044	12.99	C5H5N5O2	2-8-Dihydroxyadenine	7	Unidentified metabolites	Undefined	2.12815	1.30208
389.138	4.62144	C22H19N3O4	Tadalafil	7	Unidentified metabolites	Undefined	1.27113	2.04332
182.084	6.34331	C12H10N2	Harman	7	Unidentified metabolites	Undefined	1.06852	0.779196
139.063	7.61684	C7H9NO2	5-Acetyl-2,4-dimethyloxazole	7	Unidentified metabolites	Undefined	0.919599	-1.42821
204.111	9.08796	C8H16N2O4	&gamma;-glutamyl-L-alaninol	7	Unidentified metabolites	Undefined	0.900635	2.4708
244.106	14.6825	C10H16N2O5	dihydrothymidine	7	Unidentified metabolites	Undefined	0.286228	1.94863
218.127	6.95677	C9H18N2O4	N-hydroxy-N-succinylcadaverine	7	Unidentified metabolites	Undefined	-0.10199	1.87143
228.111	5.38258	C10H16N2O4	Tetraacetylethylenediamine	7	Unidentified metabolites	Undefined	-0.142217	1.40411
400.054	14.9322	C9H22O13P2	Bis(glycerophospho)-glycerol	7	Unidentified metabolites	Undefined	-0.179738	2.92952
201.173	8.35148	C11H23NO2	Caproylcholine	7	Unidentified metabolites	Undefined	-0.187443	1.13381
347.063	12.6634	C10H14N5O7P	Adenosine 2'-phosphate	7	Unidentified metabolites	Undefined	-1.16378	-1.13739
208.146	4.37354	C13H20O2	4-Heptyloxyphenol	7	Unidentified metabolites	Undefined	-1.67047	-1.96797
478.18	10.2773	C19H30N2O12	glcNAc-1,6-anhMurNAc	7	Unidentified metabolites	Undefined	-1.90799	-2.37362
286.214	4.38593	C16H30O4	2,3-Dihydroxycyclopentaneundecanoic acid	7	Unidentified metabolites	Undefined	-4.07877	-2.80958
246.05	12.2774	C6H15O8P	Glycerophosphoglycerol	7	Unidentified metabolites	Undefined	-7.16095	-4.7716
